# Supplementary material for: Short-term periodic restricted feeding elicits metabolome-microbiome signatures with sex dimorphic persistence in primate intervention
Source: Nat Commun. 2024 Feb 5;15:1088. doi: 10.1038/s41467-024-45359-z (PMC10844192; doi:10.1038/s41467-024-45359-z)
Supplement: Supplementary file 4 — Dataset 1 [file 41467_2024_45359_MOESM4_ESM.xlsx]

## Sheet: Metabolomics q and FC 5
Supplementary Data 1. Differential abundance analysis for serum metabolites.
Statistics were calculated using a 2 sided t-test.
Presented are all measured metabolites and their differential abundance test scores in terms of fold change (FC), p-value (p-val), and False Discovery Rate corrected p-value (q-val).
Each row represents a single metbolite. Presented is the data for males (M), females (F), baseline, cycle 3 day 4 (C3), cycle 6 day 4 (C6), and cycle 6 day 14 (C6d14).
Pathway Sort Order	Super Pathway	Sub Pathway	Biochemical Name	Comp ID	KEGG	HMDB	Chemical ID	CAS	PUBCHEM	FC M Adlib C3 v Baseline	FC F Adlib C3 v Baseline	FC M Adlib C6 v Baseline	FC F Adlib C6 v Baseline	FC M Adlib C6d14 v Baseline	FC F Adlib C6d14 v Baseline	FC M PRF C3 v Baseline	FC F PRF C3 v Baseline	FC M PRF C6 v Baseline	FC F PRF C6 v Baseline	FC M PRF C6d14 v Baseline	FC F PRF C6d14 v Baseline	p-val M Adlib C3 v Baseline	p-val F Adlib C3 v Baseline	p-val M Adlib C6 v Baseline	p-val F Adlib C6 v Baseline	p-val M Adlib C6d14 v Baseline	p-val F Adlib C6d14 v Baseline	p-val M PRF C3 v Baseline	p-val F PRF C3 v Baseline	p-val M PRF C6 v Baseline	p-val F PRF C6 v Baseline	p-val M PRF C6d14 v Baseline	p-val F PRF C6d14 v Baseline	q-value M Adlib C3 v Baseline	q-value F Adlib C3 v Baseline	q-value M Adlib C6 v Baseline	q-value F Adlib C6 v Baseline	q-value M Adlib C6d14 v Baseline	q-value F Adlib C6d14 v Baseline	q-value M PRF C3 v Baseline	q-value F PRF C3 v Baseline	q-value M PRF C6 v Baseline	q-value F PRF C6 v Baseline	q-value M PRF C6d14 v Baseline	q-value F PRF C6d14 v Baseline
1	Amino Acid	Glycine, Serine and Threonine Metabolism	glycine	58	C00037	HMDB0000123	340	56-40-6	750	0.93	0.87	0.91	0.88	0.86	0.91	1.11	1.21	1.28	1.29	1.05	0.84	0.2117	0.0224	0.0995	0.0569	0.0065	0.0918	0.0392	0.0008	1.2091e-05	1.3704e-05	0.5758	0.0013	1	0.524	0.3522	0.2265	0.2521	0.6568	0.0755	0.0057	0.0002	0.0003	0.7306	0.0224
2	Amino Acid	Glycine, Serine and Threonine Metabolism	N-acetylglycine	27710		HMDB0000532	100001006	543-24-8	10972	1.34	2.63	3.22	3.65	1.44	1.84	5.9	2.43	6.8	2.45	1.26	0.47	0.8488	0.1025	0.0063	0.004	0.352	0.3913	1.2842e-07	0.0022	1.4174e-08	0.0019	0.5292	0.0229	1	0.8736	0.096	0.0526	0.8503	0.893	8.794e-06	0.011	4.6832e-06	0.0121	0.7021	0.0891
5	Amino Acid	Glycine, Serine and Threonine Metabolism	sarcosine	1516	C00213	HMDB0000271	1023	107-97-1	1088	0.93	0.79	1.12	0.83	1.05	0.84	0.84	1.11	0.96	1.17	1.11	1.32	0.4097	0.0181	0.5419	0.1666	0.8574	0.1558	0.149	0.3193	0.9007	0.2511	0.1848	0.0146	1	0.4897	0.7594	0.3656	0.9877	0.7365	0.1929	0.3458	0.746	0.3436	0.4759	0.0709
6	Amino Acid	Glycine, Serine and Threonine Metabolism	dimethylglycine	5086	C03626	HMDB0000092	806	1118-68-9	673	1.02	0.86	1.1	0.86	1.09	0.94	0.85	1.01	1.02	1.05	1.07	0.97	0.9441	0.0135	0.2793	0.0443	0.4381	0.362	0.1942	0.8928	0.5476	0.5015	0.7245	0.6644	1	0.4019	0.5635	0.2036	0.8714	0.893	0.2293	0.6797	0.5735	0.5154	0.7924	0.6383
7	Amino Acid	Glycine, Serine and Threonine Metabolism	betaine	3141	C00719	HMDB0000043	799	107-43-7	247	0.87	0.98	0.92	0.77	0.88	0.89	0.84	0.86	0.93	0.91	1.01	0.91	0.1344	0.7119	0.2547	0.0356	0.1491	0.4841	0.0133	0.1473	0.3032	0.3201	0.9664	0.3013	1	1	0.5398	0.183	0.686	0.9149	0.0368	0.2054	0.3975	0.3999	0.8563	0.404
10	Amino Acid	Glycine, Serine and Threonine Metabolism	serine	1648	C00065	HMDB0000187	503	56-45-1	5951	0.94	0.83	0.98	0.91	0.91	0.97	1.13	1.02	1.26	1.21	0.87	0.73	0.3168	0.0065	0.7443	0.0975	0.1539	0.6432	0.0327	0.6768	0.0002	0.0018	0.0254	3.2708e-06	1	0.316	0.8679	0.301	0.6956	0.9419	0.0682	0.5668	0.002	0.0116	0.2144	0.0002
11	Amino Acid	Glycine, Serine and Threonine Metabolism	N-acetylserine	37076		HMDB0002931	100001851	97-14-3	65249	0.98	0.92	1.01	0.83	0.96	0.87	0.89	1.03	0.92	1.05	1.16	0.93	0.8185	0.3157	0.9041	0.0467	0.5896	0.1114	0.0865	0.5571	0.2796	0.4036	0.2924	0.3496	1	1	0.9273	0.2041	0.8899	0.6926	0.128	0.4978	0.3778	0.4617	0.5539	0.4398
17	Amino Acid	Glycine, Serine and Threonine Metabolism	threonine	1284	C00188	HMDB0000167	564	72-19-5	6288	1.02	0.9	1.04	0.96	1.01	0.97	1.16	1.11	1.28	1.15	0.94	0.96	0.9313	0.0962	0.5333	0.7269	0.895	0.7976	0.0228	0.116	0.0001	0.0207	0.262	0.428	1	0.8604	0.7554	0.7136	0.9883	0.9956	0.0528	0.1743	0.0011	0.0636	0.5361	0.4973
18	Amino Acid	Glycine, Serine and Threonine Metabolism	N-acetylthreonine	33939		HMDB0062557	100001274	17093-74-2	152204	0.94	0.84	0.91	0.83	0.99	0.85	0.75	0.85	0.8	0.79	1.05	0.98	0.3935	0.0132	0.1823	0.0108	0.9209	0.0322	0.0003	0.0471	0.0019	0.0026	0.5815	0.7946	1	0.4019	0.4575	0.0957	0.9883	0.3987	0.0017	0.0945	0.0114	0.0147	0.7316	0.6986
29	Amino Acid	Alanine and Aspartate Metabolism	alanine	1126	C00041	HMDB0000161	811	56-41-7	5950	0.96	0.92	0.96	0.92	0.91	1.03	1.25	1.04	1.13	1.11	1.04	0.95	0.4503	0.2331	0.494	0.1742	0.151	0.9964	0.0014	0.5344	0.056	0.0982	0.5105	0.4694	1	0.9488	0.7362	0.3769	0.6876	1	0.0058	0.4871	0.136	0.1856	0.6934	0.5245
31	Amino Acid	Alanine and Aspartate Metabolism	N-acetylalanine	1585	C02847	HMDB0000766	1110	97-69-8	88064	0.97	0.89	0.96	0.94	0.94	0.93	0.88	1	0.8	1.09	0.9	0.96	0.7906	0.2611	0.6511	0.54	0.5759	0.5536	0.1539	0.9443	0.0032	0.3298	0.2379	0.7408	1	0.9629	0.817	0.6188	0.8899	0.9235	0.1983	0.6954	0.0173	0.4075	0.5194	0.6753
33	Amino Acid	Alanine and Aspartate Metabolism	N,N-dimethylalanine	63151			100020371	2812-31-9	5488191	0.94	0.65	0.91	0.71	0.8	0.69	1.12	1.18	1.19	1.14	0.93	0.87	0.4207	0.7664	0.7572	0.9251	0.3626	0.6437	0.8699	0.0881	0.3754	0.3308	0.4927	0.9739	1	1	0.8733	0.7838	0.8549	0.9419	0.6043	0.143	0.4502	0.4075	0.6879	0.7555
35	Amino Acid	Alanine and Aspartate Metabolism	N-carbamoylalanine	52340			100006369	77340-50-2	426409	1.01	0.88	0.81	0.73	1.05	0.91	0.46	0.73	0.43	0.66	0.8	1.07	0.4303	0.2227	0.8654	0.1163	0.3501	0.775	0.0128	0.0772	0.0103	0.2407	0.4303	0.9686	1	0.9488	0.915	0.3302	0.8503	0.984	0.0358	0.1325	0.0414	0.3365	0.6659	0.7555
36	Amino Acid	Alanine and Aspartate Metabolism	aspartate	443	C00049	HMDB0000191	234	56-84-8	5960	0.85	0.64	0.66	0.71	0.7	0.96	0.97	0.75	1.13	1.09	0.65	0.5	0.1744	0.0017	0.0017	0.009	0.0106	0.9447	0.861	0.0098	0.2355	0.7044	0.0023	7.0447e-07	1	0.246	0.0559	0.0854	0.2521	1	0.5998	0.031	0.3458	0.6195	0.1074	0.0001
37	Amino Acid	Alanine and Aspartate Metabolism	N-acetylaspartate (NAA)	22185	C01042	HMDB0000812	100000787	997-55-7;997-55-7	65065	1.02	1.03	1.06	0.95	1.01	0.97	0.9	1.28	0.98	1.09	1.16	1.24	0.9772	0.7245	0.4944	0.536	0.9114	0.8886	0.1954	0.005	0.8759	0.3435	0.0556	0.0146	1	1	0.7362	0.6177	0.9883	1	0.2297	0.0193	0.739	0.4159	0.3056	0.0709
40	Amino Acid	Alanine and Aspartate Metabolism	asparagine	512	C00152	HMDB0000168	917	70-47-3	6267	0.93	0.86	0.89	0.87	0.89	0.89	1.06	0.99	1.06	1.07	0.93	0.87	0.1669	0.0127	0.0507	0.0463	0.0538	0.0939	0.3811	0.8073	0.2768	0.2668	0.1835	0.0109	1	0.4019	0.2578	0.2041	0.5422	0.6573	0.3607	0.6343	0.3756	0.3528	0.4753	0.0648
42	Amino Acid	Alanine and Aspartate Metabolism	N-acetylasparagine	33942		HMDB0006028	100001257	4033-40-3	99715	0.94	0.98	0.95	0.78	0.87	0.89	0.7	0.73	0.87	0.81	1.61	0.81	0.8818	0.739	0.9497	0.1239	0.4528	0.4457	0.1098	0.1112	0.7188	0.2707	0.0299	0.3248	1	1	0.9273	0.334	0.8714	0.8959	0.1514	0.17	0.6795	0.3564	0.2387	0.4199
43	Amino Acid	Alanine and Aspartate Metabolism	hydroxyasparagine**	62060	C20631	HMDB32332	100020205		15991574	0.96	1.01	1.05	1.03	1.03	0.97	0.93	1.07	1.01	0.94	0.98	0.91	0.4941	0.9397	0.4063	0.6747	0.6536	0.3932	0.1368	0.314	0.9363	0.3737	0.7108	0.0943	1	1	0.6782	0.6863	0.9051	0.893	0.1816	0.3438	0.7612	0.4383	0.7924	0.2017
44	Amino Acid	Glutamate Metabolism	glutamate	57	C00025 C00217	HMDB0000148	561	56-86-0	33032	0.8	0.69	0.67	0.71	0.69	0.84	0.86	0.7	1.07	1.04	0.64	0.46	0.1594	0.0133	0.0055	0.0112	0.0081	0.3093	0.2471	0.0034	0.4272	0.9326	0.0016	1.9558e-07	1	0.4019	0.0885	0.097	0.2521	0.8504	0.2703	0.0148	0.4961	0.7299	0.0848	6.3981e-05
45	Amino Acid	Glutamate Metabolism	glutamine	53	C00064	HMDB0000641	563	56-85-9	5961	1.03	0.96	0.99	0.97	1.02	0.95	0.87	1	0.91	0.93	1.03	1.06	0.5556	0.519	0.9476	0.6689	0.5375	0.407	0.0063	0.9861	0.0547	0.1339	0.521	0.4046	1	1	0.9273	0.6845	0.8868	0.893	0.0211	0.6954	0.1344	0.2269	0.7001	0.4841
46	Amino Acid	Glutamate Metabolism	alpha-ketoglutaramate*	62101	C00940	HMDB0001552	100002397	18465-19-5	48	1	1.02	1.04	1.02	1.06	0.98	1.04	1.05	1.07	0.97	1.12	0.98	0.9664	0.9387	0.7225	0.855	0.5364	0.6557	0.5526	0.6133	0.4933	0.7036	0.2039	0.6259	1	1	0.8566	0.7631	0.8868	0.9454	0.4541	0.5299	0.5344	0.6195	0.4922	0.6176
47	Amino Acid	Glutamate Metabolism	N-acetylglutamate	15720	C00624	HMDB0001138	100000282	1430871	70914	1.01	0.97	1.18	1.12	1.13	1.1	0.84	1.36	0.87	1.17	0.96	1.14	0.9167	0.398	0.1142	0.2673	0.205	0.1486	0.0237	0.0011	0.0642	0.0802	0.6003	0.1501	1	1	0.3718	0.4553	0.7356	0.7365	0.0541	0.007	0.1496	0.1657	0.738	0.2654
48	Amino Acid	Glutamate Metabolism	N-acetylglutamine	33943	C02716	HMDB0006029	100001253	2490-97-3	182230	0.86	0.81	0.87	0.89	0.84	0.99	0.92	1.21	0.99	1.1	1.52	1.12	0.619	0.1617	0.4038	0.7071	0.2749	0.7353	0.8708	0.1266	0.9334	0.5431	0.0039	0.3008	1	0.9488	0.6757	0.7036	0.797	0.9721	0.6043	0.1859	0.7612	0.538	0.133	0.404
51	Amino Acid	Glutamate Metabolism	4-hydroxyglutamate	40499	C03079	HMDB0001344	100002544	2485-33-8	439902	0.94	0.71	0.94	0.65	1.15	0.91	1.4	1.14	1.51	1.05	0.92	0.78	0.871	0.3107	0.7615	0.6209	0.5046	0.8195	0.2261	0.9083	0.3368	0.8141	0.585	0.1544	1	1	0.8748	0.6569	0.8793	0.9997	0.2544	0.6888	0.4219	0.6762	0.7316	0.2714
55	Amino Acid	Glutamate Metabolism	N-acetyl-aspartyl-glutamate (NAAG)	35665	C12270	HMDB0001067	100001612	3106-85-2	188803	0.98	1.02	1.1	0.99	1.11	1.15	1.13	1.07	1.27	1.17	1	0.95	0.9828	0.7428	0.235	0.7735	0.326	0.1078	0.1557	0.5515	0.0165	0.1074	0.928	0.359	1	1	0.5162	0.7314	0.8414	0.6862	0.2001	0.4966	0.055	0.1944	0.8563	0.4449
56	Amino Acid	Glutamate Metabolism	beta-citrylglutamate	54923	C20775		100003271	73590-26-8	189741	0.88	0.5	0.86	0.87	0.77	0.82	1.28	0.79	1.46	1.61	0.38	0.21	0.2602	0.0783	0.4545	0.1139	0.1021	0.9907	0.4046	0.274	0.2355	0.1276	0.001	2.7471e-06	1	0.795	0.7101	0.3276	0.6239	1	0.3758	0.3119	0.3458	0.2197	0.0764	0.0002
58	Amino Acid	Glutamate Metabolism	carboxyethyl-GABA	40007		HMDB0002201	100003260	908055	2572	1.03	1.27	1.05	0.87	1.28	1.1	0.84	0.61	1.16	0.67	1.35	1.36	0.7422	0.9556	0.6172	0.2549	0.0911	0.6086	0.148	0.0008	0.8356	0.0072	0.2312	0.0115	1	1	0.7931	0.4481	0.6194	0.9304	0.1925	0.0056	0.7243	0.0321	0.5194	0.0657
60	Amino Acid	Glutamate Metabolism	2-pyrrolidinone	31675		HMDB0002039	100001081	616-45-5	12025	0.8	3.17	13.1	9.27	10.98	8.75	0.4	0.2	0.29	0.32	2.64	0.51	0.6926	0.3858	1.3625e-05	0.0017	4.798e-05	0.0005	0.4247	0.0869	0.1591	0.0157	0.0957	0.4629	1	1	0.0026	0.0359	0.0081	0.0443	0.3863	0.1422	0.2796	0.0546	0.3983	0.5243
62	Amino Acid	Glutamate Metabolism	S-1-pyrroline-5-carboxylate	42370	C04322	HMDB0001301	35	2906-39-0	11966181	0.93	0.92	0.83	0.91	0.91	0.93	0.77	0.82	0.78	0.65	1.37	1.22	0.7223	0.8484	0.3108	0.6281	0.4401	0.929	0.2018	0.3484	0.259	0.0121	0.59	0.2395	1	1	0.6015	0.6615	0.8714	1	0.2357	0.3668	0.3659	0.0451	0.7332	0.3575
70	Amino Acid	Histidine Metabolism	histidine	59	C00135	HMDB0000177	355	5934-29-2	6274	1.01	1.17	0.95	0.89	0.99	0.97	0.89	0.88	0.94	0.87	1.01	1.03	0.888	0.1705	0.509	0.1304	0.9615	0.7102	0.0599	0.0293	0.247	0.0292	0.8971	0.5862	1	0.9488	0.7393	0.3395	0.9883	0.9561	0.1012	0.0678	0.3565	0.0784	0.8476	0.5955
71	Amino Acid	Histidine Metabolism	1-methylhistidine	30460	C01152	HMDB0000001	100001051	332-80-9	92105	2.1	1.13	1.55	0.6	2	1.81	0.57	0.3	1.13	0.78	0.83	0.77	0.1808	0.7111	0.6013	0.2298	0.1968	0.1715	0.2391	0.0017	0.9342	0.5986	0.8078	0.3905	1	1	0.7826	0.4217	0.7298	0.7416	0.2641	0.0092	0.7612	0.5666	0.8202	0.4731
72	Amino Acid	Histidine Metabolism	3-methylhistidine	15677	C01152	HMDB0000479	100000042	368-16-1	64969	0.97	1.07	1.09	1.19	0.99	1.06	1.27	1.56	1.45	1.34	0.99	0.84	0.8488	0.7316	0.5619	0.2902	0.9678	0.8918	0.0254	0.0007	0.002	0.0109	0.9425	0.1162	1	1	0.7643	0.4739	0.9883	1	0.0564	0.0052	0.0117	0.0417	0.8563	0.2234
73	Amino Acid	Histidine Metabolism	N-acetylhistidine	33946	C02997	HMDB0032055	100001293	39145-52-3	75619	0.9	1.07	0.92	0.83	0.9	0.96	0.85	0.91	1	0.95	1.14	1	0.5905	0.896	0.8098	0.1758	0.8849	0.9764	0.0848	0.327	0.9429	0.4544	0.1602	0.8998	1	1	0.8969	0.3772	0.9883	1	0.1261	0.3529	0.7612	0.4885	0.4588	0.7409
76	Amino Acid	Histidine Metabolism	N-acetyl-1-methylhistidine*	43255		HMDB0240340	100004299		53859791	0.94	1.02	0.99	1.08	0.96	1.19	1.32	1.1	1.31	1.17	1.11	0.95	0.4144	0.8789	0.9456	0.2977	0.3771	0.0314	0.0004	0.2248	0.0005	0.0789	0.1108	0.5092	1	1	0.9273	0.479	0.8549	0.398	0.0025	0.2735	0.0035	0.164	0.4068	0.5489
77	Amino Acid	Histidine Metabolism	hydantoin-5-propionate	40473	C05565	HMDB0001212	100002514	5624-26-0	782	1.1	1	1.19	1.26	1.28	1.1	1.11	0.95	1.12	0.88	1.16	1.38	0.3612	0.8402	0.2094	0.1117	0.0969	0.4152	0.4096	0.5437	0.4723	0.3775	0.1526	0.0139	1	1	0.4907	0.325	0.6239	0.893	0.3785	0.4946	0.5244	0.4411	0.4535	0.0702
80	Amino Acid	Histidine Metabolism	imidazole propionate	40730		HMDB0002271	100003434	1074-59-5	70630	0.9	1.12	0.94	0.98	0.81	0.82	0.33	0.56	0.62	0.68	1.01	1.03	0.8967	0.7923	0.5896	0.951	0.325	0.6441	2.0653e-05	0.0096	0.0063	0.1	0.7559	0.8956	1	1	0.7749	0.7905	0.8414	0.9419	0.0002	0.0308	0.028	0.186	0.7997	0.7409
81	Amino Acid	Histidine Metabolism	formiminoglutamate	43493	C00439	HMDB0000854	100002500	816-90-0	439233	0.74	1.02	1.1	1.35	0.81	0.91	1.37	1.51	0.96	1.15	1.02	1.22	0.5166	0.8724	0.7303	0.0848	0.5202	0.4009	0.0412	0.0031	0.646	0.3527	0.9173	0.1438	1	1	0.8624	0.2757	0.8868	0.893	0.0785	0.014	0.6362	0.4206	0.8556	0.2593
83	Amino Acid	Histidine Metabolism	imidazole lactate	15716	C05568	HMDB0002320	100000263	14403-45-3	793	1.01	1.11	1.13	0.96	1.16	0.89	1.17	0.93	1.15	0.93	1.17	1.04	0.6343	0.5762	0.111	0.886	0.0655	0.3488	0.2227	0.4357	0.2042	0.5518	0.1397	0.6423	1	1	0.3669	0.7726	0.5815	0.893	0.2528	0.4281	0.3161	0.5392	0.4472	0.6244
84	Amino Acid	Histidine Metabolism	carnosine	1768	C00386	HMDB0000033	249	305-84-0	439224	1	1	1	1	1	1	1	1	1	1	1	1	1	1	1	1	1	1	1	1	1	1	1	1	1	1	0.9273	0.7905	0.9883	1	0.6339	0.6954	0.763	0.7299	0.8563	0.7555
86	Amino Acid	Histidine Metabolism	N-acetylcarnosine	43488		HMDB0012881	100004046	56353-15-2	9903482	1.06	1.02	1.1	1.04	1.14	0.96	0.76	1.05	0.88	0.97	0.92	0.96	0.2374	0.8416	0.2034	0.8128	0.0725	0.5729	7.2476e-05	0.5131	0.041	0.4504	0.2708	0.4834	1	1	0.4805	0.7474	0.5956	0.9254	0.0006	0.4779	0.1101	0.4874	0.5409	0.5325
91	Amino Acid	Histidine Metabolism	1-methyl-4-imidazoleacetate	32350	C05828	HMDB0002820	100001208	2625-49-2	75810	0.96	1.1	1.05	1.07	1.02	1.08	1	0.87	1.08	0.88	1.5	1.02	0.4882	0.4539	0.8978	0.6091	0.9269	0.5592	0.89	0.2792	0.6509	0.3169	0.0154	0.9428	1	1	0.9273	0.6515	0.9883	0.9237	0.6093	0.3166	0.6391	0.3982	0.1973	0.7555
92	Amino Acid	Histidine Metabolism	1-methyl-5-imidazoleacetate	62946		HMDB04988	100002910	4200-48-0	6451814	0.87	0.99	0.98	0.89	1	1.04	0.78	1.29	1.15	1.22	0.85	0.96	0.3022	0.8339	0.6909	0.2559	0.9225	0.7442	0.1003	0.0902	0.2881	0.1352	0.3812	0.7139	1	1	0.8439	0.4481	0.9883	0.9737	0.1423	0.1457	0.3846	0.2269	0.6298	0.6707
93	Amino Acid	Histidine Metabolism	1-methyl-5-imidazolelactate	64596			100021478	2022510-60-5		0.98	1.24	1.13	1.14	1.16	0.77	0.88	1.4	0.98	1.2	0.79	0.8	0.5862	0.6475	0.7232	0.7641	0.2526	0.3611	0.5781	0.2291	0.3208	0.4087	0.1864	0.2112	1	1	0.8566	0.7304	0.7756	0.893	0.4694	0.2765	0.4123	0.4647	0.4759	0.3329
96	Amino Acid	Histidine Metabolism	1-ribosyl-imidazoleacetate*	61868	C05131	HMDB0002331	100001668	29605-99-0	440569	1	1.14	0.78	0.92	0.78	1.05	0.59	0.51	0.75	0.41	1.01	0.95	0.8417	0.5772	0.4345	0.5444	0.4605	0.7489	0.0202	0.0103	0.0372	0.0008	0.431	0.9337	1	1	0.6978	0.6191	0.8714	0.9737	0.0499	0.0314	0.1031	0.0062	0.6659	0.7533
97	Amino Acid	Histidine Metabolism	4-imidazoleacetate	32349	C02835	HMDB0002024	100001207	645-65-8	96215	1.21	1.39	0.71	1.29	0.94	1.17	0.54	0.36	0.73	0.65	1.52	1.66	0.7558	0.5973	0.2926	0.8065	0.7352	0.7888	0.0532	0.165	0.2102	0.6765	0.4509	0.082	1	1	0.5829	0.7441	0.9276	0.9929	0.0937	0.2198	0.3223	0.6091	0.6756	0.1843
101	Amino Acid	Histidine Metabolism	N-acetylhistamine	48679	C05135	HMDB0013253	100006123	673-49-4	69602	1.04	2.08	0.59	3.33	1.42	1.5	2.32	0.18	0.45	0.1	4.76	1.25	0.6765	0.6814	0.3938	0.9556	0.8836	0.8908	0.7998	0.0654	0.2868	0.0207	0.1653	0.7251	1	1	0.6715	0.7905	0.9883	1	0.5739	0.1186	0.3836	0.0636	0.4644	0.6751
105	Amino Acid	Lysine Metabolism	lysine	1301	C00047 C00739	HMDB0003405	407	56-87-1	5962	0.95	0.93	1.01	1.03	1	0.99	1.09	1.12	1.12	1.11	0.95	1	0.3569	0.3316	0.915	0.5686	0.9526	0.8847	0.1285	0.0381	0.0547	0.0458	0.2546	0.8499	1	1	0.9273	0.6268	0.9883	1	0.172	0.0823	0.1344	0.1077	0.5282	0.7231
106	Amino Acid	Lysine Metabolism	N2-acetyllysine	36751	C12989	HMDB0000446	100001721	1946-82-3	92907	0.93	0.83	0.98	1.19	1.06	1.05	1.24	1.2	1.49	1.18	1.65	1.09	0.606	0.2427	0.6462	0.5054	0.5051	0.9273	0.1743	0.4365	0.0412	0.8132	0.003	0.7423	1	0.9488	0.8134	0.6007	0.8793	1	0.2136	0.4281	0.1102	0.6762	0.1168	0.6753
107	Amino Acid	Lysine Metabolism	N6-acetyllysine	36752	C02727	HMDB0000206	100001734	692-04-6	92832	0.99	0.91	1.01	0.99	0.97	0.93	1.01	1.13	1.06	1.1	1.19	1.14	0.6813	0.1648	0.5219	0.9083	0.8634	0.332	0.6518	0.1369	0.2745	0.3512	0.0046	0.0478	1	0.9488	0.7484	0.7792	0.9883	0.8832	0.5025	0.1972	0.3732	0.4196	0.1415	0.14
109	Amino Acid	Lysine Metabolism	N2-acetyl,N6-methyllysine	62954			100020546			1.07	0.86	1.06	0.89	0.91	0.91	0.68	0.76	0.79	0.64	1.04	1.08	0.6422	0.0932	0.8648	0.0011	0.788	0.3921	0.0249	0.1424	0.1629	0.0081	0.6625	0.4219	1	0.8604	0.915	0.0288	0.9513	0.893	0.0555	0.2013	0.2839	0.0341	0.7658	0.4955
110	Amino Acid	Lysine Metabolism	N2-acetyl,N6,N6-dimethyllysine	63254			100020545			1.06	0.8	0.79	0.29	0.88	0.73	0.17	0.3	0.28	0.29	1.62	1.22	0.4459	0.5638	0.5849	0.0031	0.3021	0.3638	1.5625e-05	0.0063	0.0005	0.0061	0.6083	0.5079	1	1	0.7747	0.0491	0.8208	0.893	0.0002	0.0227	0.0038	0.0297	0.738	0.5484
114	Amino Acid	Lysine Metabolism	N6-methyllysine	62860	C02728	HMDB0002038	100003415	1188-07-4	164795	1.02	0.86	0.97	0.84	0.93	0.85	0.79	0.86	0.82	0.79	0.99	0.99	0.6989	0.0023	0.5748	0.0002	0.1868	0.0041	0.0001	0.0073	0.0013	0.0002	0.8528	0.7607	1	0.2501	0.7668	0.0118	0.724	0.1497	0.0009	0.0254	0.0088	0.0019	0.8355	0.6817
115	Amino Acid	Lysine Metabolism	N6,N6-dimethyllysine	62862	C05545	HMDB0013287	100020417	2259-86-1	193344	1.4	1	1.16	1	1	1	0.75	1	0.75	0.98	1.34	1.23	0.2227	1	0.4989	1	1	1	0.2371	0.9941	0.2371	0.9553	0.5829	0.2925	1	1	0.7366	0.7905	0.9883	1	0.2634	0.6954	0.3458	0.7299	0.7316	0.4026
116	Amino Acid	Lysine Metabolism	N6,N6,N6-trimethyllysine	1498	C03793	HMDB0001325	189	23284-33-5	440120	1.08	1.01	1.02	0.9	1.11	1.02	0.91	0.75	0.9	0.73	1.32	0.69	0.7518	0.8733	0.8771	0.4263	0.5754	0.8396	0.6884	0.237	0.457	0.1118	0.0252	0.0915	1	1	0.9213	0.557	0.8899	1	0.5248	0.2843	0.511	0.199	0.2144	0.1972
117	Amino Acid	Lysine Metabolism	hydroxy-N6,N6,N6-trimethyllysine*	62959			100021123			1.48	1.04	1.11	0.83	1.46	1.3	0.67	0.53	1.07	0.77	1.26	0.7	0.1569	0.5913	0.7694	0.7533	0.1228	0.4644	0.2697	0.0892	0.7508	0.5503	0.6098	0.3536	1	1	0.8776	0.7265	0.6517	0.8995	0.2858	0.1444	0.6967	0.5392	0.738	0.4432
119	Amino Acid	Lysine Metabolism	5-hydroxylysine	15685	C16741	HMDB0000450	100000054	13204-98-3	3032849	0.91	0.92	0.91	0.88	0.88	0.89	0.81	1.06	0.92	1.02	1.09	1.01	0.2545	0.1921	0.1941	0.0468	0.1226	0.1174	0.0043	0.4015	0.2977	0.9909	0.2042	0.7258	1	0.9488	0.4723	0.2041	0.6517	0.6993	0.015	0.4077	0.3935	0.7299	0.4922	0.6751
120	Amino Acid	Lysine Metabolism	5-(galactosylhydroxy)-L-lysine	43582			100002462	32448-36-5	66995551	1.75	1.05	1.32	0.65	1.61	1.7	0.56	0.37	1.12	0.88	0.87	0.77	0.24	0.2212	0.6127	0.848	0.5795	0.0196	0.2443	0.0322	0.7902	0.5603	0.9481	0.4404	1	0.9488	0.7922	0.7627	0.8899	0.3041	0.2683	0.0724	0.7086	0.5465	0.8563	0.5081
121	Amino Acid	Lysine Metabolism	fructosyllysine	46227		HMDB0034879	100005373	21291-40-7	9839580	0.93	0.89	1	0.91	1	1.08	0.9	1.06	0.86	0.95	0.84	0.86	0.739	0.3097	0.9793	0.3762	0.9115	0.5163	0.3666	0.7426	0.1796	0.7107	0.0872	0.1309	1	1	0.9273	0.5267	0.9883	0.9149	0.3538	0.6026	0.3019	0.6204	0.3803	0.244
123	Amino Acid	Lysine Metabolism	2-aminoadipate	6146	C00956	HMDB0000510	381	542-32-5;1118-90-7	92136	0.85	0.89	1.3	1.26	1.15	1.08	1.8	1.36	1.49	1.22	0.91	0.96	0.7118	0.777	0.0659	0.1384	0.2587	0.5696	0.0011	0.0625	0.0089	0.2021	0.5997	0.936	1	1	0.2975	0.3456	0.7829	0.9254	0.0047	0.1163	0.0373	0.2985	0.738	0.7542
125	Amino Acid	Lysine Metabolism	2-oxoadipate	38347	C00322	HMDB0000225	92	3184-35-8	71	0.87	0.95	1.37	1.07	1.2	1.05	1.6	1.31	1.36	1.31	1.3	1.46	0.8028	0.7759	0.2321	0.405	0.1971	0.4494	0.0426	0.1664	0.1564	0.1681	0.1529	0.0627	1	1	0.5162	0.5457	0.7298	0.8974	0.0798	0.2198	0.2756	0.2624	0.4535	0.161
131	Amino Acid	Lysine Metabolism	pipecolate	1444		HMDB0000070	1025	4043-87-2		1	0.92	0.96	0.86	0.92	0.89	0.68	0.85	0.73	0.87	1.01	1.25	0.9572	0.3717	0.6138	0.1344	0.5043	0.2084	0.0002	0.1321	0.0043	0.1031	0.8433	0.0353	1	1	0.7922	0.3445	0.8793	0.7718	0.0016	0.1917	0.0209	0.1897	0.8319	0.1172
133	Amino Acid	Lysine Metabolism	6-oxopiperidine-2-carboxylate	43231		HMDB0061705	100004499	34622-39-4	3014237	1.07	0.99	1.27	1.37	1.21	1.08	1.95	1.43	1.69	1.36	1.19	1.11	0.5903	0.8315	0.1622	0.0787	0.2067	0.6161	0.0004	0.0254	0.0018	0.0349	0.2822	0.314	1	1	0.4327	0.2674	0.7356	0.9304	0.0022	0.0616	0.0113	0.0878	0.5511	0.4109
138	Amino Acid	Lysine Metabolism	N,N,N-trimethyl-5-aminovalerate	57687			100015962		14274897	1.06	0.98	1.01	1.01	1.02	0.95	0.78	1.13	0.94	1.06	0.87	0.75	0.4636	0.6919	0.8759	0.8341	0.6729	0.6182	0.37	0.2988	0.6549	0.3534	0.8315	0.0567	1	1	0.9213	0.7564	0.9116	0.9304	0.3551	0.3332	0.6412	0.4206	0.8304	0.1531
139	Amino Acid	Lysine Metabolism	N-acetyl-2-aminoadipate	63920	C12986		100021760		443992	0.79	1.04	1.22	1.55	1.12	1.36	1.29	1.14	1.43	0.92	0.83	0.71	0.4635	0.752	0.022	0.0414	0.0926	0.1587	0.2612	0.3565	0.054	0.8386	0.5166	0.1044	1	1	0.1624	0.1996	0.6194	0.7365	0.2793	0.3714	0.1341	0.6905	0.6978	0.2121
140	Amino Acid	Phenylalanine Metabolism	phenylalanine	64	C00079	HMDB0000159	460	63-91-2	6140	0.96	0.94	0.91	0.88	0.94	0.97	0.93	0.96	0.96	1.03	0.91	0.88	0.2366	0.2486	0.0357	0.0161	0.1491	0.5967	0.1725	0.3728	0.4529	0.536	0.065	0.0105	1	0.9488	0.2205	0.1174	0.686	0.9304	0.2127	0.385	0.5102	0.5344	0.3369	0.0642
141	Amino Acid	Phenylalanine Metabolism	N-acetylphenylalanine	33950	C03519	HMDB0000512	100001256	2018-61-3	74839	0.96	1.09	0.98	1	0.97	1.18	0.97	0.95	0.88	0.93	1.27	0.94	0.8538	0.4312	0.5381	0.7688	0.8381	0.1246	0.6289	0.6997	0.1723	0.489	0.0462	0.7943	1	1	0.7594	0.7304	0.9736	0.7195	0.4911	0.5804	0.2927	0.5084	0.2808	0.6986
146	Amino Acid	Phenylalanine Metabolism	1-carboxyethylphenylalanine	62566			100020419		59100900	0.87	0.97	0.92	0.75	0.92	1	1.34	1.14	0.97	1.15	1.38	1.07	0.1346	0.6749	0.5091	0.0887	0.5305	0.9551	0.2415	0.4492	0.7405	0.4509	0.1803	0.8802	1	1	0.7393	0.2839	0.8868	1	0.2657	0.4361	0.6931	0.4874	0.4725	0.7399
150	Amino Acid	Phenylalanine Metabolism	phenylpyruvate	566	C00166	HMDB0000205	241	156-06-9	997	1.44	1.1	1.13	1.01	1.46	1.79	0.83	0.75	0.86	0.68	1.08	0.91	0.0405	0.8099	0.2755	0.2138	0.1582	0.1579	0.5548	0.1402	0.7531	0.0739	0.4369	0.4652	1	1	0.5634	0.4134	0.6956	0.7365	0.4545	0.1999	0.6967	0.1552	0.6732	0.5243
151	Amino Acid	Phenylalanine Metabolism	phenyllactate (PLA)	22130	C05607	HMDB0000779 HMDB0000563	100000774	828-01-3	3848	1.12	1.07	1.12	1.08	1.15	0.97	0.89	0.9	0.85	0.89	3.51	0.91	0.8923	0.7238	0.8566	0.7249	0.7125	0.8297	0.4579	0.7484	0.4759	0.7084	0.0118	0.7965	1	1	0.9099	0.7136	0.9206	0.9997	0.4003	0.6049	0.525	0.6195	0.1914	0.6986
155	Amino Acid	Phenylalanine Metabolism	phenylacetate	57745	C07086	HMDB0000209	100000011	103-82-2	999	0.88	0.58	1.08	0.9	0.91	0.96	0.87	1.1	0.8	1.01	1.17	1.18	0.4317	0.0004	0.8053	0.3701	0.6443	0.9848	0.3098	0.9242	0.1062	0.8671	0.2707	0.5597	1	0.1141	0.8969	0.5214	0.9016	1	0.314	0.6954	0.2089	0.7018	0.5409	0.5813
159	Amino Acid	Phenylalanine Metabolism	4-hydroxyphenylacetate	541	C00642	HMDB0000020	144	156-38-7	127	1.1	1.09	1.43	1.97	1.08	1.15	1.07	1.24	0.92	0.91	0.92	1.1	0.9239	0.9075	0.2007	0.022	0.8848	0.4082	0.6372	0.317	0.8325	0.6801	0.6533	0.7386	1	1	0.4768	0.1374	0.9883	0.893	0.4969	0.3454	0.7243	0.6106	0.7594	0.6753
162	Amino Acid	Tyrosine Metabolism	tyrosine	1299	C00082	HMDB0000158	815	60-18-4	6057	0.93	0.97	1	1.01	0.98	1.01	0.98	1.09	1.01	1.15	0.86	1.02	0.2317	0.5907	0.9385	0.8787	0.795	0.9482	0.746	0.3083	0.9298	0.0541	0.0373	0.7551	1	1	0.9273	0.7704	0.9579	1	0.5541	0.34	0.7612	0.1217	0.2633	0.6792
163	Amino Acid	Tyrosine Metabolism	N-acetyltyrosine	32390		HMDB0000866	100001104	537-55-3	68310	0.87	0.93	0.86	1.08	0.85	1.04	1.03	1.15	1.01	1.15	1.49	1.14	0.4067	0.6134	0.7115	0.6307	0.7117	0.6571	0.8265	0.1576	0.9415	0.2229	0.0443	0.234	1	1	0.8541	0.6622	0.9206	0.9454	0.5848	0.2138	0.7612	0.3216	0.2756	0.3544
175	Amino Acid	Tyrosine Metabolism	4-hydroxyphenylpyruvate	1669	C01179	HMDB0000707	1141	156-39-8	979	1.07	1.28	1.38	1.44	1.36	1.17	1	1.51	0.92	1.26	1.03	1.76	0.31	0.2526	0.0419	0.0207	0.0228	0.2497	0.6219	0.041	0.693	0.3299	0.9692	0.0156	1	0.9535	0.2398	0.1328	0.399	0.8088	0.4884	0.0861	0.6656	0.4075	0.8563	0.0733
180	Amino Acid	Tyrosine Metabolism	4-hydroxyphenylacetoylcarnitine	52932			100006619			0.97	1.25	2.58	2.62	2.41	2.44	0.82	0.45	0.55	0.47	1.31	0.5	0.9161	0.9776	0.0002	0.0009	0.001	0.002	0.8253	0.0018	0.0543	0.0019	0.2046	0.0153	1	1	0.0185	0.0255	0.0711	0.1065	0.5848	0.0097	0.1344	0.0122	0.4922	0.0729
181	Amino Acid	Tyrosine Metabolism	3-(4-hydroxyphenyl)lactate	32197	C03672	HMDB0000755	240	6482-98-0	9378	0.92	1.02	1.03	1.22	1.03	0.94	1.09	1.3	1.03	1.18	0.86	1	0.3395	0.8694	0.7566	0.045	0.8022	0.4028	0.2945	0.0008	0.4889	0.0197	0.1139	0.6897	1	1	0.8733	0.204	0.9602	0.893	0.3049	0.0057	0.5334	0.062	0.4134	0.6568
190	Amino Acid	Tyrosine Metabolism	phenol sulfate	32553	C02180	HMDB0060015	100001510	937-34-8	74426	0.55	0.58	0.52	0.47	0.49	0.67	0.69	0.43	0.85	0.51	0.89	0.67	0.0395	0.0377	0.0086	0.0021	0.0091	0.0336	0.061	0.0003	0.2655	0.0003	0.3739	0.1407	1	0.6653	0.1028	0.0426	0.2521	0.4042	0.1024	0.0031	0.369	0.0033	0.6232	0.2556
191	Amino Acid	Tyrosine Metabolism	phenol glucuronide	52747		HMDB0060014	100006679	17685-05-1	87235	0.82	0.74	0.84	0.59	0.88	0.74	0.88	0.81	1.12	0.79	0.98	1.05	0.5022	0.2778	0.4365	0.0133	0.5993	0.0778	0.3255	0.187	0.8415	0.1077	0.8891	0.9849	1	0.9863	0.6987	0.1043	0.8899	0.6237	0.326	0.2387	0.7278	0.1945	0.8476	0.7555
193	Amino Acid	Tyrosine Metabolism	4-methoxyphenol sulfate	48457			100006262	3233-60-1		1.48	0.16	16.27	8.1	17.18	25.28	0.05	0.02	0.05	0.1	1.16	0.21	0.5732	0.318	0.0002	0.0313	0.0001	0.0002	0.0988	0.0012	0.0988	0.0088	0.1175	0.1547	1	1	0.0179	0.1673	0.0158	0.0292	0.1405	0.007	0.1978	0.0365	0.4162	0.2714
201	Amino Acid	Tyrosine Metabolism	vanillactate	54910		HMDB0000913	100006129	2475-56-1	160637	0.86	0.95	1.12	1.3	0.87	1.18	0.84	1.5	0.81	1.64	0.8	1.12	0.5936	0.8413	0.5502	0.1466	0.562	0.3673	0.3284	0.0277	0.1789	0.0093	0.2256	0.2918	1	1	0.7594	0.3488	0.8899	0.893	0.3284	0.0647	0.3016	0.038	0.5163	0.4026
204	Amino Acid	Tyrosine Metabolism	3-methoxytyrosine	12017		HMDB0001434	1342	300-48-1	9307	0.97	1.01	1.21	1.26	1.09	0.98	1.09	1.38	1.06	1.28	0.89	0.95	0.6644	0.4435	0.1419	0.0567	0.4287	0.8872	0.7097	0.0063	0.632	0.0275	0.2774	0.7966	1	1	0.4142	0.2265	0.8714	1	0.5352	0.0227	0.6261	0.0752	0.5457	0.6986
206	Amino Acid	Tyrosine Metabolism	3-methoxytyramine sulfate	44618			100004634		54133459	0.81	0.99	0.98	1.12	0.98	1.14	1.03	1.39	1.05	1.36	0.8	0.88	0.1515	0.4909	0.8274	0.3439	0.9915	0.6478	0.2782	0.0098	0.2612	0.0143	0.3064	0.2647	1	1	0.8979	0.5085	0.9883	0.9419	0.2925	0.031	0.3681	0.0514	0.5638	0.3789
219	Amino Acid	Tyrosine Metabolism	gentisate	18280	C00628	HMDB0000152	100000447	490-79-9	3469	1.16	0.44	1.17	0.42	1.06	0.96	0.35	0.49	0.16	0.44	0.78	1.21	0.8658	0.0415	0.6225	0.0578	0.6736	0.4985	0.0037	0.4359	3.8409e-05	0.2093	0.2705	0.0719	1	0.6653	0.7961	0.2286	0.9116	0.9149	0.0135	0.4281	0.0006	0.3077	0.5409	0.1717
223	Amino Acid	Tyrosine Metabolism	dopamine 4-sulfate	48406	C13691	HMDB0004148	100006360		68517194	0.99	1.04	1.02	1.01	1.04	1.31	0.84	1.18	0.88	1.02	1.51	1.14	0.7498	0.9511	0.7739	0.7286	0.7114	0.1375	0.0881	0.2305	0.1313	0.9269	0.0092	0.2733	1	1	0.879	0.7136	0.9206	0.7365	0.1293	0.277	0.2434	0.7292	0.1794	0.3846
225	Amino Acid	Tyrosine Metabolism	p-cresol glucuronide*	48841		HMDB0011686	100006191	17680-99-8	154035	0.88	0.58	0.93	0.72	0.74	1.06	0.75	1.32	0.82	1.2	0.96	1.16	0.4917	0.0012	0.9528	0.226	0.1498	0.4469	0.3001	0.1938	0.2854	0.3552	0.7909	0.8226	1	0.246	0.9273	0.4184	0.686	0.8959	0.3074	0.2447	0.3826	0.4218	0.8147	0.7082
226	Amino Acid	Tyrosine Metabolism	tyramine O-sulfate	48408		HMDB0006409	100006092	30223-92-8	153005	2.1	0.82	1.06	0.75	0.95	0.8	0.62	0.93	0.69	0.65	1.21	1.08	0.1258	0.3615	0.8125	0.1402	0.702	0.4548	0.0303	0.1648	0.0584	0.0162	0.5037	0.648	1	1	0.8969	0.3456	0.9206	0.8995	0.0647	0.2198	0.1398	0.0551	0.69	0.6262
227	Amino Acid	Tyrosine Metabolism	N-formylphenylalanine	48433		HMDB0240317	100006056	13200-85-6	7064571;759256	1.35	1.06	1.22	1	1.22	1.29	1.04	0.8	0.7	0.75	0.99	0.89	0.6469	0.7765	0.8308	0.6706	0.3448	0.7085	0.6674	0.719	0.5152	0.6267	0.7301	0.9216	1	1	0.8979	0.6845	0.8503	0.9561	0.5117	0.5897	0.5521	0.5766	0.7935	0.7496
245	Amino Acid	Tyrosine Metabolism	thyroxine	2761	C01829	HMDB0000248	1094	51-48-9	5819	1.15	0.94	1.08	0.88	1.05	1.27	1.06	1.14	1.02	1.12	0.99	1.01	0.3004	0.4831	0.8101	0.2433	0.6055	0.062	0.7728	0.2062	0.818	0.2868	0.3173	0.7071	1	1	0.8969	0.4372	0.8899	0.5531	0.5627	0.2566	0.7188	0.3699	0.5776	0.6705
254	Amino Acid	Tryptophan Metabolism	tryptophan	54	C00078	HMDB0000929	565	73-22-3	6305	0.98	0.98	0.87	0.89	0.96	0.92	0.99	0.86	1.08	0.91	1.03	1.05	0.8209	0.85	0.0182	0.0678	0.5792	0.1996	0.9323	0.0041	0.1389	0.0995	0.5044	0.5058	1	1	0.1464	0.2534	0.8899	0.7618	0.628	0.017	0.2542	0.1856	0.69	0.5484
255	Amino Acid	Tryptophan Metabolism	N-acetyltryptophan	33959	C03137	HMDB0013713	100001254	1218-34-4	439917;700653	0.92	0.9	0.82	0.94	0.92	1.09	1.11	0.87	0.76	0.76	1.39	0.97	0.9037	0.597	0.1541	0.7402	0.4547	0.6482	0.6912	0.7778	0.399	0.447	0.1153	0.9827	1	1	0.4209	0.7208	0.8714	0.9419	0.5248	0.6195	0.47	0.4864	0.4152	0.7555
261	Amino Acid	Tryptophan Metabolism	C-glycosyltryptophan	48782		HMDB0240296	100006379	180509-18-6	10981970	1.05	0.91	0.98	0.97	0.98	1.01	1	1.11	1.08	1.15	0.93	0.87	0.4097	0.1196	0.7189	0.5383	0.6586	0.9249	0.8954	0.0939	0.2667	0.0193	0.1867	0.0278	1	0.9039	0.8552	0.6184	0.9061	1	0.6106	0.1504	0.3691	0.0616	0.4759	0.1028
263	Amino Acid	Tryptophan Metabolism	oxindolylalanine	64568			100022120		20977764	0.72	1.02	0.61	1.55	0.71	0.89	1.1	0.62	1.23	0.59	1.35	1.17	0.2234	0.9658	0.0568	0.2902	0.1887	0.5284	0.7133	0.1493	0.4142	0.1018	0.3267	0.6465	1	1	0.2715	0.4739	0.724	0.9149	0.5357	0.2072	0.4852	0.1881	0.5802	0.6257
266	Amino Acid	Tryptophan Metabolism	N-formylkynurenine	64334	C02700 C02406 C15605	HMDB01200	186	1022-31-7	910	0.87	1.1	0.76	1.65	0.85	1.05	1.08	0.97	1.08	0.84	1.35	1.71	0.8257	0.4401	0.3655	0.0418	0.7977	0.6123	0.5924	0.9432	0.5809	0.4228	0.1044	0.0159	1	1	0.6514	0.1999	0.9586	0.9304	0.474	0.6954	0.5961	0.4712	0.4055	0.0737
267	Amino Acid	Tryptophan Metabolism	kynurenine	15140	C00328	HMDB0000684	100000265	2922-83-0	161166	0.9	0.85	0.78	0.89	0.84	0.94	0.97	0.95	0.85	0.96	0.99	0.99	0.226	0.1161	0.0078	0.2844	0.0348	0.6694	0.789	0.5799	0.514	0.6193	0.6049	0.7773	1	0.9039	0.1007	0.4711	0.4451	0.9512	0.5684	0.5128	0.5521	0.5739	0.738	0.6906
272	Amino Acid	Tryptophan Metabolism	kynurenate	1417	C01717	HMDB0000715	98	492-27-3	3845	1.22	1.33	1.21	1.52	1.17	1.36	0.76	1.1	0.76	0.98	0.99	1.22	0.762	0.1879	0.3741	0.5168	0.3907	0.5235	0.2557	0.9777	0.2366	0.9157	0.9829	0.3481	1	0.9488	0.6594	0.6078	0.8549	0.9149	0.2763	0.6954	0.3458	0.7262	0.8563	0.4398
274	Amino Acid	Tryptophan Metabolism	N-formylanthranilic acid	43549	C05653	HMDB0004089	100004561	3342-77-6	101399	0.92	0.91	1.07	1.16	0.95	1.02	1.19	1.2	1.16	1.06	1.03	1.04	0.2871	0.362	0.9529	0.2031	0.5504	0.7069	0.2296	0.0418	0.2347	0.5015	0.8766	0.8024	1	1	0.9273	0.4041	0.8899	0.9561	0.2566	0.087	0.3458	0.5154	0.8465	0.7011
275	Amino Acid	Tryptophan Metabolism	anthranilate	4970	C00108	HMDB0001123	1258	118-92-3	227	0.89	1.01	0.78	0.96	0.83	1.19	0.76	0.83	1.07	0.78	1.12	1.15	0.1443	0.9325	0.2738	0.8534	0.4076	0.5112	0.223	0.0814	0.6146	0.0762	0.6043	0.7442	1	1	0.5623	0.7627	0.859	0.9149	0.2528	0.1377	0.6144	0.1595	0.738	0.6753
278	Amino Acid	Tryptophan Metabolism	xanthurenate	15679	C02470	HMDB0000881	100000015	59-007	5699	1.11	1.29	1.04	0.89	1.08	0.94	0.74	0.81	0.76	0.97	0.99	1.69	0.7285	0.3844	0.5614	0.3245	0.9087	0.6142	0.435	0.1525	0.5893	0.7949	0.7755	0.0891	1	1	0.7643	0.4914	0.9883	0.9304	0.3908	0.2089	0.6018	0.6669	0.8111	0.1942
282	Amino Acid	Tryptophan Metabolism	picolinate	1512	C10164	HMDB0002243	1022	98-98-6	1018	0.96	1.02	1.23	1.21	1.14	1.2	1.41	0.96	1.39	1.24	1.21	1.29	0.5952	0.9298	0.5323	0.9373	0.4697	0.535	0.238	0.81	0.1279	0.2365	0.2867	0.2188	1	1	0.7554	0.7892	0.8714	0.9149	0.2639	0.6351	0.2388	0.3344	0.5539	0.34
287	Amino Acid	Tryptophan Metabolism	serotonin	2342	C00780	HMDB0000259	504	153-98-0	5202	1.23	1.17	1.27	1.22	1.05	1.02	0.97	1.32	1	1.09	0.96	1.31	0.3461	0.8391	0.328	0.3645	0.9092	0.9187	0.7632	0.1991	0.7841	0.6081	0.3597	0.3274	1	1	0.6227	0.5166	0.9883	1	0.5601	0.2487	0.7078	0.572	0.616	0.422
290	Amino Acid	Tryptophan Metabolism	5-hydroxyindoleacetate	437	C05635	HMDB0000763	71	54-16-0	1826	0.6	0.55	0.58	0.65	0.73	1.08	1.17	0.89	1.07	1.61	0.66	0.37	0.0847	0.063	0.0546	0.14	0.2459	0.5081	0.5846	0.7155	0.4796	0.1118	0.1338	0.002	1	0.7452	0.2675	0.3456	0.7756	0.9149	0.4705	0.5886	0.5273	0.199	0.439	0.0269
298	Amino Acid	Tryptophan Metabolism	indolelactate	18349	C02043	HMDB0000671	100000463	832-97-3	92904	0.9	0.96	0.79	0.94	0.87	0.85	1.08	0.9	0.93	0.88	1.69	1.01	0.5563	0.6736	0.0803	0.5748	0.3574	0.1553	0.9241	0.4235	0.655	0.4868	0.018	0.7128	1	1	0.324	0.6303	0.854	0.7365	0.6231	0.418	0.6412	0.5079	0.1991	0.6707
299	Amino Acid	Tryptophan Metabolism	indoleacetate	27513	C00954	HMDB0000197	100001034	6505-45-9	802	0.99	0.82	1.14	1.16	0.91	0.86	1.44	0.98	1.32	1.22	1.21	0.76	0.4856	0.2174	0.7259	0.7146	0.4176	0.3661	0.0694	0.9849	0.0645	0.2122	0.2555	0.0955	1	0.9488	0.8586	0.7068	0.8591	0.893	0.1114	0.6954	0.1496	0.3097	0.5282	0.202
304	Amino Acid	Tryptophan Metabolism	indoleacrylate	22114		HMDB0000734	100000800	1204-06-4	5375048	1.03	0.62	0.81	0.4	1.07	0.39	0.19	0.39	0.51	0.34	1.75	1.16	0.576	0.0671	0.011	0.0007	0.2659	0.023	8.0916e-06	0.0071	0.0074	0.0065	0.5398	0.3568	1	0.7452	0.1211	0.0233	0.7903	0.3399	0.0001	0.0249	0.0315	0.0306	0.7062	0.4446
305	Amino Acid	Tryptophan Metabolism	indolepropionate	32405		HMDB0002302	100001083	830-96-6	3744	1.21	0.63	0.75	0.4	0.95	0.49	0.14	0.24	0.27	0.23	2	1.36	0.8223	0.2064	0.0163	0.0026	0.3148	0.0907	5.9146e-08	0.0006	3.4865e-05	0.0006	0.1802	0.058	1	0.9488	0.1416	0.0466	0.8414	0.6547	6.4833e-06	0.0046	0.0005	0.0049	0.4725	0.1542
306	Amino Acid	Tryptophan Metabolism	indolepropionylglycine	54917			100010863		129691959	1.14	0.83	0.65	0.42	0.84	0.6	0.11	0.22	0.24	0.2	2.24	1.23	0.916	0.4517	0.0056	0.0055	0.2921	0.227	1.4094e-07	0.0275	1.2948e-05	0.0293	0.0677	0.0226	1	1	0.0885	0.0631	0.8202	0.7933	8.794e-06	0.0647	0.0002	0.0784	0.3465	0.0886
307	Amino Acid	Tryptophan Metabolism	indoleacetylglutamine	42087		HMDB0013240	100001731		25200879	1.13	1	1.16	1.14	1.01	0.98	1.35	1.22	1.45	1.24	1.67	1.02	0.8345	0.8592	0.608	0.4961	0.975	0.7129	0.1436	0.4473	0.0324	0.2548	0.0082	0.7557	1	1	0.7875	0.5962	0.9883	0.9561	0.1885	0.4352	0.0919	0.3457	0.1636	0.6792
316	Amino Acid	Tryptophan Metabolism	indole-3-carboxylate	38116	C19837	HMDB0003320	100002185	771-50-6	69867	0.78	0.64	0.96	0.82	0.9	0.82	1.1	0.96	1.07	1.06	1.13	1.02	0.1918	0.0045	0.9627	0.1977	0.5173	0.1923	0.9635	0.5195	0.8752	0.9677	0.4451	0.9754	1	0.2807	0.9273	0.398	0.8868	0.7572	0.6339	0.4813	0.739	0.7299	0.6756	0.7555
319	Amino Acid	Tryptophan Metabolism	indoleacetoylcarnitine*	62279			100020479			1.41	0.98	2.37	2.4	1.26	0.98	2.99	1.31	2.45	1.75	1.03	0.32	0.3095	0.8275	0.0087	0.0526	0.4409	0.7062	0.0002	0.0833	0.0004	0.0144	0.8435	0.0011	1	1	0.1028	0.2192	0.8714	0.9561	0.0013	0.1381	0.0032	0.0514	0.8319	0.0215
322	Amino Acid	Tryptophan Metabolism	3-indoxyl sulfate	27672		HMDB0000682	100000467	2642-37-7	10258	0.89	0.87	0.81	0.94	0.84	1.3	0.83	0.73	0.9	0.71	1.12	1.03	0.5877	0.5612	0.2333	0.648	0.4532	0.304	0.5514	0.019	0.8537	0.0351	0.3075	0.8013	1	1	0.5162	0.6742	0.8714	0.8491	0.4541	0.0502	0.7327	0.0879	0.5644	0.7011
327	Amino Acid	Tryptophan Metabolism	6-bromotryptophan	62503			100020414		9856996	0.64	0.96	0.89	1.18	0.99	1	1.33	1.31	1.67	1.26	0.89	0.69	0.2094	0.8194	0.5863	0.4567	0.9541	0.7702	0.7281	0.1329	0.0682	0.2997	0.4648	0.4694	1	1	0.7747	0.5798	0.9883	0.9808	0.5431	0.1924	0.1555	0.3797	0.6826	0.5245
332	Amino Acid	Leucine, Isoleucine and Valine Metabolism	leucine	60	C00123	HMDB0000687	397	61-90-5	6106	0.91	0.97	0.89	0.96	0.86	0.92	1.1	1.04	1.06	1.08	0.97	0.94	0.1243	0.7441	0.0609	0.555	0.0201	0.3119	0.2641	0.5491	0.4113	0.2204	0.6861	0.2787	1	1	0.2859	0.6235	0.3655	0.852	0.2811	0.4963	0.4827	0.319	0.7806	0.3888
336	Amino Acid	Leucine, Isoleucine and Valine Metabolism	N-acetylleucine	1587	C02710	HMDB0011756	1082	1188-21-2	70912	1.08	0.96	0.96	0.84	0.91	0.93	1.07	1.05	0.9	0.98	1.42	1.2	0.8022	0.8778	0.927	0.3559	0.7419	0.9779	0.9238	0.7003	0.3848	0.9663	0.016	0.1776	1	1	0.9273	0.5102	0.9314	1	0.6231	0.5804	0.4573	0.7299	0.1973	0.2956
340	Amino Acid	Leucine, Isoleucine and Valine Metabolism	1-carboxyethylleucine	62559			100020425			0.61	0.76	0.62	0.66	0.57	1	1.65	0.98	1.13	1.38	1.04	0.95	0.0201	0.2004	0.0131	0.1067	0.0114	0.9477	0.0682	0.9585	0.4492	0.1187	0.8911	0.4948	0.9687	0.9488	0.1266	0.3204	0.2521	1	0.1102	0.6954	0.51	0.2095	0.8476	0.5423
343	Amino Acid	Leucine, Isoleucine and Valine Metabolism	4-methyl-2-oxopentanoate	22116	C00233	HMDB0000695	100000551	816-66-0	70	0.92	0.98	0.92	0.9	0.99	0.92	1.26	0.95	1.22	0.98	1.23	1.23	0.2792	0.882	0.3831	0.5038	0.982	0.5521	0.0661	0.6403	0.0565	0.838	0.048	0.0632	1	1	0.6617	0.6007	0.9883	0.9235	0.109	0.5454	0.1362	0.6905	0.2837	0.161
347	Amino Acid	Leucine, Isoleucine and Valine Metabolism	alpha-hydroxyisocaproate	22132	C03264	HMDB0000665 HMDB0000624 HMDB00746	100000706	10303-64-7	92779;83697;439960	0.91	0.96	0.96	0.96	0.87	0.81	1.03	1.05	1.04	1	1.66	0.81	0.3515	0.8363	0.4891	0.7471	0.3352	0.1602	0.873	0.6306	0.7486	0.7199	0.0699	0.2175	1	1	0.7362	0.7234	0.8503	0.7365	0.6051	0.5417	0.6967	0.6259	0.3526	0.3396
351	Amino Acid	Leucine, Isoleucine and Valine Metabolism	isovalerate (i5:0)	44656	C08262	HMDB0000718	100000708	503-74-2	10430	1.24	0.79	1.14	1.48	1.04	0.73	0.75	1.24	0.91	1.07	0.89	1.6	0.2738	0.3358	0.4891	0.0775	0.7348	0.1368	0.1698	0.1662	0.7916	0.6123	0.7193	0.0169	1	1	0.7362	0.2667	0.9276	0.7365	0.2099	0.2198	0.7086	0.5733	0.7924	0.0764
353	Amino Acid	Leucine, Isoleucine and Valine Metabolism	isovalerylglycine	35107		HMDB00678	100001452	16284-60-9	546304	0.82	1.02	0.69	0.86	0.76	1.12	0.77	0.95	0.87	0.85	1.22	1.27	0.152	0.9142	0.0174	0.265	0.0825	0.4337	0.0938	0.9808	0.3895	0.6736	0.1933	0.0717	1	1	0.1426	0.4528	0.608	0.8959	0.1359	0.6954	0.4621	0.6074	0.4876	0.1717
354	Amino Acid	Leucine, Isoleucine and Valine Metabolism	isovalerylcarnitine (C5)	34407	C20826	HMDB0000688	100001393	31023-24-2	169235	1.1	0.95	1.25	1.11	1.02	1.07	1.14	1.21	1.03	1.05	1.17	1.07	0.3475	0.3544	0.0454	0.5638	0.8065	0.6814	0.2059	0.0746	0.5939	0.7196	0.1706	0.7464	1	1	0.243	0.626	0.9634	0.9561	0.2384	0.1298	0.602	0.6259	0.4657	0.6754
361	Amino Acid	Leucine, Isoleucine and Valine Metabolism	3-methylcrotonylglycine	31940	C20828	HMDB0000459	100001149	33008-07-0	169485	0.76	0.9	0.89	0.89	0.81	0.94	1	1.24	1.2	1.12	1.23	1.09	0.0305	0.5029	0.1532	0.5118	0.0737	0.8241	0.9876	0.1809	0.0876	0.4005	0.0755	0.4185	1	1	0.4209	0.6031	0.5956	0.9997	0.6339	0.2334	0.1839	0.4603	0.3638	0.4948
363	Amino Acid	Leucine, Isoleucine and Valine Metabolism	beta-hydroxyisovalerate	12129		HMDB0000754	1442	625-08-1	69362	1.07	0.83	1.22	0.93	1.11	0.86	1	0.97	1.05	0.89	1.22	0.99	0.5318	0.1108	0.0753	0.4003	0.2197	0.1595	0.2925	0.6976	0.7427	0.2282	0.203	0.8269	1	0.9	0.3107	0.5415	0.7406	0.7365	0.3041	0.5802	0.6937	0.3258	0.4922	0.71
364	Amino Acid	Leucine, Isoleucine and Valine Metabolism	beta-hydroxyisovaleroylcarnitine	35433			100001594	99159-87-2		1.13	1.07	1.09	0.9	1.13	0.88	0.84	0.97	0.98	0.87	0.93	0.8	0.1382	0.8451	0.3777	0.1585	0.2505	0.1812	0.0552	0.7754	0.8048	0.1279	0.688	0.0167	1	1	0.6594	0.3558	0.7756	0.7572	0.0955	0.6185	0.7131	0.2197	0.7806	0.0764
367	Amino Acid	Leucine, Isoleucine and Valine Metabolism	3-methylglutaconate	57747		HMDB0000522	100002458	5746-90-7	1551553	0.96	0.97	1	0.98	0.96	0.94	1.04	1.16	1.05	1.24	1.13	1.09	0.3654	0.6808	0.8186	0.3557	0.6568	0.2937	0.5325	0.0265	0.4332	0.0019	0.3252	0.158	1	1	0.8979	0.5102	0.9059	0.8491	0.4436	0.0629	0.4998	0.0121	0.5802	0.2756
385	Amino Acid	Leucine, Isoleucine and Valine Metabolism	isoleucine	1125	C16424 C00407 C06418	HMDB0000172	376	73-32-5	6306	1	1.02	0.99	0.99	0.95	0.98	1.15	1.06	1.12	1.1	1.01	0.95	0.9808	0.7494	0.7663	0.8768	0.4724	0.828	0.0892	0.4425	0.1112	0.1854	0.9124	0.4078	1	1	0.8776	0.7704	0.8714	0.9997	0.1299	0.4323	0.2156	0.2809	0.8532	0.4841
387	Amino Acid	Leucine, Isoleucine and Valine Metabolism	N-acetylisoleucine	33967		HMDB0061684	100001276	3077-46-1	306109	1.1	0.92	0.96	0.99	1.01	0.86	0.87	1.09	0.85	0.99	1.11	1.1	0.3794	0.4654	0.9861	0.9582	0.736	0.2676	0.0878	0.4046	0.0979	0.9606	0.3735	0.4313	1	1	0.9273	0.7905	0.9276	0.8337	0.1292	0.4086	0.1966	0.7299	0.6232	0.5003
391	Amino Acid	Leucine, Isoleucine and Valine Metabolism	1-carboxyethylisoleucine	62558			100020427			0.8	1.06	0.78	0.8	0.79	0.97	1.36	0.99	0.96	1.21	1.73	1.13	0.1408	0.9635	0.1786	0.2899	0.1817	0.6179	0.5942	0.9844	0.8357	0.2694	0.0416	0.7292	1	1	0.4545	0.4739	0.7204	0.9304	0.4748	0.6954	0.7243	0.3555	0.2733	0.6751
394	Amino Acid	Leucine, Isoleucine and Valine Metabolism	3-methyl-2-oxovalerate	15676	C00671 C06008 C03465	HMDB0000491	100000036	1460-34-0;51829-07-3	440877;439286	0.97	0.95	1.02	0.89	1.09	0.93	1.38	1.01	1.34	1.09	1.23	1.15	0.6237	0.8924	0.9635	0.5596	0.3797	0.6893	0.017	0.9163	0.0118	0.48	0.0781	0.2612	1	1	0.9273	0.6249	0.8549	0.9561	0.0435	0.6923	0.0447	0.5048	0.371	0.3782
395	Amino Acid	Leucine, Isoleucine and Valine Metabolism	2-hydroxy-3-methylvalerate	36746		HMDB0000317	100001541	488-15-3	164623	1	1	0.99	1	0.93	0.81	0.98	1.18	0.94	1.26	2.07	0.95	0.7704	0.8855	0.9023	0.8687	0.7036	0.2564	0.9918	0.3537	0.6356	0.1843	0.0252	0.6858	1	1	0.9273	0.7674	0.9206	0.8161	0.6339	0.3705	0.6288	0.2805	0.2144	0.6542
397	Amino Acid	Leucine, Isoleucine and Valine Metabolism	2-methylbutyrylcarnitine (C5)	45095		HMDB0000378	100001509	31023-25-3	6426901	1.13	0.91	1.22	0.87	1.4	0.93	0.67	1.02	0.78	1.06	0.9	0.96	0.5115	0.4923	0.8145	0.4028	0.1011	0.5557	0.0555	0.5048	0.1507	0.5403	0.5883	0.9298	1	1	0.8969	0.5439	0.6239	0.9235	0.0958	0.4742	0.2696	0.537	0.7332	0.7525
399	Amino Acid	Leucine, Isoleucine and Valine Metabolism	2-methylbutyrylglycine	31928		HMDB0000339	100001155	52320-67-9	193872	0.79	0.69	0.83	0.9	0.83	0.94	0.95	1.13	1.14	1.11	1.45	1.21	0.1571	0.0428	0.4631	0.5233	0.3894	0.7402	0.8757	0.6013	0.2974	0.5519	0.0221	0.1688	1	0.6653	0.7153	0.6108	0.8549	0.9737	0.6054	0.5233	0.3935	0.5392	0.2144	0.2869
400	Amino Acid	Leucine, Isoleucine and Valine Metabolism	tiglylcarnitine (C5:1-DC)	35428		HMDB0002366	100001597	64191-86-2	22833596	1.14	1.01	1.13	1.05	1.04	0.95	0.79	1.02	0.81	0.75	0.9	0.86	0.4204	0.9974	0.3822	0.7556	0.5603	0.2126	0.1843	0.9729	0.4718	0.0994	0.2382	0.3036	1	1	0.6617	0.7265	0.8899	0.777	0.2204	0.6954	0.5244	0.1856	0.5194	0.4058
402	Amino Acid	Leucine, Isoleucine and Valine Metabolism	tigloylglycine	1598		HMDB0000959	1161	35842-45-6	6441567	0.8	1.08	1.17	1.52	0.83	1.15	1.86	1.54	2.23	1.4	1.2	0.6	0.0678	0.9592	0.9484	0.3709	0.5536	0.5329	0.0137	0.0054	0.001	0.0137	0.4791	0.1162	1	1	0.9273	0.5214	0.8899	0.9149	0.0372	0.0202	0.0069	0.0499	0.6879	0.2234
405	Amino Acid	Leucine, Isoleucine and Valine Metabolism	3-hydroxy-2-ethylpropionate	32397		HMDB0000396	100001170	4374-62-3	188979	0.94	0.97	1	1.2	1.07	0.98	1.27	0.9	1.33	1.01	1.4	0.7	0.7926	0.8416	0.9063	0.2743	0.6141	0.8984	0.1074	0.647	0.0605	0.7831	0.0306	0.0186	1	1	0.9273	0.4614	0.8899	1	0.1492	0.5487	0.1432	0.6591	0.2406	0.0785
407	Amino Acid	Leucine, Isoleucine and Valine Metabolism	ethylmalonate	15765		HMDB0000622	2054	601-75-2	11756	1.09	1.37	1.41	1.34	1.14	1.23	1.3	1.52	1.26	1.37	1.09	0.92	0.485	0.0404	0.0119	0.1279	0.3046	0.293	0.0268	0.001	0.0351	0.0023	0.2477	0.5312	1	0.6653	0.1229	0.3381	0.824	0.8491	0.0585	0.006	0.0986	0.0138	0.5278	0.5587
410	Amino Acid	Leucine, Isoleucine and Valine Metabolism	methylsuccinate	15745		HMDB0001844	2051	498-21-5	10349	1.05	1.04	1.2	1.11	1.18	1.26	0.85	1.26	0.83	1.1	1.05	0.96	0.6042	0.9331	0.102	0.3175	0.1258	0.042	0.1252	0.0517	0.1107	0.4039	0.6267	0.7417	1	1	0.3534	0.4873	0.6517	0.4385	0.1688	0.1007	0.2152	0.4617	0.7484	0.6753
416	Amino Acid	Leucine, Isoleucine and Valine Metabolism	valine	1649	C00183	HMDB0000883	566	72-18-4	6287	0.96	1.06	0.94	1.02	0.92	1.04	1.09	0.95	1.12	1.05	0.95	0.76	0.8539	0.8711	0.8338	0.9097	0.7562	0.8522	0.7825	0.8236	0.6812	0.8355	0.8338	0.0043	1	1	0.8988	0.7794	0.9359	1	0.5674	0.6416	0.659	0.6905	0.8311	0.0437
417	Amino Acid	Leucine, Isoleucine and Valine Metabolism	N-acetylvaline	1591		HMDB0011757	1084	96-81-1	66789	1.01	1.01	0.94	1.04	0.88	1.05	0.89	0.94	0.87	1.08	1.02	1.08	0.8863	0.9182	0.4967	0.7783	0.1787	0.5769	0.1604	0.552	0.1506	0.5311	0.9042	0.4745	1	1	0.7362	0.7336	0.7204	0.9254	0.2034	0.4966	0.2696	0.5344	0.849	0.5285
419	Amino Acid	Leucine, Isoleucine and Valine Metabolism	N-carbamoylvaline	62852			100020351	26081-00-5	448879	1.37	0.95	1.03	1.01	1.13	1.12	1.33	0.95	1.15	1	0.95	0.6	0.1747	0.8996	0.5471	0.6873	0.2156	0.5195	0.1954	0.7065	0.9232	0.8878	0.5821	0.112	1	1	0.7594	0.6939	0.736	0.9149	0.2297	0.5836	0.7588	0.7118	0.7316	0.2201
420	Amino Acid	Leucine, Isoleucine and Valine Metabolism	1-carboxyethylvaline	62562			100020423			0.73	0.97	0.68	0.75	0.69	1.11	1.28	0.78	0.94	1.17	1.13	0.85	0.0479	0.4942	0.0172	0.1295	0.0294	0.7958	0.4723	0.255	0.5949	0.2539	0.7829	0.2768	1	1	0.1426	0.3395	0.4274	0.9956	0.4093	0.2971	0.602	0.3457	0.8124	0.387
423	Amino Acid	Leucine, Isoleucine and Valine Metabolism	3-methyl-2-oxobutyrate	44526	C00141	HMDB0000019	100000936	3715-29-5	49	0.98	1.1	1.02	1.03	1.08	1.07	1.39	1.03	1.35	0.99	1.31	1.23	0.7426	0.4797	0.7996	0.7669	0.3517	0.702	0.0041	0.7467	0.0063	0.9062	0.0128	0.0692	1	1	0.8969	0.7304	0.8503	0.9561	0.0144	0.6046	0.028	0.7217	0.1973	0.1682
424	Amino Acid	Leucine, Isoleucine and Valine Metabolism	alpha-hydroxyisovalerate	33937		HMDB0000407	100001300	600-37-3	99823	0.91	1.05	0.82	1.03	0.83	0.82	1.08	1.05	1.06	1	1.27	1.01	0.4693	0.6953	0.1384	0.768	0.1603	0.1245	0.9622	0.84	0.8349	0.9378	0.1708	0.5694	1	1	0.4103	0.7304	0.6956	0.7195	0.6339	0.6502	0.7243	0.7299	0.4657	0.5866
426	Amino Acid	Leucine, Isoleucine and Valine Metabolism	isobutyrylcarnitine (C4)	33441		HMDB0000736	100001055	25518-49-4	168379	0.99	0.81	1.04	0.93	1.15	1.06	0.89	1.16	0.84	1.06	1.36	1.15	0.7545	0.1285	0.6295	0.4828	0.2108	0.7009	0.239	0.258	0.1212	0.681	0.1518	0.3919	1	0.9273	0.799	0.5888	0.736	0.9561	0.2641	0.2982	0.2308	0.6106	0.4535	0.4731
427	Amino Acid	Leucine, Isoleucine and Valine Metabolism	isobutyrylglycine	35437		HMDB0000730	100001590	15926-18-8	10855600	0.79	1.02	0.93	1.04	0.77	1.19	1.1	1.22	1.3	1.17	1.21	1.04	0.05	0.8916	0.3998	0.9117	0.0941	0.2932	0.5044	0.1562	0.0761	0.1781	0.1236	0.6387	1	1	0.6734	0.7798	0.6194	0.8491	0.4253	0.2124	0.1673	0.2733	0.4224	0.6228
428	Amino Acid	Leucine, Isoleucine and Valine Metabolism	3-hydroxyisobutyrate	1549	C01188 C06001	HMDB0000023 HMDB0000336	111	2068-83-9	11966314	1.13	1.17	1.45	1.41	1.16	1.09	2.08	1.47	1.34	1.94	1.04	0.9	0.8251	0.5654	0.1765	0.207	0.4888	0.7076	0.0006	0.0622	0.2019	0.0012	0.8035	0.7145	1	1	0.4545	0.409	0.8744	0.9561	0.0033	0.116	0.3139	0.0088	0.8202	0.6707
434	Amino Acid	Methionine, Cysteine, SAM and Taurine Metabolism	methionine	1302	C00073	HMDB0000696	415	63-68-3	6137	1.01	0.88	1	0.81	1.03	0.96	0.89	0.97	0.95	1.01	0.93	1.04	0.9421	0.1038	0.8154	0.0121	0.7132	0.8261	0.067	0.5892	0.3606	0.9249	0.2348	0.5808	1	0.8736	0.8969	0.0983	0.9206	0.9997	0.1098	0.5162	0.4421	0.7289	0.5194	0.5919
435	Amino Acid	Methionine, Cysteine, SAM and Taurine Metabolism	N-acetylmethionine	1589	C02712	HMDB0011745	1083	65-82-7	448580	1	0.6	0.81	0.94	0.8	1.01	0.96	0.91	1.03	1.11	0.59	0.47	0.8485	0.0254	0.2772	0.804	0.2923	0.6177	0.5194	0.4564	0.9481	0.4311	0.0006	0.0003	1	0.5781	0.5634	0.7438	0.8202	0.9304	0.4333	0.4404	0.7613	0.4738	0.0758	0.0074
437	Amino Acid	Methionine, Cysteine, SAM and Taurine Metabolism	N-formylmethionine	2829	C03145	HMDB0001015	194	4289-98-9	439750	1.04	1.14	1.16	1.14	1.13	1.17	0.91	1.26	1	1.08	1.16	1.24	0.6053	0.1658	0.0878	0.0638	0.0761	0.0411	0.2204	0.0039	0.7036	0.2632	0.018	0.0047	1	0.9488	0.3408	0.2427	0.5956	0.4358	0.252	0.0163	0.6707	0.3509	0.1991	0.0437
438	Amino Acid	Methionine, Cysteine, SAM and Taurine Metabolism	S-methylmethionine	38127	C05319	HMDB0038670	100002183	582174	458	0.54	1.1	1.71	0.55	1.8	2.2	0.34	0.04	0.44	0.14	2.18	0.97	0.3641	0.2918	0.4229	0.3476	0.4358	0.0108	0.0701	9.6963e-05	0.0839	0.0013	0.0196	0.8341	1	1	0.6945	0.509	0.8714	0.2338	0.1121	0.0013	0.1789	0.009	0.2073	0.7124
439	Amino Acid	Methionine, Cysteine, SAM and Taurine Metabolism	methionine sulfone	44878		HMDB0062174	100004635	820-10-0	69961	1.11	1	0.94	0.8	1.05	1.12	0.76	0.71	0.87	0.69	1.08	0.98	0.4659	0.6057	0.573	0.1221	0.6892	0.3892	0.0538	0.0043	0.5171	0.0094	0.4285	0.9873	1	1	0.7658	0.334	0.9206	0.893	0.0943	0.0171	0.5529	0.0381	0.6648	0.7555
440	Amino Acid	Methionine, Cysteine, SAM and Taurine Metabolism	methionine sulfoxide	18374	C02989	HMDB0002005	100000039	3226-65-1	158980	1.04	0.94	0.89	0.69	0.95	0.95	0.77	0.78	0.79	0.78	1.03	1.11	0.7946	0.321	0.2547	0.0085	0.6949	0.7472	0.0362	0.0397	0.0926	0.0364	0.6511	0.3231	1	1	0.5398	0.0822	0.9206	0.9737	0.0714	0.0846	0.1908	0.0904	0.758	0.4187
441	Amino Acid	Methionine, Cysteine, SAM and Taurine Metabolism	N-acetylmethionine sulfoxide	45428			100005463	108646-71-5	11902949	0.95	0.68	0.75	1.11	0.8	1.59	0.95	0.91	1.08	0.65	0.67	0.75	0.8668	0.3081	0.0908	0.8464	0.1899	0.0664	0.8885	0.6336	0.3946	0.0893	0.2355	0.2557	1	1	0.3467	0.7627	0.724	0.5749	0.6093	0.5435	0.4656	0.1732	0.5194	0.3735
446	Amino Acid	Methionine, Cysteine, SAM and Taurine Metabolism	S-adenosylhomocysteine (SAH)	42382	C00021	HMDB00939	197	979-92-0	439155	1.1	0.91	0.93	0.92	1.16	0.88	1.04	0.6	1.01	0.69	1.04	0.43	0.7614	0.5588	0.5109	0.5053	0.5865	0.8277	0.6947	0.197	0.8049	0.5955	0.9456	0.0064	1	1	0.7393	0.6007	0.8899	0.9997	0.526	0.2471	0.7131	0.5666	0.8563	0.0505
447	Amino Acid	Methionine, Cysteine, SAM and Taurine Metabolism	5-methylthioribose**	62100		HMDB0001087	100002103	23656-67-9	6419710	0.97	0.96	1.05	0.99	1.08	0.98	0.92	1.12	1	1.05	0.95	0.96	0.7272	0.403	0.3826	0.8826	0.1611	0.7184	0.2133	0.0978	0.9405	0.4608	0.5305	0.42	1	1	0.6617	0.7717	0.6956	0.9598	0.2455	0.1533	0.7612	0.4932	0.7025	0.4951
448	Amino Acid	Methionine, Cysteine, SAM and Taurine Metabolism	2,3-dihydroxy-5-methylthio-4-pentenoate (DMTPA)*	62805		HMDB0240388	100020893			0.9	0.98	0.92	0.9	0.93	0.98	0.92	1.08	0.95	0.95	0.94	0.95	0.0469	0.8822	0.0941	0.2181	0.142	0.7132	0.1739	0.0706	0.3515	0.5246	0.3649	0.352	1	1	0.3472	0.417	0.6775	0.9561	0.2136	0.125	0.435	0.5305	0.6206	0.442
449	Amino Acid	Methionine, Cysteine, SAM and Taurine Metabolism	2-hydroxy-4-(methylthio)butanoic acid	63739		HMDB0037115	100021372	583-91-5	11427	1.01	0.91	0.79	0.73	0.91	0.88	0.46	0.72	0.43	0.76	3.49	1.13	0.9942	0.6848	0.3557	0.1289	0.6742	0.6483	0.0204	0.4933	0.0129	0.6161	0.0554	0.4399	1	1	0.6463	0.3395	0.9116	0.9419	0.0502	0.4664	0.0478	0.5739	0.3056	0.5081
453	Amino Acid	Methionine, Cysteine, SAM and Taurine Metabolism	cystathionine	15705	C02291	HMDB0000099	310	535-34-2	439258	1.24	0.81	1.59	0.85	1.51	0.97	0.78	0.97	0.9	1.05	0.91	0.77	0.0998	0.1908	0.0014	0.2906	0.0048	0.7649	0.1649	0.9591	0.5093	0.5727	0.5504	0.0438	1	0.9488	0.0539	0.4739	0.236	0.9808	0.2065	0.6954	0.5492	0.5537	0.7123	0.1335
455	Amino Acid	Methionine, Cysteine, SAM and Taurine Metabolism	cysteine	1868	C00097	HMDB0000574	800	52-90-4;56-89-3	5862	0.87	0.69	1.04	0.81	0.94	0.77	1.15	0.77	1.05	1.02	0.93	0.73	0.6163	0.1194	0.7683	0.4695	0.4693	0.2339	0.6642	0.2573	0.8147	0.8124	0.3878	0.0619	1	0.9039	0.8776	0.5844	0.8714	0.8049	0.5099	0.298	0.7183	0.6762	0.6328	0.1601
457	Amino Acid	Methionine, Cysteine, SAM and Taurine Metabolism	S-methylcysteine	39592		HMDB0002108	100002749	1187-84-4	88180;7058174;24417	1	0.99	1.05	1.35	0.99	1.26	1.2	1.38	1.45	1.29	1.04	0.9	0.9721	0.8041	0.5944	0.0078	0.8846	0.1493	0.0362	0.0005	6.6977e-05	0.0024	0.5574	0.3012	1	1	0.7787	0.0794	0.9883	0.7365	0.0714	0.004	0.0008	0.0143	0.7177	0.404
458	Amino Acid	Methionine, Cysteine, SAM and Taurine Metabolism	S-methylcysteine sulfoxide	43378		HMDB0029432	100002927	6853-87-8	82142	1.01	0.98	1.11	1.15	1.05	1.28	1.36	1.19	1.83	1.41	0.98	0.77	0.9021	0.7798	0.4506	0.3166	0.6569	0.1517	0.0058	0.083	8.7788e-07	0.0025	0.8946	0.0217	1	1	0.7068	0.4871	0.9059	0.7365	0.0195	0.138	6.9245e-05	0.0146	0.8476	0.0865
461	Amino Acid	Methionine, Cysteine, SAM and Taurine Metabolism	cysteine s-sulfate	22176	C05824	HMDB0000731	100000808	1637-71-4	115015	0.82	1.14	0.91	1.34	0.87	1.32	0.92	1.22	1.07	1.2	1	1.2	0.1286	0.2936	0.3521	0.0434	0.218	0.0317	0.8415	0.0509	0.4263	0.0831	0.7147	0.0903	1	1	0.6441	0.2031	0.7404	0.398	0.593	0.1002	0.4961	0.1695	0.7924	0.1964
462	Amino Acid	Methionine, Cysteine, SAM and Taurine Metabolism	cystine	56	C00491	HMDB0000192	279	56-89-3	67678	0.46	1.04	0.8	1.5	0.46	0.36	1.79	5.06	1.26	1.78	0.95	2.04	0.1299	0.9666	0.4941	0.4154	0.1157	0.1037	0.1303	0.0016	0.7636	0.3179	0.9045	0.4424	1	1	0.7362	0.5511	0.6517	0.6829	0.1741	0.0089	0.6988	0.3987	0.849	0.5087
468	Amino Acid	Methionine, Cysteine, SAM and Taurine Metabolism	cysteine sulfinic acid	37443	C00606	HMDB0000996	100002113	207121-48-0	109	0.89	1.14	0.93	1.09	1.24	1.17	1.04	1	1.13	1.07	1.25	1.04	0.4192	0.4787	0.6406	0.6025	0.1249	0.2962	0.8634	0.96	0.3728	0.5952	0.3682	0.7309	1	1	0.8101	0.6474	0.6517	0.8491	0.6007	0.6954	0.4488	0.5666	0.6221	0.6751
470	Amino Acid	Methionine, Cysteine, SAM and Taurine Metabolism	hypotaurine	590	C00519	HMDB0000965	358	300-84-5	107812	0.97	0.82	0.77	0.81	0.8	0.9	0.77	0.84	0.76	0.84	0.82	0.85	0.7718	0.1701	0.0297	0.464	0.106	0.9958	0.0424	0.0756	0.0415	0.0668	0.1402	0.1164	1	0.9488	0.1972	0.5834	0.6387	1	0.0797	0.1313	0.1102	0.1416	0.4472	0.2234
471	Amino Acid	Methionine, Cysteine, SAM and Taurine Metabolism	taurine	2125	C00245	HMDB0000251	512	107-35-7	1123	0.94	0.87	0.93	0.99	0.93	1.05	0.97	1	0.98	1.12	0.81	0.77	0.3516	0.1343	0.399	0.9832	0.451	0.5621	0.7109	0.9344	0.7808	0.2277	0.0076	0.0018	1	0.9455	0.6734	0.7905	0.8714	0.9237	0.5353	0.6954	0.7077	0.3258	0.1611	0.0253
473	Amino Acid	Methionine, Cysteine, SAM and Taurine Metabolism	N-acetyltaurine	48187		HMDB0240253	100005466		159864	0.99	0.83	1.05	0.9	0.99	1.01	0.72	0.88	0.8	0.87	0.93	0.94	0.944	0.0646	0.7523	0.2809	0.8489	0.9245	0.0008	0.1503	0.0152	0.1011	0.4574	0.4367	1	0.7452	0.8731	0.4667	0.9831	1	0.0039	0.2076	0.0529	0.1874	0.6799	0.5057
476	Amino Acid	Methionine, Cysteine, SAM and Taurine Metabolism	succinoyltaurine	63678			100021220			1.07	1.03	1.72	1.26	1.12	1.13	1.4	1.23	1.29	1.02	1.02	0.67	0.9009	0.5305	0.0056	0.0569	0.4812	0.2208	0.0358	0.2469	0.1016	0.7087	0.7483	0.0219	1	1	0.0885	0.2265	0.8744	0.79	0.0714	0.2893	0.2022	0.6195	0.7997	0.0868
481	Amino Acid	Methionine, Cysteine, SAM and Taurine Metabolism	3-sulfo-L-alanine	47089	C00506	HMDB0002757	382	498-40-8	72886	1.01	0.91	1.11	1.17	0.76	0.95	0.78	1.11	1.15	1.27	0.8	0.93	0.9122	0.416	0.7438	0.6661	0.0297	0.914	0.4152	0.566	0.5155	0.2327	0.5028	0.9305	1	1	0.8679	0.6836	0.4274	1	0.3809	0.5027	0.5521	0.3298	0.69	0.7525
483	Amino Acid	Urea cycle; Arginine and Proline Metabolism	arginine	1638	C00062	HMDB0000517	231	1119-34-2	6322	0.96	0.9	0.91	0.9	0.93	1	0.91	0.91	0.96	0.99	0.95	0.96	0.3044	0.0309	0.0496	0.0242	0.1591	0.9261	0.046	0.0346	0.4045	0.757	0.2368	0.3778	1	0.5943	0.2555	0.1443	0.6956	1	0.0844	0.0759	0.4756	0.6455	0.5194	0.4647
484	Amino Acid	Urea cycle; Arginine and Proline Metabolism	argininosuccinate	15497	C03406	HMDB0000052	232	156637-58-0	60150382	1.09	1.02	1.07	0.66	1.55	1.35	0.68	0.52	0.96	0.77	0.88	1.03	0.8173	0.7548	0.8442	0.1041	0.1499	0.4429	0.0424	0.0309	0.5665	0.1575	0.6599	0.9298	1	1	0.9027	0.3154	0.686	0.8959	0.0797	0.0703	0.5859	0.2507	0.7646	0.7525
485	Amino Acid	Urea cycle; Arginine and Proline Metabolism	urea	1670	C00086	HMDB0000294	533	57-13-6	1176	0.95	0.99	1.05	0.93	1	1.02	0.85	0.92	1.03	0.92	1.11	1.05	0.4387	0.7128	0.6777	0.2617	0.91	0.9134	0.0378	0.2997	0.6847	0.2043	0.3178	0.607	1	1	0.8376	0.4524	0.9883	1	0.0737	0.3336	0.6614	0.3011	0.5776	0.6063
487	Amino Acid	Urea cycle; Arginine and Proline Metabolism	ornithine	1493	C00077	HMDB0000214	444	3184-13-2	6262	0.93	0.73	0.84	0.69	0.85	0.83	0.74	0.89	0.84	0.86	1.03	1.15	0.5312	0.0074	0.0858	0.0029	0.1001	0.14	0.0015	0.1909	0.0415	0.0855	0.7277	0.2087	1	0.3216	0.3344	0.0491	0.6239	0.7365	0.0062	0.242	0.1102	0.1706	0.7924	0.3298
489	Amino Acid	Urea cycle; Arginine and Proline Metabolism	3-amino-2-piperidone	62853		HMDB0000323	100020361	1892-22-4	5200225	0.98	0.79	0.93	0.7	0.88	1.3	0.66	0.91	0.69	1.51	0.99	1.23	0.9633	0.1993	0.8158	0.0751	0.5689	0.4262	0.0209	0.5153	0.0515	0.2425	0.9022	0.4051	1	0.9488	0.8969	0.2637	0.8899	0.893	0.0507	0.4789	0.1295	0.3377	0.849	0.4841
491	Amino Acid	Urea cycle; Arginine and Proline Metabolism	2-oxoarginine*	55072	C03771	HMDB0004225	100002784	663193	558	0.91	0.92	0.67	0.72	0.8	0.74	0.43	0.78	0.36	0.6	1.18	2.05	0.5195	0.5459	0.0147	0.2422	0.233	0.279	0.0012	0.2787	5.2976e-05	0.0192	0.5406	0.0028	1	1	0.134	0.4367	0.7493	0.8359	0.0053	0.3166	0.0007	0.0616	0.7062	0.0321
492	Amino Acid	Urea cycle; Arginine and Proline Metabolism	citrulline	2132	C00327	HMDB0000904	391	372-75-8	9750	0.96	0.9	0.9	0.86	0.92	0.99	0.82	0.73	0.91	0.76	1	1.02	0.513	0.2217	0.155	0.069	0.3205	0.985	0.0078	2.51e-05	0.1818	0.0003	0.9883	0.8047	1	0.9488	0.4209	0.2548	0.8414	1	0.0244	0.0005	0.3048	0.0033	0.8563	0.7011
493	Amino Acid	Urea cycle; Arginine and Proline Metabolism	homoarginine	22137	C01924	HMDB0000670	100000961	156-86-5	9085	0.95	0.91	1.04	1.05	1.12	0.93	0.84	0.93	0.92	0.99	0.9	1.27	0.8757	0.4652	0.4193	0.4276	0.1279	0.6307	0.0839	0.8226	0.4427	0.6413	0.2721	0.0016	1	1	0.6914	0.5575	0.6517	0.9384	0.1251	0.6416	0.5061	0.5874	0.5409	0.0232
494	Amino Acid	Urea cycle; Arginine and Proline Metabolism	homocitrulline	22138	C02427	HMDB0000679	100000963	1190-49-4	65072	0.86	1.05	1.01	1.24	0.96	0.9	1.29	1.22	1.53	1.33	1.19	0.98	0.1034	0.4845	0.7936	0.0296	0.614	0.6094	0.0349	0.0737	0.0002	0.0115	0.1544	0.6313	1	1	0.8939	0.1595	0.8899	0.9304	0.0708	0.1291	0.0015	0.0434	0.4545	0.6193
495	Amino Acid	Urea cycle; Arginine and Proline Metabolism	proline	1898	C00148 C000763	HMDB0000162 HMDB0003411	480	147-85-3	145742;614;8988	0.99	0.94	0.9	0.88	0.92	0.98	0.72	0.86	0.78	0.91	1.02	1.07	0.9361	0.3267	0.154	0.0382	0.2684	0.4956	5.0884e-05	0.0314	0.0016	0.1612	0.7942	0.4648	1	1	0.4209	0.191	0.7948	0.9149	0.0004	0.0711	0.0103	0.2548	0.8163	0.5243
498	Amino Acid	Urea cycle; Arginine and Proline Metabolism	dimethylarginine (SDMA + ADMA)	36808	C21189 C03626	HMDB0003334 HMDB0001539	100001810	102783-24-4	123831;169148	0.95	0.88	0.95	0.88	0.94	0.95	0.84	0.97	0.95	0.99	0.91	0.9	0.3915	0.0307	0.3257	0.0322	0.3058	0.4217	0.0023	0.5135	0.3512	0.8677	0.0799	0.0437	1	0.5943	0.6198	0.1693	0.824	0.893	0.0093	0.4779	0.435	0.7018	0.3712	0.1335
499	Amino Acid	Urea cycle; Arginine and Proline Metabolism	N-acetylarginine	33953	C02562	HMDB0004620	100001266	155-84-0	67427	0.99	0.91	0.92	0.77	1.03	1.02	0.75	0.83	0.81	0.81	1.21	1.14	0.7531	0.2765	0.3424	0.0117	0.8795	0.7621	0.0024	0.0224	0.0187	0.0065	0.0606	0.1937	1	0.9863	0.6321	0.0979	0.9883	0.9808	0.0095	0.0563	0.0601	0.0306	0.3188	0.3167
504	Amino Acid	Urea cycle; Arginine and Proline Metabolism	N-acetylcitrulline	48434	C15532 C02851	HMDB0000856	100001577	33965-42-3	656979	0.96	1.08	0.92	0.77	0.9	0.91	0.59	0.83	0.87	0.67	1.33	1.03	0.9865	0.28	0.843	0.705	0.6364	0.589	0.0138	0.387	0.5233	0.0569	0.0631	0.8596	1	0.9863	0.9027	0.7035	0.9016	0.9304	0.0372	0.3956	0.555	0.1252	0.3297	0.7294
505	Amino Acid	Urea cycle; Arginine and Proline Metabolism	N-acetylproline	34387		HMDB0094701	100001334	1074-79-9	322640	1.99	1.02	1.12	0.71	1.57	1.99	0.86	0.26	1	0.48	1.18	0.65	0.0459	0.6327	0.6511	0.1654	0.1422	0.1494	0.5838	0.0015	0.3376	0.153	0.2911	0.6194	1	1	0.817	0.3651	0.6775	0.7365	0.4705	0.0084	0.4219	0.245	0.5539	0.6159
508	Amino Acid	Urea cycle; Arginine and Proline Metabolism	N-delta-acetylornithine	43249	C00437	HMDB0003357	100004523		9920500	0.87	0.82	0.79	0.67	0.8	0.76	0.71	0.64	0.94	0.63	1.38	1.12	0.4277	0.0064	0.1007	7.3779e-05	0.1727	0.0031	0.0034	0.0019	0.2006	0.0008	0.0225	0.2214	1	0.316	0.3531	0.0084	0.7139	0.1218	0.0127	0.0097	0.3139	0.0059	0.2144	0.3425
512	Amino Acid	Urea cycle; Arginine and Proline Metabolism	N-methylhydroxyproline**	62068			100020215		9860390	0.74	0.68	0.83	0.89	0.77	0.33	0.8	1.16	0.81	0.78	1.84	1.32	0.1721	0.2472	0.4893	0.7098	0.4055	0.0859	0.515	0.8637	0.853	0.2113	0.5677	0.9091	1	0.9488	0.7362	0.7052	0.859	0.6504	0.4316	0.6642	0.7327	0.3091	0.7283	0.7445
513	Amino Acid	Urea cycle; Arginine and Proline Metabolism	trans-4-hydroxyproline	32306	C01157	HMDB0000725	1001	51-35-4	5810	0.92	0.91	0.89	0.84	0.88	0.9	0.91	1.09	0.97	1.06	1.07	1.12	0.2795	0.0789	0.115	0.0164	0.0938	0.1319	0.3054	0.3131	0.9009	0.5504	0.3627	0.16	1	0.795	0.3725	0.1182	0.6194	0.7365	0.311	0.3435	0.746	0.5392	0.6183	0.2785
515	Amino Acid	Urea cycle; Arginine and Proline Metabolism	pro-hydroxy-pro	35127		HMDB0006695	100001167	18684-24-7	11902893	0.95	0.88	0.94	0.79	0.94	1.02	1.14	1.01	1.27	1.12	1.35	1.18	0.4551	0.0515	0.5081	0.0067	0.5361	0.9151	0.2056	0.8528	0.0094	0.2934	0.0015	0.201	1	0.7085	0.7393	0.0701	0.8868	1	0.2384	0.6584	0.039	0.3767	0.0848	0.3231
518	Amino Acid	Urea cycle; Arginine and Proline Metabolism	N-methylproline	37431		HMDB0094696	100001956	475-11-6	643474	0.9	0.79	0.61	0.65	0.65	0.78	0.71	0.68	0.57	0.64	1.58	0.99	0.5035	0.0357	0.0414	0.1459	0.0842	0.4816	0.175	0.0786	0.1267	0.0205	0.8845	0.6378	1	0.6442	0.2391	0.3488	0.608	0.9149	0.214	0.134	0.2371	0.0634	0.8476	0.6228
519	Amino Acid	Urea cycle; Arginine and Proline Metabolism	N,N,N-trimethyl-alanylproline betaine (TMAP)	62947		HMDB0240365	100020217			1	1.07	1.29	1.15	1.09	0.96	1.65	1.44	1.45	1.22	1.2	0.75	0.861	0.9152	0.0202	0.2712	0.3164	0.7479	4.0801e-05	0.0009	0.0032	0.0571	0.2164	0.0063	1	1	0.1567	0.4599	0.8414	0.9737	0.0004	0.0059	0.0173	0.1252	0.5031	0.0505
522	Amino Acid	Urea cycle; Arginine and Proline Metabolism	argininate*	57461		HMDB0003148	100002769	157-07-3	160437	0.99	0.89	0.72	0.67	0.95	0.86	0.34	0.43	0.48	0.5	1.23	1.48	0.8406	0.4608	0.0883	0.0114	0.8362	0.6017	5.6829e-08	3.838e-06	0.0005	0.0001	0.2402	0.0486	1	1	0.341	0.097	0.9736	0.9304	6.4833e-06	0.0002	0.0037	0.0017	0.5194	0.1402
525	Amino Acid	Urea cycle; Arginine and Proline Metabolism	N-acetylhomocitrulline	62707			100020513			0.83	0.81	0.84	0.9	0.96	0.47	1	1	1	1	1	1	0.111	0.5707	0.2571	0.7826	0.1208	0.0356	1	1	1	1	1	1	1	1	0.5433	0.7336	0.6517	0.4169	0.6339	0.6954	0.763	0.7299	0.8563	0.7555
527	Amino Acid	Creatine Metabolism	guanidinoacetate	43802	C00581	HMDB0000128	344	352-97-6	763	0.95	0.8	0.88	0.78	0.92	0.82	0.8	1.11	0.9	1.05	0.94	1.17	0.8766	0.016	0.3368	0.0434	0.5371	0.0849	0.0152	0.3479	0.2024	0.7212	0.512	0.1703	1	0.4614	0.6305	0.2031	0.8868	0.6504	0.04	0.3668	0.314	0.6261	0.6941	0.2872
528	Amino Acid	Creatine Metabolism	creatine	27718	C00300	HMDB0000064	1221	57-00-1	586	1.03	0.83	1.24	0.95	1.33	1.06	1.63	1	1.72	1.05	1.31	1.09	0.5836	0.664	0.1189	0.8353	0.098	0.4226	0.0042	0.9938	0.0013	0.8886	0.1087	0.7336	1	1	0.3794	0.7564	0.6239	0.893	0.0147	0.6954	0.0088	0.7118	0.4055	0.6751
529	Amino Acid	Creatine Metabolism	creatinine	513	C00791	HMDB0000562	275	60-27-5	588	0.97	0.98	1.04	1.01	1.01	1	1.02	1.09	1.07	1.04	1	0.93	0.4205	0.3991	0.2368	0.8002	0.6908	0.8311	0.5539	0.0172	0.0762	0.3353	0.8862	0.0319	1	1	0.5167	0.7412	0.9206	0.9997	0.4545	0.0465	0.1673	0.4099	0.8476	0.1092
538	Amino Acid	Polyamine Metabolism	N-acetylputrescine	37496	C02714	HMDB0002064	192	18233-70-0	122356	1.21	0.94	1.26	0.94	1.17	0.92	0.94	1.17	1.04	1.05	1.17	1.07	0.0421	0.3287	0.0126	0.5182	0.1146	0.4872	0.4155	0.1252	0.8236	0.55	0.1438	0.3814	1	1	0.125	0.6078	0.6517	0.9149	0.3809	0.1847	0.7208	0.5392	0.4488	0.4674
544	Amino Acid	Polyamine Metabolism	N-acetyl-isoputreanine	62309			100020487		131802901	0.96	0.85	0.9	0.75	1.01	0.96	0.85	0.62	0.92	0.72	1.14	1.1	0.6791	0.1502	0.2443	0.0046	0.9946	0.702	0.0708	2.9471e-05	0.1953	0.0025	0.4541	0.3008	1	0.9488	0.5259	0.0559	0.9883	0.9561	0.113	0.0005	0.3114	0.0146	0.6789	0.404
545	Amino Acid	Polyamine Metabolism	spermidine	485	C00315	HMDB0001257	50	124-20-9	1102	1.21	0.67	2.2	1.14	1.86	0.87	1.89	0.61	1.69	0.34	0.79	0.35	0.6532	0.2337	0.0815	0.5104	0.0736	0.9584	0.0117	0.474	0.0397	0.1102	0.7	0.4758	1	0.9488	0.3257	0.6025	0.5956	1	0.0329	0.4538	0.1075	0.1984	0.7856	0.5286
556	Amino Acid	Polyamine Metabolism	5-methylthioadenosine (MTA)	1419	C00170	HMDB0001173	212	2457-80-9	439176	1.11	0.98	1.08	0.91	1.13	1.17	0.76	0.78	0.8	0.72	1.12	0.98	0.1397	0.7391	0.2189	0.4344	0.1256	0.1669	0.0138	0.0409	0.0446	0.007	0.3062	0.8865	1	1	0.5039	0.5614	0.6517	0.7416	0.0372	0.0861	0.116	0.032	0.5638	0.7409
560	Amino Acid	Polyamine Metabolism	4-acetamidobutanoate	1558	C02946	HMDB0003681	1113	3025-96-5	18189	0.54	1	1.21	1.17	0.88	0.56	1.16	2.33	1.16	1.15	0.99	1.47	0.0953	0.7485	0.7362	0.3794	0.2892	0.2631	0.3506	0.0037	0.5322	0.4659	0.8235	0.3819	1	1	0.8669	0.529	0.8169	0.8256	0.3447	0.0159	0.5627	0.4975	0.8253	0.4674
562	Amino Acid	Guanidino and Acetamido Metabolism	1-methylguanidine	48114	C02294	HMDB0001522	100000715	22661-87-6	10111	2.14	1	2.6	1	5.74	5.04	1.06	0.78	1.86	0.78	7.49	1.14	0.0978	1	0.0744	1	0.0007	0.0016	0.8979	0.6447	0.3015	0.6447	0.0009	0.7687	1	1	0.3094	0.7905	0.0623	0.0996	0.6116	0.5476	0.3962	0.5888	0.0758	0.6861
563	Amino Acid	Guanidino and Acetamido Metabolism	4-guanidinobutanoate	15681	C01035	HMDB0003464	100000096	463-003;463-00-3	500	1.52	0.8	0.87	0.56	1.02	0.91	0.36	0.54	0.55	0.53	1.49	1.66	0.1389	0.2013	0.276	0.0029	0.9764	0.2516	9.1374e-07	0.0028	0.0056	0.0021	0.0996	0.0086	1	0.9488	0.5634	0.0491	0.9883	0.8101	2.6817e-05	0.0132	0.0257	0.0128	0.3994	0.056
573	Amino Acid	Glutathione Metabolism	cysteine-glutathione disulfide	35159	R00900	HMDB0000656	100001437	13081-14-6	3080690	1.21	0.96	1.12	1.16	1.15	0.84	1.35	0.21	0.95	0.16	1.45	0.15	0.4397	0.9567	0.6853	0.5443	0.7575	0.7276	0.4276	0.1067	0.6179	0.01	0.5967	0.0055	1	1	0.8415	0.6191	0.9359	0.9679	0.3867	0.1644	0.6168	0.0401	0.738	0.0477
576	Amino Acid	Glutathione Metabolism	cysteinylglycine	35637	C01419	HMDB0000078	278	19246-18-5	439498	0.79	0.84	1.13	0.98	0.99	0.73	1.14	0.95	0.75	0.93	0.97	0.79	0.323	0.3999	0.4927	0.9816	0.7579	0.1647	0.7612	0.9416	0.2524	0.8516	0.584	0.1434	1	1	0.7362	0.7905	0.9359	0.7416	0.5594	0.6954	0.361	0.6954	0.7316	0.2593
577	Amino Acid	Glutathione Metabolism	cysteinylglycine disulfide*	62103		HMDB0000709	100002466	70555-24-7	22833544	1.02	1.23	1.1	1.26	1.09	1.1	1.07	1.02	1	0.78	1.17	0.78	0.8039	0.0575	0.4251	0.0394	0.5064	0.3423	0.6097	0.5191	0.8677	0.0855	0.2276	0.0674	1	0.7153	0.695	0.1956	0.8793	0.8907	0.4809	0.4813	0.7379	0.1706	0.5177	0.1677
578	Amino Acid	Glutathione Metabolism	cys-gly, oxidized	18368			1224	7729-20-6	333293	1.17	1.41	1.39	1.53	1.39	1.25	1	0.52	0.78	0.34	1.41	0.4	0.3973	0.1889	0.1529	0.1488	0.1276	0.4459	0.8768	0.4199	0.1941	0.0102	0.2397	0.0483	1	0.9488	0.4209	0.3488	0.6517	0.8959	0.6054	0.4174	0.3114	0.0402	0.5194	0.1402
579	Amino Acid	Glutathione Metabolism	5-oxoproline	1494	C01879 C02237	HMDB0000267	1021	98-79-3	439685;7405	0.86	0.79	0.78	0.83	0.81	0.97	0.94	0.86	1.05	1.01	0.83	0.72	0.0571	0.0066	0.0021	0.0153	0.0094	0.6188	0.4027	0.0276	0.4485	0.9955	0.0244	5.3931e-05	1	0.316	0.0606	0.1141	0.2521	0.9304	0.3747	0.0647	0.51	0.7299	0.2144	0.0024
580	Amino Acid	Glutathione Metabolism	2-aminobutyrate	42374	C02356	HMDB0000452	1128	1492-24-6	80283	1.14	1.08	1.63	1.57	1.23	1.2	2.71	1.94	2.62	2.1	0.99	0.75	0.3175	0.5185	0.0011	0.003	0.1329	0.3825	3.1493e-11	3.1206e-06	4.801e-10	1.0755e-07	0.8513	0.0312	1	1	0.047	0.0491	0.6683	0.893	1.7288e-08	0.0001	3.1725e-07	7.5534e-06	0.8351	0.1076
582	Amino Acid	Glutathione Metabolism	2-hydroxybutyrate/2-hydroxyisobutyrate	52281	C21297 C05984	HMDB0000729 HMDB00008	100008928		4277439;440864	1.25	1.13	1.89	1.58	1.4	1.02	2	1.9	1.92	1.93	0.81	0.72	0.5808	0.4322	0.0027	0.016	0.1078	0.9512	3.1892e-05	0.0004	0.0001	0.0002	0.4642	0.0307	1	1	0.0648	0.1174	0.6452	1	0.0003	0.0037	0.0012	0.0021	0.6826	0.1069
632	Peptide	Gamma-glutamyl Amino Acid	gamma-glutamylalanine	37063	C03738	HMDB0029142	100001843	5875-41-2	440103	1.42	1.06	1.26	0.89	1.51	1.46	1.07	0.39	1.1	0.55	1.11	0.63	0.1773	0.9126	0.3901	0.4713	0.1098	0.0898	0.7994	0.0015	0.9768	0.0433	0.6719	0.1007	1	1	0.6666	0.5847	0.6471	0.6547	0.5739	0.0083	0.763	0.1049	0.7731	0.2078
634	Peptide	Gamma-glutamyl Amino Acid	gamma-glutamylglutamate	36738	C05282	HMDB0011737	331	1116-22-9	92865	0.71	0.67	0.56	0.74	0.61	0.88	1.01	0.53	1.05	0.83	0.59	0.26	0.2306	0.0586	0.0238	0.0711	0.0342	0.6733	0.6412	0.002	0.8492	0.4843	0.0052	2.1426e-08	1	0.7153	0.1723	0.2549	0.4451	0.9512	0.4986	0.0101	0.7307	0.5077	0.145	1.4018e-05
635	Peptide	Gamma-glutamyl Amino Acid	gamma-glutamylglutamine	2730	C05283	HMDB0011738	1140	10148-81-9	150914	1.24	1.1	1.13	1.03	1.25	1.25	0.79	0.58	0.83	0.56	1.03	0.66	0.18	0.4105	0.402	0.7533	0.1603	0.139	0.1466	0.0202	0.1976	0.0194	0.7528	0.145	1	1	0.6754	0.7265	0.6956	0.7365	0.1912	0.0522	0.3131	0.0616	0.7997	0.2606
636	Peptide	Gamma-glutamyl Amino Acid	gamma-glutamylglycine	33949		HMDB0011667	100001294	1948-29-4	100099	1.06	0.96	1.06	0.89	1.07	1.06	1.02	0.94	1.26	1.03	1.07	0.71	0.6231	0.7575	0.6832	0.4143	0.6068	0.5608	0.7531	0.8187	0.0762	0.6516	0.4906	0.0115	1	1	0.8404	0.5507	0.8899	0.9237	0.5558	0.6411	0.1673	0.5926	0.6879	0.0657
637	Peptide	Gamma-glutamyl Amino Acid	gamma-glutamylhistidine	18245		HMDB0029151	1235	37460-15-4	7017195	1.02	1.14	0.92	0.82	1.15	1.01	0.88	0.66	0.88	0.77	1.04	0.78	0.6258	0.5981	0.7199	0.1903	0.1956	0.6011	0.2714	0.0019	0.1665	0.0515	0.7486	0.0724	1	1	0.8552	0.3866	0.7298	0.9304	0.2871	0.01	0.2886	0.1168	0.7997	0.1717
638	Peptide	Gamma-glutamyl Amino Acid	gamma-glutamylisoleucine*	34456		HMDB0011170	100001485		22885096	0.96	0.93	0.96	0.92	1.05	1.1	1.27	0.98	1.26	1.1	1.1	0.8	0.693	0.5407	0.5452	0.5301	0.8154	0.3425	0.0798	0.9491	0.0433	0.3214	0.41	0.0568	1	1	0.7594	0.6119	0.9665	0.8907	0.122	0.6954	0.1132	0.4002	0.6518	0.1531
639	Peptide	Gamma-glutamyl Amino Acid	gamma-glutamylleucine	18369		HMDB0011171	1268	2566-39-4	151023	0.96	1	0.96	0.9	0.97	0.98	1.15	0.93	1.13	1.03	0.99	0.79	0.6406	0.9217	0.5491	0.4346	0.6081	0.9795	0.2846	0.3827	0.267	0.8839	0.934	0.0115	1	1	0.7594	0.5614	0.8899	1	0.2971	0.3926	0.3691	0.7115	0.8563	0.0657
640	Peptide	Gamma-glutamyl Amino Acid	gamma-glutamyl-alpha-lysine	55015			100010901		65254	0.88	0.9	1.04	1.02	1.04	1	1.12	1.14	1.13	1.12	0.93	0.88	0.311	0.5298	0.6889	0.6354	0.6469	0.8462	0.2818	0.1435	0.2484	0.2604	0.2462	0.2333	1	1	0.8434	0.6651	0.9016	1	0.2946	0.2024	0.3576	0.3487	0.5278	0.3544
641	Peptide	Gamma-glutamyl Amino Acid	gamma-glutamyl-epsilon-lysine	33934		HMDB0003869	100001262	17105-15-6	7015685	2.75	0.62	2.63	0.58	4.22	1.08	0.67	0.63	1.16	1.03	0.7	1.02	0.0088	0.1793	0.0487	0.1545	0.0009	0.9227	0.5878	0.2212	0.7432	0.9927	0.7513	0.9477	0.7645	0.9488	0.2538	0.3525	0.0677	1	0.4724	0.2706	0.6937	0.7299	0.7997	0.7555
642	Peptide	Gamma-glutamyl Amino Acid	gamma-glutamylmethionine	44872		HMDB0029155	100001313	17663-87-5	7009567	0.99	0.9	1.08	0.89	1.1	0.96	1.02	0.83	0.92	0.75	1.01	0.72	0.9668	0.8924	0.6251	0.821	0.4657	0.8118	0.8924	0.61	0.4469	0.1511	0.976	0.1392	1	1	0.7981	0.7504	0.8714	0.9997	0.6093	0.5278	0.5092	0.2436	0.8563	0.254
643	Peptide	Gamma-glutamyl Amino Acid	gamma-glutamylphenylalanine	33422		HMDB0000594	100000491	7432-24-8	111299	1.08	1.02	1.05	0.87	1.16	1.07	0.93	0.79	0.94	0.94	0.89	0.71	0.6173	0.9926	0.8305	0.1487	0.3754	0.4411	0.4796	0.0282	0.5843	0.5738	0.3137	0.0012	1	1	0.8979	0.3488	0.8549	0.8959	0.4133	0.0656	0.5982	0.5537	0.573	0.022
644	Peptide	Gamma-glutamyl Amino Acid	gamma-glutamylthreonine	33364		HMDB0029159	100001314	5652-48-2	76078708	0.93	0.88	1	0.98	1.01	0.98	1.26	1.17	1.27	1.18	0.91	0.8	0.3051	0.2083	0.9492	0.8653	0.8166	0.9133	0.0049	0.0501	0.0025	0.0515	0.2178	0.0049	1	0.9488	0.9273	0.7663	0.9667	1	0.0167	0.099	0.0141	0.1168	0.5031	0.0437
645	Peptide	Gamma-glutamyl Amino Acid	gamma-glutamyltryptophan	33947		HMDB0029160	100001295	66471-20-3	3989307	1	0.97	1.22	0.96	1.21	0.95	1.13	0.89	1.02	1	1.16	0.68	0.4606	0.8413	0.0423	0.7447	0.0437	0.7471	0.3532	0.4221	0.9481	0.9352	0.7252	0.0079	1	1	0.2398	0.7232	0.5067	0.9737	0.3456	0.4178	0.7613	0.7299	0.7924	0.0543
646	Peptide	Gamma-glutamyl Amino Acid	gamma-glutamyltyrosine	2734		HMDB0011741	1102	7432-23-7	94340	0.93	0.89	1.06	0.98	1.09	0.96	1.02	1.05	1	1.1	0.84	0.79	0.5323	0.5526	0.7164	0.8937	0.4757	0.6993	0.7494	0.6581	0.8813	0.364	0.1529	0.0889	1	1	0.8552	0.7767	0.8723	0.9561	0.5551	0.5558	0.7392	0.4292	0.4535	0.1942
647	Peptide	Gamma-glutamyl Amino Acid	gamma-glutamylvaline	43829		HMDB0011172	100001126	2746-34-1	7015683	0.91	1	0.92	0.97	0.94	1.03	1.2	0.87	1.24	0.98	0.99	0.73	0.2274	0.8514	0.2212	0.8057	0.2546	0.8284	0.0947	0.1563	0.0144	0.8598	0.912	0.0007	1	1	0.5046	0.7441	0.7756	0.9997	0.1365	0.2124	0.0519	0.6994	0.8532	0.0148
648	Peptide	Gamma-glutamyl Amino Acid	gamma-glutamylserine	54914		HMDB0029158	100009231	5875-35-4	22844748	0.98	0.87	1.05	0.87	1.05	0.97	1.17	0.85	1.24	0.91	1.03	0.65	0.8604	0.3214	0.7056	0.2734	0.729	0.9856	0.2025	0.24	0.149	0.6171	0.7796	0.0011	1	1	0.8515	0.461	0.9276	1	0.2357	0.2851	0.2689	0.5739	0.8117	0.0215
649	Peptide	Gamma-glutamyl Amino Acid	gamma-glutamylcitrulline*	62104			100020241			0.97	0.93	0.94	0.89	1.03	1.02	0.84	0.53	0.87	0.42	1.12	0.67	0.8949	0.9801	0.7038	0.8188	0.7824	0.6032	0.3734	0.0089	0.4533	8.2377e-05	0.3883	0.1714	1	1	0.8512	0.7504	0.9488	0.9304	0.3571	0.0292	0.5102	0.0012	0.6328	0.2876
650	Peptide	Gamma-glutamyl Amino Acid	gamma-glutamyl-2-aminobutyrate	37092			100001502	16869-42-4		1.47	1.06	2.59	1.96	1.99	1.34	2.34	0.68	3.34	1.03	0.94	0.56	0.7853	0.9193	0.1884	0.278	0.2755	0.7674	0.8746	0.0259	0.1777	0.2371	0.5846	0.3177	1	1	0.4651	0.4642	0.797	0.9808	0.6054	0.062	0.3003	0.3345	0.7316	0.4146
819	Peptide	Dipeptide	glycylleucine	34398	C02155	HMDB0000759	100001258	869-19-2	92843	1.23	1.82	1.33	1.81	1.83	2.71	0.51	0.5	0.77	0.74	0.83	0.54	0.5225	0.6006	0.0682	0.0201	0.0325	0.0022	0.1415	0.0125	0.5647	0.1044	0.5416	0.068	1	1	0.3008	0.1324	0.4451	0.1065	0.1871	0.037	0.5849	0.1913	0.7062	0.1678
829	Peptide	Dipeptide	glycylvaline	18357		HMDB0028854	100000487	1963-21-9	2724807	0.14	0.16	0.09	0.17	0.1	0.32	0.64	0.61	0.8	2.49	0.07	0.07	0.0031	0.0112	0.0002	0.027	0.0012	0.5324	0.7049	0.1932	0.2017	0.1727	0.0013	3.0577e-05	0.6677	0.4019	0.0185	0.1502	0.0798	0.9149	0.5322	0.2444	0.3139	0.2666	0.0848	0.0014
834	Peptide	Dipeptide	histidylalanine	42027		HMDB0028878	100003542	16874-75-2	101180	1.13	0.87	0.51	1.57	0.64	1.08	0.47	0.83	0.49	0.72	0.36	0.39	0.9645	0.5277	0.153	0.7309	0.3809	0.6021	0.0222	0.9404	0.0281	0.7851	0.0159	0.2722	1	1	0.4209	0.7148	0.8549	0.9304	0.0523	0.6954	0.0832	0.6599	0.1973	0.3846
853	Peptide	Dipeptide	isoleucylglycine	40008		HMDB0028907	100003169	868-28-0	342532	1.13	1.02	1.04	1.15	1.11	1.55	0.63	0.83	0.71	0.85	0.69	0.73	0.5291	0.8761	0.8357	0.6693	0.5145	0.0277	0.0199	0.2215	0.0852	0.2492	0.0221	0.0425	1	1	0.8997	0.6845	0.8868	0.369	0.0493	0.2706	0.1804	0.3422	0.2144	0.1318
867	Peptide	Dipeptide	leucylalanine	40010		HMDB0028922	100003179	7298-84-2	81721	1.26	1.5	1.72	0.85	1.97	1.26	0.72	0.6	1.84	0.4	1.04	0.61	0.1484	0.247	0.1538	0.6102	0.0988	0.2414	0.5069	0.9941	0.3822	0.0863	0.2857	0.4698	1	0.9488	0.4209	0.6517	0.6239	0.8049	0.4267	0.6954	0.4551	0.1707	0.5539	0.5245
872	Peptide	Dipeptide	leucylglycine	40045		HMDB0028929	100003185	686-50-0	79070	1.33	2.59	2.65	2.17	2.03	2.91	0.75	0.59	0.95	0.87	1.48	1.05	0.3961	0.0058	0.0021	0.0042	0.0099	0.0011	0.2183	0.0565	0.5583	0.1467	0.49	0.7758	1	0.316	0.0606	0.0526	0.2521	0.082	0.2507	0.1076	0.5809	0.2383	0.6879	0.6906
926	Peptide	Dipeptide	phenylalanylglycine	41370		HMDB0028995	100003588	721-90-4	6992304	1.5	1.77	1.13	3.26	1.63	3.08	1.05	0.51	1.15	0.93	0.84	0.63	0.0722	0.6816	0.1985	0.2486	0.0499	0.0183	0.1642	0.0031	0.9446	0.7966	0.0166	0.102	1	1	0.4768	0.4421	0.5293	0.2933	0.2065	0.014	0.7612	0.6669	0.1973	0.2098
947	Peptide	Dipeptide	prolylglycine	40703		HMDB0011178	100003674	2578-57-6	6426709	1.04	0.85	0.9	0.9	0.9	1.09	0.78	0.93	0.88	1.11	0.97	0.94	0.6606	0.1059	0.6833	0.3119	0.5672	0.5137	0.0628	0.569	0.2739	0.5653	0.7101	0.623	1	0.8736	0.8404	0.4837	0.8899	0.9149	0.1048	0.5046	0.3731	0.5497	0.7924	0.6176
986	Peptide	Dipeptide	threonylphenylalanine	31530		HMDB0029068	100001125	16875-27-7	7010580	1	4.45	1.75	1.82	1	3.23	0.79	0.37	1.53	0.82	1.45	0.42	1	0.2781	0.3545	0.144	1	0.0411	0.6015	0.3448	0.6132	0.5816	0.3008	0.5957	1	0.9863	0.6455	0.3488	0.9883	0.4358	0.4772	0.3649	0.614	0.5586	0.5633	0.6002
1033	Peptide	Dipeptide	valylglutamine	42079		HMDB0029125	100003640	42854-54-6	5253209	1	1	1	1.31	1	1	1	1	1	1	1	1	1	1	1	0.0032	1	1	1	1	1	1	1	1	1	1	0.9273	0.0491	0.9883	1	0.6339	0.6954	0.763	0.7299	0.8563	0.7555
1034	Peptide	Dipeptide	valylglycine	40475		HMDB0029127	100003641	686-43-1	136487	1.28	2.45	1.97	2.42	1.71	2.37	0.84	1.08	0.58	0.61	1.4	1.55	0.2399	0.0019	0.001	0.0022	0.0085	0.0012	0.2553	0.3494	0.0283	0.154	0.1262	0.0233	1	0.246	0.0457	0.0426	0.2521	0.0831	0.2763	0.3672	0.0836	0.2459	0.4278	0.0901
1037	Peptide	Dipeptide	valylleucine	39994		HMDB0029131	100003210	22906-55-4	352039	1	1	1	1	1	3.23	1	1	1	1	1.39	1	1	1	1	1	1	0.0077	1	1	1	1	0.2275	1	1	1	0.9273	0.7905	0.9883	0.1955	0.6339	0.6954	0.763	0.7299	0.5177	0.7555
1047	Peptide	Dipeptide	leucylglutamine*	48189		HMDB0028927	100003183		4305457	1.48	6.2	7.56	2.78	4.11	4.24	0.75	0.53	1.8	0.78	4.69	1.08	0.6911	0.0039	0.0384	0.0267	0.0893	0.0026	0.8799	0.2673	0.8098	0.3925	0.006	0.6179	1	0.2807	0.2287	0.1502	0.6164	0.1132	0.606	0.3065	0.7159	0.4519	0.1491	0.6154
1072	Peptide	Polypeptide	HWESASXX*	57711			100001327		85328684	2.24	4.13	3.5	3.92	1.34	4.02	1.01	1.06	1.02	0.87	2.67	2.87	0.1656	0.0262	0.056	0.008	0.5861	0.0413	0.8597	0.7889	0.8673	0.6247	0.0246	0.0178	1	0.5828	0.2715	0.0796	0.8899	0.4358	0.5998	0.6251	0.7379	0.5764	0.2144	0.0769
1136	Peptide	Polypeptide	glu-gly-asn-val**	62917			100021107			0.39	0.26	0.23	0.31	0.27	0.5	1.16	0.77	1.53	1.54	0.23	0.16	0.0289	0.0106	0.0009	0.0221	0.005	0.4964	0.4935	0.4552	0.0809	0.2967	0.003	0.0002	1	0.4019	0.0446	0.1374	0.236	0.9149	0.4199	0.44	0.1758	0.3786	0.1168	0.0065
1160	Peptide	Fibrinogen Cleavage Peptide	Fibrinopeptide A (4-15)**	62810			100020904		25078015	1.01	0.48	0.61	0.6	0.67	1.05	1.26	0.92	1.65	1.13	0.61	0.52	0.7529	0.0489	0.2334	0.052	0.7096	0.543	0.4458	0.6639	0.0907	0.5334	0.0145	0.0195	1	0.6836	0.5162	0.2185	0.9206	0.9212	0.3966	0.5593	0.1897	0.5344	0.1973	0.08
1162	Peptide	Fibrinogen Cleavage Peptide	Fibrinopeptide A (5-16)*	62148			100020274			1.75	0.93	1.53	0.95	1.53	1.14	1	1.23	1	0.49	1.32	1.59	0.0129	0.8914	0.0441	0.9195	0.0387	0.5446	0.5841	0.5821	0.6016	0.0252	0.2904	0.284	0.8429	1	0.2423	0.7812	0.4736	0.9212	0.4705	0.514	0.6079	0.073	0.5539	0.3945
1163	Peptide	Fibrinogen Cleavage Peptide	Fibrinopeptide A (7-16)*	62149			100020275			1.62	0.73	1.35	0.75	1.38	1.09	1.04	1.11	1.14	0.45	1.13	1.17	0.0294	0.4572	0.2325	0.5264	0.1484	0.721	0.5526	0.8015	0.3922	0.0412	0.6875	0.8302	1	1	0.5162	0.611	0.686	0.9605	0.4541	0.6319	0.4636	0.1002	0.7806	0.7119
1164	Peptide	Fibrinogen Cleavage Peptide	Fibrinopeptide A (8-16)**	62812			100020905		25078015	1.62	0.98	1.4	0.89	1.48	1.42	1.22	0.96	1.56	0.44	1.15	0.84	0.0464	0.4687	0.2614	0.5488	0.2656	0.4276	0.5366	0.9106	0.1903	0.0213	0.9203	0.5985	1	1	0.5502	0.6207	0.7903	0.893	0.4456	0.6898	0.3098	0.065	0.8563	0.6015
1184	Peptide	Acetylated Peptides	phenylacetylcarnitine	48425			100006108	287108-21-8	101724840	1.01	0.54	1.63	0.97	1.1	1.02	1.17	1.25	0.96	1.18	1.19	0.79	0.7361	0.0209	0.0856	0.5246	0.2659	0.9177	0.2277	0.3183	0.6884	0.3785	0.3195	0.1394	1	0.514	0.3344	0.6108	0.7903	1	0.2556	0.3454	0.6631	0.4414	0.5779	0.254
1186	Peptide	Acetylated Peptides	phenylacetylglutamate	52925		HMDB0059772	100009045		11579826	1.02	0.59	1.08	0.88	0.8	1.15	0.8	1.04	0.82	0.99	1.13	1.07	0.8779	0.0041	0.5455	0.3127	0.5675	0.3848	0.3965	0.5497	0.3474	0.9182	0.2509	0.5362	1	0.2807	0.7594	0.4837	0.8899	0.893	0.3702	0.4963	0.4323	0.7263	0.5282	0.5623
1187	Peptide	Acetylated Peptides	phenylacetylglutamine	35126	C04148	HMDB0006344	100001417	28047-15-6	92258	0.94	0.68	0.96	0.87	0.82	1.06	0.82	1.01	0.81	0.98	1.29	1.1	0.7139	0.002	0.7808	0.2089	0.9711	0.553	0.0655	0.8614	0.0784	0.702	0.017	0.5239	1	0.246	0.8826	0.409	0.9883	0.9235	0.1084	0.6633	0.1711	0.6195	0.1973	0.5547
1190	Peptide	Acetylated Peptides	phenylacetylglycine	33945	C05598	HMDB0000821	100001275	500-98-1	68144	0.79	0.74	0.97	0.85	1	1.09	1	1.05	1.03	1.01	1.26	0.92	0.167	0.0593	0.7705	0.124	0.4748	0.6398	0.9806	0.6556	0.8431	0.8493	0.083	0.5207	1	0.7153	0.8776	0.334	0.8723	0.9419	0.6339	0.5545	0.7282	0.6954	0.3751	0.5547
1197	Peptide	Acetylated Peptides	phenylacetyltaurine	63154			100008932	33953-90-1	2179693	0.91	0.82	1.08	1.07	0.87	1.2	0.87	0.81	0.83	0.74	0.83	1.01	0.6877	0.2324	0.6998	0.9547	0.9852	0.461	0.4974	0.4215	0.6387	0.2245	0.322	0.868	1	0.9488	0.849	0.7905	0.9883	0.8995	0.4207	0.4178	0.6308	0.3225	0.5795	0.7333
1219	Peptide	Modified Peptides	N,N-dimethyl-pro-pro	64571			100022041			0.94	0.93	1.05	0.97	0.97	0.85	1.39	1.11	1.28	1	1.12	0.64	0.5078	0.2594	0.9172	0.6601	0.6941	0.1027	0.0015	0.1269	0.0267	0.4998	0.2885	8.0175e-05	1	0.9629	0.9273	0.6797	0.9206	0.6829	0.0064	0.186	0.0806	0.5154	0.5539	0.0031
1220	Carbohydrate	Glycolysis, Gluconeogenesis, and Pyruvate Metabolism	1,5-anhydroglucitol (1,5-AG)	20675	C07326	HMDB0002712	100000580	154-58-5	64960	1.09	0.77	1.11	0.81	1.15	0.85	1.04	0.95	1.12	1.02	1.22	1.02	0.5226	0.0073	0.4284	0.0907	0.3286	0.3085	0.2252	0.8214	0.0701	0.8859	0.017	0.7174	1	0.3216	0.695	0.2874	0.8421	0.8504	0.2539	0.6416	0.1578	0.7115	0.1973	0.6719
1223	Carbohydrate	Glycolysis, Gluconeogenesis, and Pyruvate Metabolism	glucose	48152	C00031	HMDB0000122	572	50-99-7	5793	1.01	1.04	1.05	1.03	1.01	1.07	1	1.12	1.01	1.1	1.04	1.07	0.8529	0.4399	0.3362	0.4837	0.4705	0.1911	0.944	0.0529	0.7896	0.0992	0.5329	0.1801	1	1	0.6305	0.5888	0.8714	0.7572	0.6327	0.1027	0.7086	0.1856	0.7033	0.298
1239	Carbohydrate	Glycolysis, Gluconeogenesis, and Pyruvate Metabolism	pyruvate	48990	C00022	HMDB0000243	823	127-17-3	1060	0.88	0.91	0.89	0.68	0.86	1.05	1.67	0.89	0.86	0.8	1.71	1.33	0.5439	0.5397	0.6548	0.0681	0.6049	0.9085	0.0215	0.8662	0.4739	0.474	0.0066	0.1053	1	1	0.818	0.2534	0.8899	1	0.0511	0.6645	0.5246	0.5002	0.1491	0.2134
1240	Carbohydrate	Glycolysis, Gluconeogenesis, and Pyruvate Metabolism	lactate	527	C00186	HMDB0000190	482	79-33-4	612	0.73	0.8	0.69	0.79	1.07	1.08	1.17	0.97	1.07	1.11	0.84	0.93	0.0159	0.0945	0.005	0.1124	0.0067	0.7302	0.2505	0.7791	0.5706	0.451	0.1575	0.3366	0.9097	0.8604	0.0885	0.325	0.2521	0.9699	0.2732	0.6198	0.5883	0.4874	0.4581	0.4301
1243	Carbohydrate	Glycolysis, Gluconeogenesis, and Pyruvate Metabolism	glycerate	1572	C00258	HMDB0006372 HMDB0000139	1052	600-19-1	752;439194	0.84	0.92	0.82	0.88	1.09	0.89	0.99	0.91	1.09	1.07	0.85	0.73	0.0074	0.2613	0.0024	0.0609	0.0277	0.1174	0.947	0.1498	0.1327	0.2724	0.0074	3.2652e-06	0.7645	0.9629	0.0606	0.2383	0.4234	0.6993	0.6337	0.2074	0.2443	0.3579	0.1611	0.0002
1261	Carbohydrate	Pentose Metabolism	ribose	1471	C00121	HMDB0000283	914	50-69-1	5779	0.94	0.87	0.79	0.75	0.58	0.72	0.58	0.7	0.93	1.18	1.06	0.73	0.481	0.5347	0.6738	0.3252	0.4702	0.4429	0.0808	0.4044	0.3324	0.9176	0.7002	0.5172	1	1	0.8351	0.4914	0.8714	0.8959	0.1228	0.4086	0.4184	0.7263	0.7856	0.5538
1262	Carbohydrate	Pentose Metabolism	ribitol	15772	C00532 C01904 C00474 C00379	HMDB0002917 HMDB0000508 HMDB0001851 HMDB0000568	100000406	488-81-3	6912	0.97	0.98	0.89	0.79	0.83	0.9	0.84	0.88	0.83	0.98	0.97	0.95	0.9146	0.8103	0.2537	0.0188	0.3537	0.3332	0.076	0.2945	0.0648	0.9831	0.7129	0.5167	1	1	0.5398	0.1285	0.8503	0.8832	0.1172	0.3296	0.1497	0.7299	0.7924	0.5538
1263	Carbohydrate	Pentose Metabolism	ribonate	27731	C01685	HMDB0000867	100001007	1255190	5460677	0.98	1.1	0.95	0.9	1.07	1.26	0.87	1.07	1.07	0.93	1.08	0.72	0.6456	0.7296	0.5016	0.6272	0.1198	0.2311	0.4545	0.8263	0.6197	0.7381	0.9271	0.0738	1	1	0.7377	0.6615	0.6517	0.8035	0.3998	0.6422	0.6173	0.6365	0.8563	0.1733
1277	Carbohydrate	Pentose Metabolism	arabitol/xylitol	48885	C00542 C01904 C00379	HMDB0002917 HMDB0001851 HMDB0000568	100006430		6912;94154	0.98	1.09	0.96	1.03	0.81	0.91	0.81	0.92	0.81	0.92	0.88	0.83	0.9792	0.4232	0.7956	0.965	0.0605	0.2219	0.0161	0.4165	0.0163	0.3327	0.1535	0.0297	1	1	0.8949	0.7905	0.5815	0.7909	0.0414	0.4152	0.055	0.4075	0.4535	0.1049
1283	Carbohydrate	Pentose Metabolism	arabonate/xylonate	48255	C00502 C05411	HMDB0000539	100006115		122045;6602431	0.99	1.02	0.96	0.84	0.97	1.04	0.97	0.94	0.97	0.87	1.16	0.91	0.7519	0.9194	0.8529	0.0466	0.4375	0.5944	0.5741	0.7606	0.6926	0.1414	0.0583	0.2612	1	1	0.9096	0.2041	0.8714	0.9304	0.4669	0.6131	0.6656	0.2315	0.3154	0.3782
1288	Carbohydrate	Pentose Metabolism	sedoheptulose	53237	C02076	HMDB0003219	100002619	3019-74-7	5459879	0.84	0.82	0.71	0.5	1.02	0.7	0.83	0.78	1.02	1.25	0.75	0.52	0.5608	0.142	0.1423	0.0026	0.6463	0.1101	0.3651	0.145	0.8992	0.2397	0.1501	0.0014	1	0.9488	0.4142	0.0466	0.9016	0.6907	0.3538	0.2031	0.746	0.3365	0.4525	0.0224
1290	Carbohydrate	Pentose Metabolism	lyxonate	61858		HMDB0060255	100019968			1	0.99	1.15	0.69	1.05	0.89	0.85	1.24	1.05	1.18	0.98	1.05	0.9314	0.9283	0.6163	0.0746	0.815	0.4896	0.2579	0.1748	0.8457	0.2447	0.489	0.465	1	1	0.7931	0.2631	0.9665	0.9149	0.2775	0.2273	0.7295	0.3384	0.6879	0.5243
1300	Carbohydrate	Glycogen Metabolism	maltose	15586	C00208	HMDB0000163	913	6363-53-7	10991489	1.05	0.56	0.64	0.9	0.58	0.78	0.58	0.64	0.57	1.24	0.43	0.32	0.9943	0.2327	0.1257	0.6121	0.1626	0.9749	0.0159	0.0978	0.0204	0.5276	0.0009	0.0012	1	0.9488	0.3899	0.6527	0.6956	1	0.0413	0.1533	0.0635	0.5327	0.0758	0.022
1326	Carbohydrate	Disaccharides and Oligosaccharides	sucrose	1519	C00089	HMDB0000258	935	57-50-1	5988	2.63	1.85	12.96	3.29	0.26	10.95	0.26	1.2	0.14	0.95	2.49	2.93	0.4436	0.3636	0.1496	0.0825	0.7269	0.0109	0.1831	0.7702	0.0711	0.9764	0.5151	0.0833	1	1	0.4209	0.2742	0.9276	0.2338	0.2195	0.6167	0.1592	0.7299	0.697	0.1868
1347	Carbohydrate	Fructose, Mannose and Galactose Metabolism	fructose	48195	C00095	HMDB0000660	878	57-48-7	2723872	1.12	1.14	1.19	1.2	0.89	1.3	0.89	1.19	0.9	1.11	0.93	1.07	0.2934	0.1728	0.1191	0.1239	0.3737	0.0145	0.2215	0.1156	0.3129	0.416	0.4842	0.5771	1	0.9488	0.3794	0.334	0.8549	0.2793	0.2527	0.1743	0.407	0.4687	0.6879	0.5909
1352	Carbohydrate	Fructose, Mannose and Galactose Metabolism	mannitol/sorbitol	46142	C00392 C00794	HMDB0000247 HMDB0000765	100001740		6251;5780	0.94	1.27	0.98	0.98	1.46	0.46	0.94	0.91	1.46	0.83	0.34	0.19	0.9143	0.7896	0.9867	0.9851	0.0005	0.0002	0.9042	0.9039	0.6203	0.7788	0.0016	6.0461e-07	1	1	0.9273	0.7905	0.0433	0.0292	0.6143	0.6864	0.6173	0.6563	0.0848	0.0001
1353	Carbohydrate	Fructose, Mannose and Galactose Metabolism	mannose	48153	C00159 C02209 C00936	HMDB0000169	803	3458-28-4	185698;82308;18950;439680	1.11	1.07	1.1	1.12	0.97	1.14	0.99	1.02	0.97	1.02	1.06	1	0.1232	0.5101	0.3666	0.2508	0.4148	0.2503	0.9218	0.7827	0.9625	0.8773	0.472	0.9934	1	1	0.6514	0.4434	0.8591	0.8088	0.6231	0.621	0.763	0.7073	0.685	0.7555
1373	Carbohydrate	Fructose, Mannose and Galactose Metabolism	galactonate	27719	C15930 C00880	HMDB0000565	100001026	299-28-5	12310779;128869	1.57	1.2	1.43	1.05	0.94	1.06	0.89	0.67	0.94	1.09	2.01	0.71	0.0865	0.5417	0.2096	0.8397	0.8323	0.8957	0.5961	0.0361	0.7218	0.9107	0.0261	0.0563	1	1	0.4907	0.7588	0.9726	1	0.4751	0.0788	0.6795	0.7232	0.2179	0.153
1407	Carbohydrate	Aminosugar Metabolism	glucuronate	15443	C16245	HMDB0000127	100000257	207300-70-7	441478;94715;23677976;65041;444791	1	1.03	1.05	1.03	0.83	1.25	0.83	1.1	0.8	0.96	1.33	1.28	0.9699	0.8065	0.5939	0.8112	0.1019	0.0571	0.0533	0.3428	0.0238	0.7374	0.0062	0.039	1	1	0.7787	0.7474	0.6239	0.5203	0.0937	0.3635	0.0729	0.6365	0.1491	0.1239
1419	Carbohydrate	Aminosugar Metabolism	N-acetylneuraminate	32377	C00270	HMDB0000230	1162	131-48-6	439197	0.96	0.74	0.84	0.86	0.94	0.99	0.83	0.93	0.94	1.3	0.42	0.67	0.5155	0.1874	0.2282	0.5408	0.4064	0.6044	0.4174	0.6066	0.7612	0.1361	1.4036e-05	0.0256	1	0.9488	0.5148	0.6188	0.859	0.9304	0.3813	0.5264	0.6986	0.2269	0.0104	0.0965
1431	Carbohydrate	Aminosugar Metabolism	N-acetylglucosaminylasparagine	48149	C04540	HMDB0000489	1215	2776-93-4	123826	1.15	0.92	0.97	0.9	0.88	0.97	1.01	0.79	0.88	0.9	0.84	0.54	0.1597	0.3944	0.5644	0.2908	0.3535	0.341	0.9103	0.243	0.1998	0.4216	0.3708	0.0079	1	1	0.7644	0.4739	0.8503	0.8907	0.6169	0.2863	0.3139	0.4712	0.6232	0.0543
1432	Carbohydrate	Aminosugar Metabolism	erythronate*	42420		HMDB0000613	100001320	88759-55-1	2781043	1	1	1.03	1.01	1.03	1.03	0.97	1.03	1.03	1.04	1.06	0.9	0.9409	0.7852	0.4853	0.8491	0.4386	0.6692	0.5963	0.5968	0.61	0.4883	0.3114	0.0661	1	1	0.7362	0.7627	0.8714	0.9512	0.4751	0.5216	0.6126	0.5084	0.5701	0.1657
1434	Carbohydrate	Aminosugar Metabolism	N-acetylglucosamine/N-acetylgalactosamine	46539	C01074	HMDB0000212 HMDB0000215	100006435		84265;439174	0.92	0.83	0.86	0.96	1.03	1.09	1.09	1.06	1.03	1.13	0.87	0.78	0.2446	0.0297	0.0759	0.5556	0.0357	0.2729	0.3867	0.4835	0.8797	0.1217	0.0308	0.0011	1	0.5943	0.3107	0.6235	0.4495	0.8359	0.3647	0.4599	0.7392	0.2137	0.2406	0.0215
1435	Carbohydrate	Aminosugar Metabolism	N-glycolylneuraminate	37123	C03410	HMDB0000833	100001491	1113-83-3	123802	1.12	0.92	1.03	0.83	1.07	1.07	1.02	1.01	1.07	1.02	0.95	0.91	0.3206	0.4037	0.829	0.0736	0.519	0.5694	0.9093	0.992	0.4329	0.7705	0.5264	0.2755	1	1	0.8979	0.2614	0.8868	0.9254	0.6169	0.6954	0.4998	0.6528	0.7021	0.3864
1436	Carbohydrate	Advanced Glycation End-product	N6-carboxymethyllysine	36713		HMDB0240347	100001768	1404817	123800	0.89	0.78	0.55	0.35	0.34	0.52	0.34	0.41	0.4	0.27	0.88	0.84	0.4736	0.1026	0.0012	3.6761e-06	0.0102	0.0011	4.5869e-07	3.7472e-05	1.1752e-05	5.657e-09	0.5797	0.6253	1	0.8736	0.0478	0.0013	0.2521	0.082	1.7985e-05	0.0006	0.0002	1.1918e-06	0.7316	0.6176
1440	Energy	TCA Cycle	citrate	1564	C00158	HMDB0000094	1124	77-92-9	311	1.11	0.92	1.14	0.92	1.11	1.01	0.83	1.04	0.89	1.05	1.31	0.85	0.2217	0.3997	0.2184	0.3987	0.2269	0.9972	0.0943	0.9504	0.2191	0.7056	0.0728	0.1999	1	1	0.5039	0.5415	0.744	1	0.1362	0.6954	0.3317	0.6195	0.3553	0.3221
1442	Energy	TCA Cycle	aconitate [cis or trans]	46173	C02341 C004174	HMDB0000958 HMDB000072	100001359		643757;444212	1.02	1.01	1.12	1.09	1.18	0.99	1.15	1.13	1.18	1.15	1.09	0.76	0.7398	0.7978	0.2316	0.5636	0.6187	0.8078	0.1647	0.3775	0.1071	0.1071	0.3998	0.0048	1	1	0.5162	0.626	0.8899	0.9994	0.2065	0.3886	0.21	0.1944	0.6451	0.0437
1444	Energy	TCA Cycle	isocitrate	12110	C00451	HMDB0001874	1206	20226-99-7	5318532	1.16	0.89	1.34	1.12	0.77	1.02	0.71	0.81	0.77	0.9	0.8	0.82	0.4684	0.2319	0.2074	0.8336	0.8311	0.945	0.105	0.3883	0.224	0.5492	0.1832	0.4042	1	0.9488	0.4884	0.7564	0.9726	1	0.147	0.3963	0.3341	0.5392	0.4753	0.4841
1445	Energy	TCA Cycle	isocitric lactone	54724			100009239	4702-32-3	98259	1.11	1.04	1.19	1.1	1.2	0.91	1.15	1.3	1.2	1.18	1.2	0.78	0.2176	0.9796	0.0349	0.5942	0.5742	0.5341	0.5114	0.1073	0.2675	0.2428	0.1594	0.0471	1	1	0.2193	0.6436	0.8899	0.9149	0.4292	0.1648	0.3691	0.3377	0.4588	0.1399
1446	Energy	TCA Cycle	alpha-ketoglutarate	528	C00026	HMDB0000208	93	305-72-6;328-50-7;22202-68-2	51	0.61	0.83	0.62	0.64	0.74	0.78	0.95	0.98	0.74	1.1	0.9	0.89	0.0104	0.3404	0.0125	0.0152	0.0102	0.2385	0.9009	0.7919	0.1965	0.9826	0.8077	0.3555	0.821	1	0.125	0.1141	0.2521	0.8049	0.6128	0.6266	0.3122	0.7299	0.8202	0.4446
1448	Energy	TCA Cycle	succinylcarnitine (C4-DC)	37058		HMDB0061717	100001948	256928-74-2	71464481	0.9	0.85	0.65	0.72	0.59	0.95	0.56	0.27	0.59	0.22	0.91	0.61	0.6362	0.5193	0.0473	0.1146	0.1843	0.9499	0.0037	1.6188e-07	0.0088	8.2314e-09	0.6424	0.2394	1	1	0.2482	0.3281	0.7204	1	0.0134	1.6756e-05	0.0373	1.3007e-06	0.7538	0.3575
1449	Energy	TCA Cycle	succinate	1437	C00042	HMDB0000254	252	110-15-6	1110	0.85	0.87	0.83	0.92	0.83	0.91	0.76	1.12	0.83	1.13	0.79	1.05	0.1632	0.3405	0.121	0.5384	0.0186	0.7616	0.0655	0.2393	0.2528	0.2947	0.0956	0.5855	1	1	0.3807	0.6184	0.3454	0.9808	0.1084	0.2849	0.361	0.377	0.3983	0.5955
1450	Energy	TCA Cycle	fumarate	1643	C00122	HMDB0000134	330	100-17-8	444972	0.89	1.05	1.02	1.05	1.01	1.14	1.03	1.22	1.01	1.19	1.08	1.06	0.2572	0.8146	0.8737	0.9765	0.6032	0.3657	0.7333	0.1002	0.8876	0.1394	0.611	0.9001	1	1	0.9208	0.7905	0.8899	0.893	0.5462	0.1559	0.7403	0.2307	0.738	0.7409
1452	Energy	TCA Cycle	malate	1303	C00497 C00149 C00711	HMDB0000744 HMDB0031518 HMDB0000156	409	6915-15-7	525	0.83	0.88	0.86	0.89	1.07	0.97	1.12	1.11	1.07	1.17	0.97	0.81	0.133	0.2498	0.1141	0.2652	0.3098	0.9751	0.4575	0.5486	0.6081	0.2768	0.7746	0.0451	1	0.9488	0.3718	0.4528	0.8313	1	0.4003	0.4963	0.6116	0.3615	0.8111	0.136
1461	Energy	TCA Cycle	2-methylcitrate/homocitrate	52282	C01251	HMDB0003518 HMDB0000379	100008929		515;439459	1.01	0.84	1.02	0.83	1.06	0.89	1.09	0.96	1.06	1.02	1.31	1.03	0.987	0.1126	0.8153	0.2273	0.9128	0.5799	0.4493	0.7305	0.6455	0.7399	0.052	0.9322	1	0.9	0.8969	0.4193	0.9883	0.9254	0.3982	0.5969	0.6362	0.6372	0.2949	0.753
1469	Energy	Oxidative Phosphorylation	phosphate	42109	C00009	HMDB0001429	461	7664-38-2	1061	1.07	1.34	1.16	1.46	2.15	1.27	2.15	0.7	2.11	1.05	0.73	0.54	0.8187	0.559	0.5574	0.2101	0.9018	0.7107	0.0007	0.181	0.0006	0.5664	0.1562	0.0157	1	1	0.7612	0.409	0.9883	0.9561	0.0034	0.2334	0.0042	0.55	0.4577	0.0733
1472	Lipid	Fatty Acid Synthesis	malonylcarnitine	37059		HMDB0002095	100001526	853728-01-5	22833583	0.99	0.95	1.03	1.24	1.01	0.97	1.37	1.01	1.25	1.11	0.82	0.63	0.8471	0.4571	0.9892	0.4064	0.534	0.4454	0.0375	0.549	0.2586	0.2584	0.0393	0.018	1	1	0.9273	0.5463	0.8868	0.8959	0.0736	0.4963	0.3659	0.3487	0.2667	0.0769
1488	Lipid	Short Chain Fatty Acid	butyrate/isobutyrate (4:0)	40605	C00246	HMDB0000039	1143	109-92-6	264	0.77	1.39	4.59	3.72	4.62	5.22	0.32	0.24	0.32	0.35	1.85	0.57	0.551	0.9577	0.0002	0.0206	0.0002	0.0002	0.1163	0.0104	0.0994	0.0243	0.0599	0.3094	1	1	0.0185	0.1328	0.0236	0.0292	0.158	0.0315	0.1985	0.0715	0.3172	0.409
1490	Lipid	Medium Chain Fatty Acid	caproate (6:0)	32489	C01585	HMDB0000535	926	142-62-1	8892	1.48	0.76	1.04	0.7	1.42	0.88	0.89	0.56	0.79	1.08	1.65	0.68	0.5601	0.4549	0.8983	0.4127	0.3227	0.9591	0.4506	0.0548	0.374	0.8764	0.1315	0.3863	1	1	0.9273	0.5501	0.8414	1	0.3983	0.1052	0.4493	0.7073	0.4354	0.4707
1491	Lipid	Medium Chain Fatty Acid	heptanoate (7:0)	1644	C17714	HMDB0000666	925	111-14-8	8094	1.16	0.96	0.84	1.33	0.85	1.33	0.79	0.83	1.34	0.46	2.16	0.71	0.6197	0.9289	0.6383	0.2862	0.4766	0.3641	0.5405	0.3161	0.5901	0.0721	0.0898	0.446	1	1	0.8085	0.472	0.8723	0.893	0.4468	0.3454	0.6018	0.1522	0.387	0.511
1492	Lipid	Medium Chain Fatty Acid	caprylate (8:0)	32492	C06423	HMDB0000482	932	124-07-2	379	0.97	1.01	1.09	1.16	1.18	1.16	1.46	1.16	1.45	1.26	0.98	0.92	0.8497	0.9787	0.6608	0.5905	0.261	0.4939	0.0355	0.334	0.0158	0.1108	0.8683	0.5876	1	1	0.8228	0.6416	0.7837	0.9149	0.0714	0.357	0.0538	0.1986	0.8436	0.596
1495	Lipid	Medium Chain Fatty Acid	caprate (10:0)	1642	C01571	HMDB0000511	888	334-48-5	2969	0.93	1.03	1.11	1.22	0.99	1.4	1.16	1.15	1.29	1.09	1.1	0.92	0.5484	0.986	0.5074	0.3562	0.9374	0.0994	0.3031	0.2565	0.0765	0.5103	0.7212	0.508	1	1	0.7393	0.5102	0.9883	0.6775	0.3093	0.2976	0.1673	0.52	0.7924	0.5484
1496	Lipid	Medium Chain Fatty Acid	cis-4-decenoate (10:1n6)*	62873		HMDB0004980	100002796	505-90-8	5282726	1	1.19	2.07	1.77	1.85	1.8	1.87	1.97	2.02	1.64	0.81	0.66	0.6167	0.9351	0.0943	0.2923	0.0813	0.3181	0.0333	0.0126	0.0179	0.0442	0.3804	0.1477	1	1	0.3472	0.4749	0.608	0.8609	0.069	0.037	0.0583	0.1058	0.6298	0.2639
1499	Lipid	Medium Chain Fatty Acid	(2 or 3)-decenoate (10:1n7 or n8)	63436			100021502			0.92	1.02	2.59	1.7	1.52	1.6	2.24	1.77	1.97	1.67	0.79	0.54	0.6213	0.7182	0.0361	0.356	0.1754	0.3419	0.0261	0.0184	0.0475	0.0227	0.1016	0.1157	1	1	0.2216	0.5102	0.7181	0.8907	0.0576	0.0491	0.1218	0.0684	0.401	0.2234
1501	Lipid	Medium Chain Fatty Acid	10-undecenoate (11:1n1)	32497	C13910	HMDB0033724	100001197	1333-28-4	14891	0.8	1.85	1.72	2.05	1.38	2.27	1.44	1.05	1.45	1.13	0.91	0.72	0.3533	0.3591	0.0707	0.0475	0.1381	0.0541	0.1046	0.7126	0.0623	0.4234	0.3661	0.1991	1	1	0.3064	0.2046	0.6742	0.5085	0.1468	0.587	0.1471	0.4712	0.6206	0.3216
1505	Lipid	Medium Chain Fatty Acid	5-dodecenoate (12:1n7)	33968		HMDB0000529	100001232	2430-94-6	5312378	0.73	1.34	1.74	1.64	1.22	1.71	1.82	2.31	1.97	2.01	1.22	0.69	0.1607	0.6132	0.4205	0.479	0.4626	0.1554	0.0732	0.0078	0.0479	0.0179	0.897	0.425	1	1	0.6919	0.5888	0.8714	0.7365	0.1145	0.027	0.1223	0.0586	0.8476	0.4965
1508	Lipid	Long Chain Saturated Fatty Acid	myristate (14:0)	1365	C06424	HMDB0000806	519	544-63-8	11005	1.07	1.19	1.96	1.52	1.65	1.71	1.51	1.34	1.41	1.16	1.76	0.51	0.7439	0.7264	0.1239	0.4949	0.1765	0.1832	0.1786	0.224	0.2791	0.431	0.8164	0.0522	1	1	0.3859	0.5962	0.7194	0.7572	0.217	0.2731	0.3778	0.4738	0.8224	0.1471
1511	Lipid	Long Chain Saturated Fatty Acid	palmitate (16:0)	1336	C00249	HMDB0000220	424	57-10-3	985	1.05	1.15	1.52	1.35	1.2	1.28	1.4	1.33	1.24	1.21	1.11	0.59	0.7599	0.6047	0.0978	0.3495	0.3652	0.3139	0.0724	0.1166	0.2277	0.2379	0.5919	0.0134	1	1	0.3511	0.509	0.8549	0.8547	0.1144	0.1746	0.3382	0.3349	0.734	0.0686
1513	Lipid	Long Chain Saturated Fatty Acid	margarate (17:0)	1121		HMDB0002259	891	506-12-7	10465	1.04	1.13	1.56	1.45	1.14	1.36	1.39	1.41	1.19	1.19	1.31	0.55	0.657	0.7106	0.183	0.4227	0.5795	0.2881	0.12	0.1369	0.3311	0.3478	0.7505	0.0118	1	1	0.4578	0.5554	0.8899	0.8486	0.1622	0.1972	0.4175	0.4181	0.7997	0.066
1515	Lipid	Long Chain Saturated Fatty Acid	stearate (18:0)	1358	C01530	HMDB0000827	439	57-11-4	5281	1.02	1.16	1.31	1.36	1.05	1.23	1.28	1.24	1.11	1.14	0.97	0.64	0.8314	0.4621	0.1069	0.1167	0.7451	0.1973	0.0787	0.126	0.3602	0.2804	0.4959	0.002	1	1	0.3606	0.3302	0.9317	0.7618	0.1211	0.1855	0.4421	0.3639	0.6887	0.0269
1517	Lipid	Long Chain Saturated Fatty Acid	nonadecanoate (19:0)	1356	C16535	HMDB0000772	892	646-30-0	12591	1.07	1.26	1.35	1.6	1.01	1.28	1.58	1.27	1.21	1.12	0.98	0.59	0.9458	0.4158	0.1399	0.1366	0.965	0.1876	0.0422	0.3745	0.3016	0.5353	0.4025	0.0044	1	1	0.4125	0.3452	0.9883	0.7572	0.0797	0.3862	0.3962	0.5344	0.6451	0.0437
1518	Lipid	Long Chain Saturated Fatty Acid	arachidate (20:0)	1118	C06425	HMDB0002212	893	506-30-9	10467	1.17	1.79	1.13	1.73	0.95	1.34	1.8	0.93	1.25	0.92	1.23	0.65	0.5645	0.1557	0.5434	0.1584	0.771	0.2103	0.0794	0.4454	0.3793	0.5645	0.7553	0.0168	1	0.9488	0.7594	0.3558	0.9417	0.7725	0.1218	0.434	0.4533	0.5497	0.7997	0.0764
1530	Lipid	Long Chain Monounsaturated Fatty Acid	palmitoleate (16:1n7)	33447	C08362	HMDB0003229	452	373-49-9	445638	1.26	1.46	2.48	1.91	1.85	1.8	1.65	1.54	1.61	1.25	1.47	0.44	0.8028	0.4081	0.0649	0.2103	0.1277	0.1527	0.156	0.1375	0.213	0.3314	0.6392	0.0329	1	1	0.2946	0.409	0.6517	0.7365	0.2001	0.1972	0.3257	0.4075	0.7524	0.1106
1532	Lipid	Long Chain Monounsaturated Fatty Acid	10-heptadecenoate (17:1n7)	33971		HMDB0060038	100001278	29743-97-3	5312435	1.18	1.27	1.9	1.69	1.41	1.63	1.55	1.41	1.46	1.15	1.33	0.47	0.7006	0.5107	0.0911	0.2624	0.2733	0.1941	0.1139	0.152	0.1923	0.3799	0.6367	0.0179	1	1	0.3467	0.4524	0.797	0.7607	0.1555	0.2089	0.3107	0.4415	0.7524	0.0769
1534	Lipid	Long Chain Monounsaturated Fatty Acid	oleate/vaccenate (18:1)	52285	C01712 C08367 C00712 C21944	HMDB0000207 HMDB0000573 HMDB0003231 HMDB0240219	100008930		637517;445639;5281127;5282761	1.01	1.36	1.75	1.7	1.27	1.51	1.65	1.51	1.35	1.25	0.98	0.5	0.4787	0.4907	0.134	0.248	0.3915	0.2502	0.0664	0.0879	0.2354	0.2241	0.2491	0.0223	1	1	0.4031	0.4421	0.8549	0.8088	0.1092	0.143	0.3458	0.3225	0.5278	0.0879
1541	Lipid	Long Chain Monounsaturated Fatty Acid	10-nonadecenoate (19:1n9)	33972		HMDB0013622	100001277	73033-09-7	5312513	1.13	1.34	1.87	2	1.18	1.59	1.81	1.61	1.36	1.24	1.08	0.4	0.6808	0.5309	0.1658	0.1838	0.6036	0.2426	0.035	0.0949	0.2176	0.2205	0.2713	0.0073	1	1	0.4365	0.3835	0.8899	0.8049	0.0708	0.1512	0.3313	0.319	0.5409	0.0526
1544	Lipid	Long Chain Monounsaturated Fatty Acid	eicosenoate (20:1)	33587	C16526	HMDB0002231 HMDB0062436	100001335		5282769;5282768;94159	0.96	1.58	1.91	2.6	1.05	1.4	2.29	2.14	1.47	1.47	1.01	0.42	0.4028	0.3885	0.1788	0.0899	0.9424	0.5007	0.0075	0.0071	0.1681	0.0793	0.2387	0.013	1	1	0.4545	0.2863	0.9883	0.9149	0.0238	0.0249	0.29	0.1643	0.5194	0.0675
1548	Lipid	Long Chain Monounsaturated Fatty Acid	erucate (22:1n9)	1552	C08316	HMDB0002068	1087	112-86-7	8216;5281116	1.03	1.62	1.32	1.76	0.99	1.42	1.85	1.37	1.38	1.16	1.36	0.55	0.9824	0.1913	0.341	0.1277	0.9795	0.1744	0.016	0.2884	0.1156	0.4535	0.9587	0.0106	1	0.9488	0.6316	0.3381	0.9883	0.7416	0.0413	0.3252	0.2233	0.4883	0.8563	0.0642
1551	Lipid	Long Chain Polyunsaturated Fatty Acid (n3 and n6)	tetradecadienoate (14:2)*	62850		HMDB0000560	100020343	39039-37-7	5312409	1.12	1.22	2.78	1.73	1.64	1.86	1.92	2.67	1.94	2.23	0.89	0.53	0.7578	0.9643	0.0454	0.5601	0.1363	0.3245	0.055	0.0039	0.0539	0.0143	0.3238	0.1193	1	1	0.243	0.6249	0.6742	0.8701	0.0955	0.0163	0.1341	0.0514	0.5799	0.2268
1552	Lipid	Long Chain Polyunsaturated Fatty Acid (n3 and n6)	hexadecatrienoate (16:3n3)	57651			100009393	7561-64-0	91820460	1.2	1.24	1.7	1.19	1.57	2.03	1.12	1.3	1.35	1.28	2.43	1.25	0.9654	0.861	0.1889	0.9124	0.1192	0.1838	0.9852	0.5862	0.6574	0.7565	0.1236	0.8334	1	1	0.4651	0.7798	0.6517	0.7572	0.6339	0.5157	0.6417	0.6455	0.4224	0.7124
1558	Lipid	Long Chain Polyunsaturated Fatty Acid (n3 and n6)	stearidonate (18:4n3)	33969	C16300	HMDB0006547	100001229	111174-40-4	5312508	1.11	1.17	2	1.21	1.58	1.51	1.39	1.72	1.54	1.55	1.99	0.79	0.6659	0.9085	0.1999	0.9072	0.2217	0.3815	0.6436	0.2145	0.4384	0.4222	0.5843	0.4068	1	1	0.4768	0.7792	0.7406	0.893	0.499	0.2641	0.503	0.4712	0.7316	0.4841
1561	Lipid	Long Chain Polyunsaturated Fatty Acid (n3 and n6)	eicosapentaenoate (EPA; 20:5n3)	18467	C06428	HMDB0001999	2050	10-2005-9;10417-94-4	446284	1	0.94	1.32	1.09	1.08	1.17	1.08	1.35	1.07	1.29	1.13	0.96	0.9893	0.6656	0.1361	0.8798	0.5386	0.5013	0.6596	0.1296	0.8641	0.4974	0.4152	0.2238	1	1	0.4079	0.7704	0.8868	0.9149	0.5071	0.189	0.7374	0.5143	0.6551	0.3437
1562	Lipid	Long Chain Polyunsaturated Fatty Acid (n3 and n6)	heneicosapentaenoate (21:5n3)	57658			100015797	24257-10-1	11998573	0.96	1.02	1.59	1.2	1.17	1.23	1.13	1.5	1.08	1.35	1.41	0.63	0.5011	0.8329	0.3047	0.9735	0.5833	0.4681	0.7716	0.3527	0.9348	0.6184	0.6487	0.0848	1	1	0.598	0.7905	0.8899	0.8995	0.5627	0.37	0.7612	0.5739	0.7571	0.1894
1563	Lipid	Long Chain Polyunsaturated Fatty Acid (n3 and n6)	docosapentaenoate (n3 DPA; 22:5n3)	32504	C16513	HMDB0001976 HMDB0006528	100001181	2234-74-4	6441454	1.04	1.08	1.68	1.54	1.19	1.42	1.37	1.63	1.26	1.47	1.01	0.53	0.5329	0.7111	0.0968	0.1442	0.4777	0.089	0.1143	0.0713	0.2583	0.2764	0.4956	0.0044	1	1	0.3511	0.3488	0.8723	0.6547	0.1557	0.1256	0.3659	0.3615	0.6887	0.0437
1564	Lipid	Long Chain Polyunsaturated Fatty Acid (n3 and n6)	docosahexaenoate (DHA; 22:6n3)	44675	C06429	HMDB0002183	100000665	6217-54-5	445580	1.01	1.15	1.27	1.34	1.03	1.41	1.06	1.29	0.97	1.17	0.85	0.72	0.7567	0.3804	0.1402	0.0701	0.7997	0.0409	0.4338	0.1527	0.8779	0.6161	0.3347	0.0217	1	1	0.4125	0.2549	0.9586	0.4358	0.3904	0.2089	0.739	0.5739	0.5882	0.0865
1565	Lipid	Long Chain Polyunsaturated Fatty Acid (n3 and n6)	docosatrienoate (22:3n3)	32417	C16534	HMDB0002823	100001195	59708-86-0	5312556	0.96	1.09	1.23	1.59	0.87	1.44	1.47	1.53	0.99	1.18	1.15	0.49	0.7046	0.608	0.7028	0.085	0.4833	0.1532	0.0434	0.0536	0.773	0.2774	0.4593	0.0071	1	1	0.8512	0.2757	0.8744	0.7365	0.081	0.1034	0.7046	0.3615	0.6799	0.0521
1566	Lipid	Long Chain Polyunsaturated Fatty Acid (n3 and n6)	nisinate (24:6n3)	57810		HMDB0013025	100015785	68378-49-4	11792612	0.81	0.97	0.5	0.64	0.65	0.9	0.35	0.53	0.33	0.6	1.06	0.94	0.7214	0.6961	0.0076	0.1805	0.1903	0.7939	0.0015	0.0017	0.0024	0.0163	0.9783	0.8829	1	1	0.1007	0.3813	0.724	0.995	0.0062	0.0092	0.0138	0.0552	0.8563	0.7406
1567	Lipid	Long Chain Polyunsaturated Fatty Acid (n3 and n6)	hexadecadienoate (16:2n6)	57652		HMDB0000477	100009394	28290-73-5	13932172	1.19	1.14	1.84	1.28	1.64	1.6	1.32	1.37	1.3	1.31	2.28	0.57	0.8921	0.6968	0.1329	0.4723	0.1017	0.1698	0.363	0.3389	0.4542	0.493	0.6276	0.0618	1	1	0.4031	0.5847	0.6239	0.7416	0.3527	0.3612	0.5102	0.5113	0.7484	0.1601
1568	Lipid	Long Chain Polyunsaturated Fatty Acid (n3 and n6)	linoleate (18:2n6)	1105	C01595	HMDB0000673 HMDB0006270	180	60-33-3	5280450	1.06	1.21	1.81	1.49	1.36	1.47	1.59	1.4	1.35	1.26	1.01	0.5	0.5986	0.676	0.0931	0.3889	0.2726	0.2473	0.0682	0.1409	0.2183	0.2554	0.3386	0.0145	1	1	0.3472	0.5325	0.797	0.8083	0.1102	0.2001	0.3316	0.3457	0.5921	0.0709
1570	Lipid	Long Chain Polyunsaturated Fatty Acid (n3 and n6)	linolenate [alpha or gamma; (18:3n3 or 6)]	34035	C06426 C06427	HMDB0001388 HMDB0003073	100001337		5280933;5280934	1.4	1.3	2.45	1.81	1.96	2.22	1.49	1.55	1.61	1.36	1.48	0.45	0.7163	0.84	0.0675	0.3429	0.0881	0.1077	0.2662	0.1871	0.2363	0.3505	0.8309	0.0425	1	1	0.2995	0.5085	0.6164	0.6862	0.2826	0.2387	0.3458	0.4196	0.8304	0.1318
1571	Lipid	Long Chain Polyunsaturated Fatty Acid (n3 and n6)	dihomo-linoleate (20:2n6)	17805	C16525	HMDB0005060	1231	2091-39-6	6439848	0.95	1.27	1.57	1.57	1.04	1.47	1.41	1.5	1.14	1.22	0.88	0.47	0.4219	0.3998	0.2358	0.2513	0.9356	0.1916	0.0754	0.082	0.3704	0.2431	0.141	0.0046	1	1	0.5162	0.4434	0.9883	0.7572	0.1166	0.1379	0.4479	0.3377	0.4472	0.0437
1573	Lipid	Long Chain Polyunsaturated Fatty Acid (n3 and n6)	dihomo-linolenate (20:3n3 or n6)	35718	C03242	HMDB0002925	100001739	17046-59-2	5280581	0.94	1.22	1.15	1.11	0.95	1.28	1.07	1.09	0.95	0.97	0.92	0.73	0.5108	0.4884	0.4036	0.3965	0.6177	0.2032	0.3144	0.5306	0.8317	0.8527	0.5583	0.0177	1	1	0.6757	0.5396	0.8899	0.7618	0.3169	0.487	0.7243	0.6954	0.7177	0.0769
1574	Lipid	Long Chain Polyunsaturated Fatty Acid (n3 and n6)	arachidonate (20:4n6)	1110	C00219	HMDB0001043	229	506-32-1	444899	1.02	0.87	1.05	1.1	1.02	1.19	1.02	1.05	0.88	0.98	1.01	0.85	0.9638	0.4449	0.8671	0.3499	0.957	0.4668	0.6016	0.7197	0.7544	0.9599	0.9393	0.5214	1	1	0.915	0.509	0.9883	0.8995	0.4772	0.5897	0.6967	0.7299	0.8563	0.5547
1576	Lipid	Long Chain Polyunsaturated Fatty Acid (n3 and n6)	adrenate (22:4n6)	32980	C16527	HMDB0002226	100001193	2091-25-0	5497181;5282844	0.85	1.16	1.59	1.49	1.04	1.6	1.55	1.5	1.13	1.11	1.19	0.55	0.3009	0.7467	0.0685	0.1937	0.9331	0.1531	0.0145	0.0404	0.3251	0.2802	0.9908	0.0176	1	1	0.3008	0.3911	0.9883	0.7365	0.0384	0.0858	0.4133	0.3639	0.8563	0.0769
1577	Lipid	Long Chain Polyunsaturated Fatty Acid (n3 and n6)	docosapentaenoate (n6 DPA; 22:5n6)	37478	C16513	HMDB0001976	100001580	25182-74-5	6441454	0.94	1.13	1.06	1.1	0.96	1.22	1	0.89	0.86	0.86	0.95	0.88	0.7056	0.7564	0.7082	0.5678	0.7006	0.4804	0.6242	0.3022	0.7388	0.7268	0.7895	0.8179	1	1	0.8525	0.6268	0.9206	0.9149	0.4895	0.3345	0.6925	0.6293	0.8143	0.7076
1578	Lipid	Long Chain Polyunsaturated Fatty Acid (n3 and n6)	docosadienoate (22:2n6)	32415	C16533	HMDB0061714	100001182	7370-49-2	5282807	0.89	1.18	1.46	1.75	1.03	1.28	1.76	1.81	1.31	1.34	1.1	0.56	0.3871	0.6856	0.2961	0.1194	0.9246	0.3578	0.0168	0.0116	0.1881	0.1246	0.4864	0.0084	1	1	0.5857	0.3333	0.9883	0.893	0.0432	0.0348	0.3086	0.2176	0.6879	0.0557
1631	Lipid	Fatty Acid, Branched	citronellic acid	64173	C16462	HMDB35837	100021673	502-47-6	10402	0.88	1.48	0.79	1.08	0.75	1.47	1.35	1.22	1.09	1.04	1.04	0.88	0.4147	0.0214	0.2684	0.6779	0.1385	0.1024	0.1121	0.3041	0.5219	0.8395	0.8032	0.2977	1	0.514	0.557	0.688	0.6742	0.6829	0.1538	0.336	0.555	0.6905	0.8202	0.404
1643	Lipid	Fatty Acid, Branched	(14 or 15)-methylpalmitate (a17:0 or i17:0)	38768	C16995	HMDB0061859	100002945		8181;17903417	1.07	1.08	1.26	1.27	1.02	1.16	1.34	1.24	1.21	1.18	1.05	0.7	0.9576	0.6523	0.1803	0.2261	0.8704	0.3104	0.0509	0.1726	0.1856	0.1941	0.8733	0.0128	1	1	0.4545	0.4184	0.9883	0.8505	0.0911	0.2254	0.3082	0.2892	0.8447	0.0675
1649	Lipid	Fatty Acid, Branched	(16 or 17)-methylstearate (a19:0 or i19:0)	38296		HMDB0037397	100002356	2724-59-6	3083779	0.87	1.19	1.18	1.67	0.98	1.12	1.93	1.61	1.26	1.23	0.86	0.57	0.241	0.376	0.5114	0.0705	0.8567	0.5572	0.0032	0.0164	0.25	0.1918	0.3776	0.0072	1	1	0.7393	0.2549	0.9877	0.9235	0.0122	0.0446	0.3592	0.2866	0.6278	0.0523
1660	Lipid	Fatty Acid, Dicarboxylate	glutarate (C5-DC)	396	C00489	HMDB0000661	339	110-94-1	743;4418048	1.3	0.73	0.93	0.6	1.03	1.06	0.7	0.87	0.75	0.78	1.04	1.03	0.5368	0.117	0.5865	0.0511	0.5329	0.9331	0.096	0.3178	0.2736	0.1408	0.9335	0.9714	1	0.9039	0.7747	0.2161	0.8868	1	0.1373	0.3454	0.3731	0.2312	0.8563	0.7555
1664	Lipid	Fatty Acid, Dicarboxylate	2-hydroxyglutarate	52294	C02630	HMDB0059655	100002070	40951-21-1	43	1.36	1.05	1.02	0.93	1.2	1.19	0.73	0.91	0.96	1.16	0.8	1.02	0.0287	0.6717	0.9133	0.4093	0.2463	0.1718	0.027	0.5571	0.3083	0.3479	0.1573	0.8261	1	1	0.9273	0.5483	0.7756	0.7416	0.0585	0.4978	0.4034	0.4181	0.4581	0.71
1666	Lipid	Fatty Acid, Dicarboxylate	adipate (C6-DC)	21134	C06104	HMDB0000448	100000863	124-04-9	196	1	0.68	1.95	2.19	1.01	1.57	1.83	8.73	2.07	2.25	0.75	0.6	0.9803	0.5931	0.1607	0.3207	0.9329	0.1393	0.3482	0.0034	0.1332	0.0078	0.541	0.3283	1	1	0.4321	0.4901	0.9883	0.7365	0.3432	0.0148	0.2445	0.0336	0.7062	0.422
1668	Lipid	Fatty Acid, Dicarboxylate	2-hydroxyadipate	31934	C02360	HMDB0000321	100001153	18294-85-4	193530	0.95	1.3	1.43	1.98	1.13	1.37	2.68	1.9	2.1	1.41	1.53	1.11	0.9662	0.0665	0.1467	0.0012	0.416	0.0341	7.9219e-06	0.014	0.0001	0.131	0.0065	0.6644	1	0.7452	0.4207	0.0292	0.8591	0.4042	0.0001	0.0398	0.0013	0.2237	0.1491	0.6383
1669	Lipid	Fatty Acid, Dicarboxylate	3-hydroxyadipate	62069		HMDB0000345	100004396		151913	1.68	1.61	3.37	3.44	1.13	1.3	3.43	3.78	3.71	2.18	1.22	0.3	0.1529	0.4638	0.0287	0.0201	0.5825	0.6072	0.0003	0.0005	0.0001	0.0032	0.4404	0.0023	1	1	0.1955	0.1324	0.8899	0.9304	0.0017	0.0045	0.0013	0.0176	0.6734	0.0283
1670	Lipid	Fatty Acid, Dicarboxylate	3-methyladipate	36749		HMDB0000555	100001765	422955	12292	0.76	0.89	1.17	1.4	0.68	1.15	1.22	1.68	1.37	1.27	1.3	0.93	0.4019	0.5689	0.3482	0.4791	0.2139	0.7093	0.6265	0.0252	0.1954	0.1945	0.4502	0.6949	1	1	0.6384	0.5888	0.736	0.9561	0.4899	0.0616	0.3114	0.2892	0.6756	0.6609
1672	Lipid	Fatty Acid, Dicarboxylate	maleate	20676	C01384	HMDB0000176	100000707	110-16-7	444266	1.32	1.12	1.57	1.4	1.52	1.49	0.44	0.36	0.43	0.36	0.84	0.4	0.2572	0.62	0.0354	0.1367	0.0507	0.0652	0.0064	0.0001	0.0035	9.0261e-05	0.9989	0.0005	1	1	0.2201	0.3452	0.5293	0.5728	0.0212	0.0014	0.0181	0.0013	0.8563	0.012
1675	Lipid	Fatty Acid, Dicarboxylate	heptenedioate (C7:1-DC)*	61866			100019981			0.88	1.15	1.58	1.98	1.07	1.11	2.42	1.95	1.96	1.9	0.63	0.52	0.3699	0.9628	0.1113	0.0762	0.7377	0.8093	0.0005	0.002	0.0035	0.0015	0.138	0.0414	1	1	0.3669	0.2647	0.9284	0.9997	0.0029	0.0101	0.0181	0.0103	0.4448	0.1297
1677	Lipid	Fatty Acid, Dicarboxylate	suberate (C8-DC)	15730	C08278	HMDB0000893	100000016	505-48-6	10457	0.82	0.67	1.08	1.06	0.72	0.78	1.28	3.97	1.81	1.76	1.34	1.01	0.4728	0.2399	0.8301	0.4861	0.3806	0.3908	0.8133	0.0017	0.1995	0.0151	0.321	0.4473	1	0.9488	0.8979	0.59	0.8549	0.893	0.5797	0.0092	0.3139	0.0529	0.5792	0.5116
1680	Lipid	Fatty Acid, Dicarboxylate	azelate (C9-DC)	18362	C08261	HMDB0000784	2029	123-99-9	2266	1.14	0.93	1.25	1.08	1.21	1.46	1.47	0.85	1.27	0.81	1.1	0.81	0.7974	0.6609	0.3095	0.9415	0.4362	0.2721	0.1187	0.8222	0.9791	0.9075	0.8622	0.3422	1	1	0.6004	0.7905	0.8714	0.8359	0.1609	0.6416	0.763	0.7217	0.8401	0.4356
1682	Lipid	Fatty Acid, Dicarboxylate	sebacate (C10-DC)	32398	C08277	HMDB0000792	100001211	111-20-6	5192	0.77	1.48	2.09	1.97	1.1	1.04	1.86	2.84	1.99	1.4	1.04	0.61	0.5095	0.6644	0.03	0.1318	0.665	0.4753	0.0608	0.0191	0.0274	0.0883	0.8575	0.0759	1	1	0.1972	0.3419	0.9091	0.9106	0.1024	0.0502	0.0821	0.1725	0.8378	0.1768
1684	Lipid	Fatty Acid, Dicarboxylate	undecanedioate (C11-DC)	42395		HMDB0000888	100001617	1852-04-6	15816	1.03	0.57	1.05	0.8	0.87	1	1.32	1.06	1.12	0.85	1.1	0.79	0.9832	0.0127	0.935	0.1745	0.5025	0.739	0.2233	0.4714	0.9965	0.8	0.7801	0.2041	1	0.4019	0.9273	0.3769	0.8793	0.9737	0.2528	0.452	0.763	0.6688	0.8117	0.3257
1687	Lipid	Fatty Acid, Dicarboxylate	dodecanedioate (C12-DC)	32388	C02678	HMDB0000623	100001102	693-23-2	12736	0.77	0.87	1.1	1.45	0.77	1.04	1	1.79	1.09	1.03	0.99	0.89	0.3473	0.539	0.9967	0.5642	0.3582	0.9511	0.9882	0.0964	0.5699	0.611	0.8988	0.7631	1	1	0.9273	0.626	0.854	1	0.6339	0.1527	0.5883	0.573	0.848	0.6829
1688	Lipid	Fatty Acid, Dicarboxylate	3-hydroxydodecanedioate*	62915		HMDB0000413	100001454	34574-69-1	16663321	1.89	1.59	7.4	5.72	1.43	1.1	4.46	7.8	3.81	3.17	0.8	0.27	0.3116	0.4761	0.0023	0.0339	0.6059	0.8626	0.0012	0.0003	0.0049	0.001	0.7205	0.0064	1	1	0.0606	0.1756	0.8899	1	0.0052	0.0031	0.023	0.0072	0.7924	0.0505
1689	Lipid	Fatty Acid, Dicarboxylate	dodecenedioate (C12:1-DC)*	61864		HMDB0000933	100019972		5283028	1.18	1.54	1.86	2.02	1	1.18	1.32	3.59	1.04	1.4	1.11	0.69	0.5915	0.3114	0.0395	0.1566	0.8612	0.7824	0.3511	0.0034	0.8821	0.1186	0.9928	0.3656	1	1	0.2296	0.3555	0.9883	0.989	0.3447	0.0148	0.7392	0.2095	0.8563	0.4504
1690	Lipid	Fatty Acid, Dicarboxylate	dodecadienoate (12:2)*	62276			100020478		25480	1.02	1.07	2.14	1.65	1.67	1.47	1.83	1.55	1.63	1.36	0.97	0.64	0.7453	0.875	0.039	0.1626	0.0675	0.1616	0.0457	0.0097	0.053	0.0262	0.327	0.3125	1	1	0.2287	0.3625	0.5839	0.7365	0.0842	0.031	0.1327	0.075	0.5802	0.4109
1691	Lipid	Fatty Acid, Dicarboxylate	tridecenedioate (C13:1-DC)*	62919			100002199			1.04	1.13	2.18	1.71	1.12	0.84	1.95	1.84	1.77	1.63	0.67	0.48	0.6477	0.6122	0.1075	0.6156	0.6596	0.6494	0.0508	0.0871	0.0823	0.0844	0.1597	0.0604	1	1	0.3613	0.6534	0.9061	0.942	0.0911	0.1422	0.1777	0.1703	0.4588	0.1586
1692	Lipid	Fatty Acid, Dicarboxylate	tetradecanedioate (C14-DC)	35669		HMDB0000872	100001613	821-38-5	13185	1.21	1.11	4.47	2.12	1.65	1	1.96	3.21	1.86	1.5	1.31	0.62	0.6934	0.8423	0.0033	0.2597	0.1705	0.8573	0.075	0.0154	0.0864	0.1606	0.6118	0.1199	1	1	0.0756	0.4515	0.7116	1	0.1163	0.0429	0.1818	0.2543	0.738	0.2274
1694	Lipid	Fatty Acid, Dicarboxylate	branched chain 14:0 dicarboxylic acid**	63191			100021374			0.92	0.66	0.68	0.45	0.79	0.7	0.22	0.44	0.27	0.39	1.27	1.52	0.5822	0.2018	0.0901	0.0041	0.3312	0.0864	1.2761e-08	0.0043	1.8055e-06	0.0003	0.4838	0.0595	1	0.9488	0.3463	0.0526	0.8461	0.6504	2.6268e-06	0.0171	8.9025e-05	0.0026	0.6879	0.1577
1696	Lipid	Fatty Acid, Dicarboxylate	hexadecanedioate (C16-DC)	35678	C19615	HMDB0000672	100001614	505-54-4	10459	1.37	1.27	6.27	2.8	2.07	1.53	1.7	3.28	1.59	1.14	1.08	0.45	0.4429	0.7103	0.0004	0.1869	0.0657	0.4151	0.1887	0.061	0.223	0.3455	0.986	0.0458	1	1	0.0251	0.3842	0.5815	0.893	0.2242	0.115	0.3333	0.4174	0.8563	0.1373
1697	Lipid	Fatty Acid, Dicarboxylate	hexadecenedioate (C16:1-DC)*	61862			100019975			1.18	1.23	3.5	1.85	1.55	1.14	1.48	3.15	1.44	1.37	1.12	0.57	0.6413	0.7178	0.0016	0.5672	0.1893	0.8953	0.2996	0.0305	0.2943	0.1901	0.6998	0.0531	1	1	0.0559	0.6268	0.724	1	0.3074	0.0697	0.3921	0.2848	0.7856	0.1479
1699	Lipid	Fatty Acid, Dicarboxylate	octadecanedioate (C18-DC)	36754		HMDB0000782	100001615	871-70-5	70095	1.05	1.22	2.02	1.69	1.04	1.24	1.34	1.84	1.23	1.25	1.21	0.69	0.8747	0.9489	0.0084	0.4315	0.6185	0.6214	0.237	0.1737	0.3775	0.1275	0.5086	0.1155	1	1	0.1028	0.5595	0.8899	0.9307	0.2634	0.2264	0.4519	0.2197	0.6921	0.2234
1700	Lipid	Fatty Acid, Dicarboxylate	octadecenedioate (C18:1-DC)	61861			100019978		9543674	1.13	1.45	2.34	2.39	0.96	1.39	1.19	3.05	1.18	1.21	1.47	0.66	0.8018	0.8829	0.0173	0.6727	0.9187	0.9317	0.4077	0.1189	0.4549	0.4511	0.4196	0.0653	1	1	0.1426	0.6852	0.9883	1	0.378	0.1772	0.5102	0.4874	0.6578	0.1644
1701	Lipid	Fatty Acid, Dicarboxylate	octadecadienedioate (C18:2-DC)*	61860			100019982			1.34	1.29	2.92	2.22	1.29	1.46	1.16	2.45	1.11	1.05	1.17	0.58	0.307	0.6415	0.0006	0.1641	0.2112	0.3853	0.6536	0.1028	0.6804	0.6106	0.7667	0.026	1	1	0.0349	0.3636	0.736	0.893	0.5032	0.1596	0.659	0.573	0.8065	0.0971
1703	Lipid	Fatty Acid, Dicarboxylate	eicosanedioate (C20-DC)	39831			100002951	2424-92-2	75502	1.02	1.08	1.06	0.92	0.88	0.93	0.89	0.88	0.81	0.91	1.06	0.82	0.7679	0.9768	0.3665	0.2222	0.4919	0.6393	0.1828	0.1465	0.0921	0.346	0.8435	0.0496	1	1	0.6514	0.4179	0.8744	0.9419	0.2195	0.2048	0.1908	0.4174	0.8319	0.1422
1706	Lipid	Fatty Acid, Dicarboxylate	3-carboxy-4-methyl-5-propyl-2-furanpropanoate (CMPF)	31787		HMDB0061112	100001178	86879-39-2	123979	0.89	1.17	1.06	1.18	0.99	1.04	1.07	1.08	1.06	0.97	0.9	0.77	0.1511	0.4471	0.4753	0.638	0.6335	0.6161	0.4914	0.4028	0.5219	0.6497	0.1028	0.0005	1	1	0.7294	0.6668	0.9016	0.9304	0.4189	0.4084	0.555	0.5917	0.4032	0.0127
1707	Lipid	Fatty Acid, Dicarboxylate	hydroxy-CMPF*	62277			100019794			0.88	1.21	0.89	1.28	0.83	1.19	1.09	1.05	1.15	1.01	0.97	0.84	0.1703	0.2226	0.6284	0.1832	0.2338	0.561	0.194	0.4429	0.0959	0.9205	0.4704	0.0023	1	0.9488	0.799	0.3835	0.7493	0.9237	0.2293	0.4323	0.1937	0.7265	0.685	0.0283
1708	Lipid	Fatty Acid, Dicarboxylate	3-carboxy-4-methyl-5-pentyl-2-furanpropionate (3-CMPFP)**	61871		HMDB0061643	100020004		194501	0.91	1.12	1.42	1.21	0.98	1	1.53	1.32	1.81	1.38	0.82	0.76	0.2566	0.4124	0.0978	0.1439	0.5521	0.8305	0.011	0.0703	0.0002	0.0267	0.0521	0.0559	1	1	0.3511	0.3488	0.8899	0.9997	0.0315	0.125	0.0019	0.075	0.2949	0.1525
1710	Lipid	Fatty Acid, Dicarboxylate	2-hydroxysebacate	63357		HMDB0000424	100020378	103963-71-9	128458	1.34	0.78	1.05	1.27	1.21	1.52	1.35	1.83	1.25	1.42	2.02	1.07	0.3852	0.5256	0.8283	0.4754	0.7238	0.1558	0.2952	0.0251	0.687	0.246	0.0267	0.8686	1	1	0.8979	0.5875	0.9276	0.7365	0.3049	0.0616	0.6628	0.3387	0.2185	0.7333
1738	Lipid	Fatty Acid, Amide	N-linoleoylserine*	61823			100019958			1.05	0.97	0.94	0.84	0.76	1	0.71	0.37	0.64	0.59	0.75	0.8	0.7821	0.8508	0.6036	0.6006	0.3936	0.7577	0.3524	0.008	0.1407	0.127	0.1739	0.9219	1	1	0.7844	0.6465	0.8549	0.9798	0.3455	0.0272	0.2555	0.2197	0.4671	0.7496
1751	Lipid	Fatty Acid, Amino	2-aminoheptanoate	43761		HMDB0094649	100004542	1115-90-8	227939	1.02	0.67	0.67	0.68	0.69	0.56	0.82	1	0.65	0.88	1.03	0.87	0.9184	0.064	0.053	0.0711	0.0846	0.0084	0.0211	0.8865	0.0006	0.6181	0.6487	0.5961	1	0.7452	0.2634	0.2549	0.608	0.2079	0.0508	0.6766	0.0045	0.5739	0.7571	0.6002
1756	Lipid	Fatty Acid, Amino	2-aminooctanoate	43343		HMDB0000991	100004227	644-90-6	69522	1.1	1.08	1.4	1.22	1.13	0.91	0.99	1.12	1.07	1.37	0.74	0.78	0.6011	0.6251	0.1021	0.3224	0.6032	0.7626	0.7722	0.5625	0.7585	0.0877	0.059	0.2419	1	1	0.3534	0.4904	0.8899	0.9808	0.5627	0.5011	0.6971	0.1721	0.3164	0.3589
1769	Lipid	Fatty Acid Metabolism (also BCAA Metabolism)	butyrylcarnitine (C4)	32412	C02862	HMDB0002013	100001054	25576-40-3	439829	1.74	1.1	1.52	1.03	1.28	1.64	1.14	1.15	0.96	1.11	1.26	1.15	0.0007	0.9646	0.0036	0.9614	0.0132	0.1992	0.5837	0.4959	0.931	0.6219	0.3236	0.5711	0.4131	1	0.0759	0.7905	0.2682	0.7618	0.4705	0.468	0.7612	0.5747	0.5799	0.5869
1770	Lipid	Fatty Acid Metabolism (also BCAA Metabolism)	butyrylglycine	31850		HMDB0000808	100001151	20208-73-5	88412	1.05	1.12	1.46	1.4	1.12	1.31	1.8	1.89	2.11	1.67	1.48	0.76	0.8489	0.7469	0.1037	0.1886	0.4871	0.2023	0.0016	0.0002	5.3567e-05	0.001	0.0376	0.2404	1	1	0.3543	0.3854	0.8744	0.7618	0.0067	0.0017	0.0007	0.0072	0.2633	0.3575
1772	Lipid	Fatty Acid Metabolism (also BCAA Metabolism)	propionylcarnitine (C3)	32452	C03017	HMDB0000824	100001162	17298-37-2	107738	1.24	0.78	1.14	0.86	1.18	1.04	0.87	0.92	0.84	0.94	1.32	1.14	0.1379	0.0962	0.3067	0.1397	0.1883	0.8159	0.3101	0.4858	0.2227	0.7076	0.1694	0.4664	1	0.8604	0.598	0.3456	0.724	0.9997	0.314	0.4615	0.3333	0.6195	0.4657	0.5243
1773	Lipid	Fatty Acid Metabolism (also BCAA Metabolism)	propionylglycine	31932		HMDB0000783	100001150	21709-90-0	98681	0.9	0.86	0.75	0.68	0.72	0.9	0.72	0.78	0.81	0.72	1.56	1.09	0.3028	0.2109	0.0083	0.0038	0.0055	0.4899	0.0051	0.166	0.0293	0.0514	0.0008	0.0697	1	0.9488	0.1028	0.0525	0.2497	0.9149	0.0173	0.2198	0.0857	0.1168	0.0758	0.1688
1775	Lipid	Fatty Acid Metabolism (also BCAA Metabolism)	methylmalonate (MMA)	1496	C02170	HMDB0000202	418	516-05-2	487	0.99	0.98	0.98	0.95	0.92	1.09	0.85	0.96	0.88	1.02	0.99	0.91	0.8393	0.7886	0.719	0.5266	0.3711	0.4003	0.0636	0.665	0.0812	0.9519	0.7535	0.2758	1	1	0.8552	0.611	0.8549	0.893	0.1058	0.5593	0.1758	0.7299	0.7997	0.3864
1806	Lipid	Fatty Acid Metabolism (Acyl Glycine)	hexanoylglycine	35436		HMDB0000701	100001527	24003-67-6	99463	1.41	1.97	4.66	3.48	2.24	1.43	5.4	2.89	6.35	2.31	1.35	0.39	0.974	0.4209	0.0186	0.0398	0.1294	0.7491	0.0001	0.0032	2.7926e-05	0.0058	0.696	0.0551	1	1	0.1477	0.1959	0.6551	0.9737	0.0009	0.0141	0.0004	0.0289	0.7856	0.1514
1812	Lipid	Fatty Acid Metabolism (Acyl Glycine)	trans-2-hexenoylglycine	61798			100019884			1.44	1.67	2.97	3.53	1.61	1.9	4.29	2.72	5.52	2.28	1.26	0.37	0.4675	0.4535	0.025	0.0062	0.1741	0.3153	2.4967e-05	3.2891e-05	4.8936e-07	0.0001	0.5763	0.038	1	1	0.1757	0.0676	0.7162	0.8559	0.0003	0.0005	5.3895e-05	0.0018	0.7306	0.1224
1815	Lipid	Fatty Acid Metabolism (Acyl Glycine)	cis-3,4-methyleneheptanoylglycine	64386			100021992			1.29	1.79	2.16	3.84	1.75	4.25	2.47	2.72	3.05	2.61	1.82	1.02	0.6258	0.5542	0.1521	0.0037	0.2608	0.0111	0.0727	0.0055	0.0116	0.0072	0.393	0.8946	1	1	0.4209	0.0521	0.7837	0.2338	0.1144	0.0203	0.0447	0.0321	0.6377	0.7409
1818	Lipid	Fatty Acid Metabolism (Acyl Glycine)	N-octanoylglycine	43502		HMDB0000832	100003940	14246-53-8	84290	1.66	1.67	5.26	3.43	2.67	1.49	4.63	2.09	6.24	1.84	1.46	0.33	0.641	0.3551	0.0211	0.0381	0.0674	0.6125	0.0003	0.0119	2.3763e-05	0.016	0.7851	0.0242	1	1	0.1588	0.191	0.5839	0.9304	0.0019	0.0355	0.0004	0.0547	0.8131	0.0927
1819	Lipid	Fatty Acid Metabolism (Acyl Glycine)	3-hydroxyoctanoylglycine	64388			100020633			1.91	2.52	5.54	6.29	1.76	2.66	6.78	2.42	8.59	2.11	1.43	0.28	0.381	0.378	0.0099	0.0055	0.2217	0.4586	2.0259e-05	0.0002	1.0661e-06	0.0004	0.6323	0.0614	1	1	0.1125	0.0631	0.7406	0.8995	0.0002	0.0022	7.0451e-05	0.0034	0.7515	0.16
1824	Lipid	Fatty Acid Metabolism (Acyl Glycine)	N-palmitoylglycine	42092		HMDB0013034	100003686	2441-41-0	151008	0.97	0.98	1.16	0.98	0.93	0.99	1.14	1.25	1.1	1.02	0.78	0.74	0.6548	0.6658	0.4932	0.6184	0.7242	0.9075	0.411	0.2393	0.5512	0.7964	0.0739	0.0972	1	1	0.7362	0.6553	0.9276	1	0.3792	0.2849	0.5763	0.6669	0.3583	0.2025
1829	Lipid	Fatty Acid Metabolism (Acyl Glycine)	2-butenoylglycine	61785			100016110	71428-89-2	6303498	1.45	1.85	2.69	3.61	1.7	2.07	4.58	2.16	5.04	1.94	1.35	0.4	0.6179	0.2756	0.0282	0.0152	0.123	0.1834	2.6783e-05	0.0028	2.932e-06	0.0041	0.3481	0.0787	1	0.9863	0.1938	0.1141	0.6517	0.7572	0.0003	0.0132	0.0001	0.0221	0.6011	0.1806
1832	Lipid	Fatty Acid Metabolism (Acyl Glycine)	3-hydroxybutyroylglycine**	62064			100020211			1.51	2.7	4.07	6.09	1.69	2.06	8.52	2.67	11.33	2.67	1.31	0.23	0.7646	0.433	0.0119	0.0269	0.3614	0.7426	9.282e-07	0.0003	3.0369e-08	0.0002	0.4909	0.008	1	1	0.1229	0.1502	0.8549	0.9737	2.6817e-05	0.0031	6.6893e-06	0.0019	0.6879	0.0543
1838	Lipid	Fatty Acid Metabolism (Acyl Glycine)	picolinoylglycine	63057		HMDB0059766	100021198	5616-29-5	11788622	1.02	1.03	1.19	0.98	1.13	1.21	1.07	0.81	1.24	0.83	1.05	1.3	0.8026	0.6291	0.8823	0.7819	0.5365	0.2799	0.8607	0.1869	0.2658	0.2601	0.8394	0.1636	1	1	0.9238	0.7336	0.8868	0.8359	0.5998	0.2387	0.369	0.3487	0.8319	0.2813
1841	Lipid	Fatty Acid Metabolism (Acyl Carnitine, Short Chain)	acetylcarnitine (C2)	32198	C02571	HMDB0000201	100000802	5080-50-2	7045767	1.07	1.35	1.84	2.02	1.31	1.2	2.32	2.04	2.32	1.89	0.93	0.56	0.7098	0.2186	0.0035	0.0042	0.1255	0.3834	2.5186e-06	2.7847e-05	2.1556e-06	7.2351e-05	0.7319	0.0023	1	0.9488	0.0759	0.0526	0.6517	0.893	5.3175e-05	0.0005	8.9025e-05	0.0012	0.7935	0.0283
1845	Lipid	Fatty Acid Metabolism (Acyl Carnitine, Medium Chain)	hexanoylcarnitine (C6)	32328		HMDB0000756	100000781	6920-35-0	6426853	1.28	1.21	2.7	1.88	1.65	1.4	2.31	2.45	2.1	1.82	0.97	0.65	0.3695	0.4848	0.0068	0.0679	0.0526	0.1585	0.0009	0.0003	0.0022	0.0039	0.8384	0.1093	1	1	0.0992	0.2534	0.5362	0.7365	0.0044	0.0031	0.013	0.0209	0.8319	0.2171
1853	Lipid	Fatty Acid Metabolism (Acyl Carnitine, Medium Chain)	octanoylcarnitine (C8)	33936	C02838	HMDB0000791	100001247	3671-77-0	11953814;123701	1.02	1.1	3.2	2.11	1.68	1.52	2.23	2.21	2.04	1.79	0.65	0.61	0.9847	0.9512	0.0115	0.0756	0.0935	0.1221	0.0087	0.0013	0.0118	0.0061	0.1955	0.171	1	1	0.1211	0.2639	0.6194	0.7194	0.0268	0.0077	0.0447	0.0297	0.4903	0.2876
1857	Lipid	Fatty Acid Metabolism (Acyl Carnitine, Medium Chain)	cis-3,4-methyleneheptanoylcarnitine	64389			100021728			1.13	1.23	2.57	2.23	1.66	2.02	2.13	1.95	1.81	1.7	0.83	0.62	0.9539	0.5285	0.0113	0.0032	0.0625	0.0252	0.0137	0.0136	0.0291	0.04	0.3827	0.0937	1	1	0.1211	0.0491	0.5815	0.3523	0.0372	0.0396	0.0855	0.0979	0.6298	0.2009
1858	Lipid	Fatty Acid Metabolism (Acyl Carnitine, Medium Chain)	nonanoylcarnitine (C9)	61775		HMDB0013288	100006620		91825642	1.09	0.86	2.39	0.93	1.15	1.31	2.2	1.35	2.21	1.29	0.76	0.48	0.7641	0.6784	0.1025	0.8738	0.6942	0.6418	0.0038	0.3004	0.0004	0.2305	0.6329	0.0819	1	1	0.3534	0.7704	0.9206	0.9419	0.0135	0.3338	0.0032	0.3274	0.7515	0.1843
1861	Lipid	Fatty Acid Metabolism (Acyl Carnitine, Medium Chain)	decanoylcarnitine (C10)	33941		HMDB0000651	100001251	1492-27-9	10245190	1.15	0.96	3.39	1.73	1.83	2.57	1.72	1.55	1.94	1.63	0.8	0.52	0.7017	0.5989	0.049	0.6443	0.1104	0.0556	0.3917	0.1673	0.1882	0.0893	0.1979	0.2146	1	1	0.2541	0.6724	0.6471	0.5126	0.3663	0.2204	0.3086	0.1732	0.4913	0.3367
1862	Lipid	Fatty Acid Metabolism (Acyl Carnitine, Medium Chain)	laurylcarnitine (C12)	34534		HMDB000225	100001392	25518-54-1	168381	0.95	1.1	3.3	1.94	1.47	1.62	1.97	2.17	1.95	1.73	0.68	0.56	0.9018	0.8832	0.0112	0.1455	0.1775	0.1497	0.0108	0.0058	0.0107	0.0128	0.233	0.0771	1	1	0.1211	0.3488	0.7198	0.7365	0.0311	0.0211	0.0418	0.047	0.5194	0.1789
1863	Lipid	Fatty Acid Metabolism (Acyl Carnitine, Long Chain Saturated)	myristoylcarnitine (C14)	33952		HMDB000506	100001270	18822-89-4	6426854	0.97	1.09	2.14	1.7	1.45	1.64	1.59	1.85	1.55	1.5	0.79	0.59	0.9146	0.9409	0.0202	0.1483	0.1186	0.0841	0.0275	0.0161	0.0402	0.0318	0.3444	0.0287	1	1	0.1567	0.3488	0.6517	0.6504	0.0591	0.0441	0.1085	0.0839	0.5982	0.1028
1865	Lipid	Fatty Acid Metabolism (Acyl Carnitine, Long Chain Saturated)	palmitoylcarnitine (C16)	44681	C02990	HMDB0000222	100000776	6865-14-1	461	1.11	1.09	1.6	1.4	1.43	1.48	1.43	1.38	1.49	1.26	0.96	0.6	0.5393	0.6667	0.0073	0.1428	0.0238	0.027	0.0205	0.0493	0.0121	0.0723	0.9736	0.0057	1	1	0.1007	0.3488	0.408	0.3652	0.0502	0.098	0.0453	0.1522	0.8563	0.0487
1866	Lipid	Fatty Acid Metabolism (Acyl Carnitine, Long Chain Saturated)	margaroylcarnitine (C17)*	57512		HMDB0006210	100004054	106182-29-0	53477803	0.9	1.12	1.43	1.51	1.26	1.55	1.54	1.5	1.52	1.45	0.85	0.6	0.4249	0.8202	0.1766	0.3825	0.3715	0.0931	0.0224	0.0294	0.0294	0.0202	0.7	0.1041	1	1	0.4545	0.5314	0.8549	0.6573	0.0524	0.0678	0.0857	0.0629	0.7856	0.2121
1867	Lipid	Fatty Acid Metabolism (Acyl Carnitine, Long Chain Saturated)	stearoylcarnitine (C18)	34409		HMDB0000848	100001391	18822-91-8	3006797	1.14	1.16	1.51	1.43	1.33	1.32	1.34	1.37	1.27	1.31	0.87	0.57	0.4303	0.4151	0.0099	0.0774	0.0629	0.0655	0.018	0.0327	0.0373	0.0326	0.6003	0.0008	1	1	0.1125	0.2667	0.5815	0.5728	0.0451	0.0731	0.1031	0.0855	0.738	0.0159
1868	Lipid	Fatty Acid Metabolism (Acyl Carnitine, Long Chain Saturated)	arachidoylcarnitine (C20)*	57513		HMDB0006460	100015833		53477833	0.95	1.66	1.14	1.29	1.04	1.36	1.27	1.27	1.27	1.33	0.99	0.88	0.9608	0.1955	0.3068	0.4131	0.7105	0.19	0.143	0.267	0.1772	0.1317	0.7536	0.7375	1	0.9488	0.598	0.5501	0.9206	0.7572	0.1882	0.3065	0.3003	0.2243	0.7997	0.6753
1870	Lipid	Fatty Acid Metabolism (Acyl Carnitine, Long Chain Saturated)	lignoceroylcarnitine (C24)*	57515		HMDB0240665	100015834			1.15	1.58	1.71	0.86	1.39	1.24	1.25	1.46	1.27	1.52	0.78	0.72	0.6307	0.3297	0.0069	0.2996	0.0768	0.3002	0.1444	0.076	0.1703	0.0372	0.5054	0.1373	1	1	0.0992	0.4792	0.5956	0.8491	0.1892	0.1313	0.2915	0.0914	0.69	0.2531
1871	Lipid	Fatty Acid Metabolism (Acyl Carnitine, Long Chain Saturated)	cerotoylcarnitine (C26)*	57516		HMDB0006347	100015835		53477828	1.41	1.17	1.36	0.72	1.31	1.06	0.75	0.76	0.8	0.76	1.06	0.83	0.1191	0.8657	0.1799	0.0844	0.1269	0.7026	0.0812	0.0828	0.2222	0.1355	0.7173	0.2055	1	1	0.4545	0.2757	0.6517	0.9561	0.1231	0.138	0.3333	0.2269	0.7924	0.3263
1881	Lipid	Fatty Acid Metabolism (Acyl Carnitine, Monounsaturated)	cis-4-decenoylcarnitine (C10:1)	38178		HMDB0013205	100002259	98930-66-6	57357170	0.95	1.15	2.76	2.04	1.63	1.38	2.13	2.29	1.8	1.67	0.6	0.66	0.8027	0.7107	0.0148	0.0406	0.0862	0.1339	0.0113	0.0007	0.0229	0.0109	0.1287	0.1074	1	1	0.134	0.1969	0.6099	0.7365	0.0321	0.0054	0.0708	0.0417	0.4311	0.2155
1882	Lipid	Fatty Acid Metabolism (Acyl Carnitine, Monounsaturated)	undecenoylcarnitine (C11:1)	63613			100021131			0.82	1.31	1.98	1.87	1.4	2.22	1.12	1.4	0.84	1	0.73	0.7	0.7287	0.6682	0.0302	0.116	0.04	0.0431	0.8278	0.1664	0.9432	0.6257	0.1081	0.4257	1	1	0.1972	0.3302	0.4751	0.444	0.5848	0.2198	0.7612	0.5765	0.4055	0.4965
1883	Lipid	Fatty Acid Metabolism (Acyl Carnitine, Monounsaturated)	5-dodecenoylcarnitine (C12:1)	61769		HMDB13326	100016069		91825571	0.99	0.84	3.42	1.59	1.53	1.03	1.86	2.7	1.82	1.92	0.65	0.61	0.9589	0.9182	0.0426	0.2578	0.2316	0.433	0.538	0.0046	0.4908	0.023	0.3625	0.2485	1	1	0.2398	0.4503	0.7493	0.8959	0.4458	0.0182	0.5334	0.0685	0.6183	0.367
1885	Lipid	Fatty Acid Metabolism (Acyl Carnitine, Monounsaturated)	myristoleoylcarnitine (C14:1)*	48182		HMDB0240588	100006051	889848-55-9	129691961	0.96	1.08	4.11	2.09	1.58	1.44	2.38	2.6	2.13	1.9	0.61	0.55	0.8126	0.8141	0.0164	0.1493	0.1834	0.2904	0.0088	0.0031	0.0171	0.0101	0.2063	0.1102	1	1	0.1416	0.3488	0.7204	0.8491	0.0269	0.014	0.0566	0.0402	0.4922	0.2178
1886	Lipid	Fatty Acid Metabolism (Acyl Carnitine, Monounsaturated)	palmitoleoylcarnitine (C16:1)*	53223		HMDB0013207	100009406		71464547	1.05	1.25	2.51	2.03	1.59	1.72	1.94	1.96	1.85	1.55	0.77	0.53	0.9572	0.4419	0.0143	0.0562	0.0832	0.0519	0.0084	0.0085	0.0191	0.0266	0.3486	0.0207	1	1	0.134	0.2265	0.608	0.5049	0.026	0.0286	0.0606	0.075	0.6011	0.084
1887	Lipid	Fatty Acid Metabolism (Acyl Carnitine, Monounsaturated)	oleoylcarnitine (C18:1)	35160		HMDB0005065	100001501	38677-66-6	6441392	1.01	1.18	1.79	1.73	1.42	1.63	1.96	1.55	1.84	1.36	0.83	0.47	0.9766	0.4807	0.0203	0.0401	0.0747	0.0226	0.0004	0.0104	0.0019	0.0198	0.5504	0.0007	1	1	0.1567	0.1959	0.5956	0.3399	0.0023	0.0315	0.0114	0.062	0.7123	0.0147
1888	Lipid	Fatty Acid Metabolism (Acyl Carnitine, Monounsaturated)	eicosenoylcarnitine (C20:1)*	57519			100015838			1.06	1.45	2.28	2.21	1.4	1.54	2.58	1.62	2.56	1.64	0.85	0.46	0.7378	0.5256	0.0235	0.0453	0.2933	0.1576	0.0004	0.0341	0.0008	0.0229	0.9606	0.0039	1	1	0.1716	0.204	0.8203	0.7365	0.0023	0.0758	0.0055	0.0685	0.8563	0.0421
1892	Lipid	Fatty Acid Metabolism (Acyl Carnitine, Polyunsaturated)	linoleoylcarnitine (C18:2)*	46223		HMDB0006469	100003151	36816-10-1	6450015	0.99	1	1.33	1.43	1.21	1.42	1.57	1.51	1.38	1.31	0.92	0.64	0.9424	0.9495	0.0928	0.0489	0.1947	0.018	0.0007	0.003	0.0103	0.0285	0.8607	0.0015	1	1	0.3472	0.209	0.7298	0.2933	0.0035	0.0139	0.0414	0.0769	0.8398	0.023
1893	Lipid	Fatty Acid Metabolism (Acyl Carnitine, Polyunsaturated)	linolenoylcarnitine (C18:3)*	57511			100015831			1.16	0.97	1.67	1.63	1.49	1.85	1.35	1.48	1.27	1.33	0.84	0.65	0.5353	0.7466	0.016	0.0981	0.0475	0.0028	0.1129	0.0407	0.1264	0.1386	0.4168	0.0378	1	1	0.1409	0.301	0.5255	0.1162	0.1546	0.0861	0.2371	0.2299	0.6557	0.1223
1894	Lipid	Fatty Acid Metabolism (Acyl Carnitine, Polyunsaturated)	dihomo-linoleoylcarnitine (C20:2)*	57520			100015839			1.17	1.12	2.22	1.5	1.43	1.22	2.31	1.7	2.12	1.71	0.62	0.5	0.6639	0.676	0.0174	0.2103	0.2831	0.2982	0.001	0.0172	0.0034	0.016	0.1695	0.0029	1	1	0.1426	0.409	0.8022	0.8491	0.0045	0.0465	0.0178	0.0547	0.4657	0.033
1895	Lipid	Fatty Acid Metabolism (Acyl Carnitine, Polyunsaturated)	arachidonoylcarnitine (C20:4)	57518		HMDB0006455	100015837		136212424	1.09	0.83	1.23	1.4	1.23	1.67	0.96	1	0.97	1.18	0.74	0.6	0.5335	0.2488	0.164	0.3183	0.1837	0.0095	0.3472	0.8276	0.5476	0.2646	0.0556	0.0097	1	0.9488	0.4345	0.4874	0.7204	0.2222	0.3428	0.6422	0.5735	0.3509	0.3056	0.0612
1896	Lipid	Fatty Acid Metabolism (Acyl Carnitine, Polyunsaturated)	dihomo-linolenoylcarnitine (C20:3n3 or 6)*	57521			100015840			1.26	1.04	1.37	1.18	1.43	1.19	1.35	1.16	1.26	1.2	0.74	0.71	0.26	0.9568	0.151	0.4523	0.0636	0.7807	0.1513	0.1894	0.2061	0.1836	0.1362	0.0799	1	1	0.4209	0.5777	0.5815	0.9885	0.1955	0.2406	0.3175	0.2803	0.444	0.182
1908	Lipid	Fatty Acid Metabolism (Acyl Carnitine, Dicarboxylate)	adipoylcarnitine (C6-DC)	52988		HMDB0061677	100006614		71296139	1.16	1.35	3.62	2.81	1.06	1.12	6.38	3.15	8.31	3.24	1.75	0.28	0.626	0.9468	0.0447	0.0617	0.8904	0.823	0.0001	0.0009	0.0003	0.0005	0.1701	0.0049	1	1	0.2428	0.2386	0.9883	0.9997	0.0008	0.0057	0.0026	0.004	0.4657	0.0437
1918	Lipid	Fatty Acid Metabolism (Acyl Carnitine, Dicarboxylate)	octadecanedioylcarnitine (C18-DC)*	61867			100005998	123233-50-1		1.01	1.34	2.02	1.69	1.27	1.51	1.26	1.74	1.28	1.57	1.03	0.62	0.8804	0.6208	0.0085	0.1659	0.3507	0.0948	0.3062	0.0985	0.2364	0.0253	0.9086	0.0777	1	1	0.1028	0.3651	0.8503	0.6573	0.3113	0.1539	0.3458	0.0731	0.8519	0.1797
1919	Lipid	Fatty Acid Metabolism (Acyl Carnitine, Dicarboxylate)	octadecenedioylcarnitine (C18:1-DC)*	61865			100005996	251981-06-3		1.04	1.55	3.63	2.97	1.47	1.69	1.43	3.35	1.51	1.43	0.83	0.46	0.5451	0.8241	0.0003	0.1781	0.0629	0.5047	0.1574	0.0447	0.1204	0.0962	0.5418	0.0434	1	1	0.0185	0.3809	0.5815	0.9149	0.2004	0.0915	0.2305	0.184	0.7062	0.1335
1920	Lipid	Fatty Acid Metabolism (Acyl Carnitine, Hydroxy)	(R)-3-hydroxybutyrylcarnitine	43264		HMDB0013127	100003926		53481617	1.2	2.12	5.65	7.27	1.57	1.64	7.88	5.06	8.47	4.08	0.72	0.16	0.8049	0.3638	0.0057	0.0065	0.4431	0.4681	2.2038e-06	4.4945e-05	1.9073e-06	3.9581e-05	0.8932	0.0021	1	1	0.0885	0.0698	0.8714	0.8995	5.0274e-05	0.0007	8.9025e-05	0.0008	0.8476	0.0269
1921	Lipid	Fatty Acid Metabolism (Acyl Carnitine, Hydroxy)	(S)-3-hydroxybutyrylcarnitine	52984		HMDB0013127	100009271		71464477	1	1.11	1.84	2.18	1.16	1.17	2.39	2.63	2.58	2.42	0.68	0.39	0.9748	0.9159	0.0622	0.1244	0.5782	0.6115	0.0003	0.0002	0.0001	9.6608e-05	0.1928	0.0005	1	1	0.2888	0.334	0.8899	0.9304	0.0018	0.0024	0.0013	0.0014	0.4876	0.012
1925	Lipid	Fatty Acid Metabolism (Acyl Carnitine, Hydroxy)	3-hydroxyoctanoylcarnitine (1)	64393			100021990			1	1.27	3.04	2.15	1.44	1.43	1.96	2.07	1.91	1.96	0.55	0.47	0.9062	0.7236	0.0297	0.1175	0.2011	0.2414	0.0158	0.0082	0.019	0.008	0.0716	0.0692	1	1	0.1972	0.3311	0.7356	0.8049	0.0413	0.028	0.0606	0.034	0.3553	0.1682
1926	Lipid	Fatty Acid Metabolism (Acyl Carnitine, Hydroxy)	3-hydroxyoctanoylcarnitine (2)	64394			100021991			0.98	1.45	2.61	2.24	1.18	1.13	2.43	2.67	2.14	2.26	0.47	0.5	0.8348	0.5734	0.0624	0.1499	0.5297	0.5195	0.0035	0.0029	0.0092	0.0064	0.0199	0.0464	1	1	0.2888	0.349	0.8868	0.9149	0.0131	0.0136	0.0383	0.0304	0.208	0.1387
1928	Lipid	Fatty Acid Metabolism (Acyl Carnitine, Hydroxy)	3-hydroxydecanoylcarnitine	63358		HMDB0061636	100021141		121454166	0.9	1.18	4.1	2.37	1.37	1.31	2.32	2.5	2.24	2.12	0.52	0.41	0.7624	0.8712	0.0246	0.0831	0.2547	0.307	0.0104	0.002	0.0148	0.0052	0.0868	0.0713	1	1	0.1757	0.2749	0.7756	0.8504	0.0301	0.0101	0.0525	0.0273	0.3803	0.1717
1929	Lipid	Fatty Acid Metabolism (Acyl Carnitine, Hydroxy)	3-hydroxypalmitoylcarnitine	61839		HMDB0013336	100019800		126456228	2.2	2.21	4.93	2.42	1.82	1.59	1.93	2.27	2.01	1.79	0.76	0.53	0.1463	0.2756	0.0011	0.1198	0.1244	0.5173	0.0384	0.0394	0.0105	0.0458	0.6748	0.089	1	0.9863	0.047	0.3333	0.6517	0.9149	0.0743	0.0846	0.0416	0.1077	0.7736	0.1942
1930	Lipid	Fatty Acid Metabolism (Acyl Carnitine, Hydroxy)	3-hydroxyoleoylcarnitine	61840			100019801		129637446	1.58	1.37	5.35	2.09	2.41	1.37	2.58	2.44	2.75	1.98	0.53	0.41	0.3529	0.5843	0.0022	0.1865	0.0454	0.443	0.0013	0.0088	0.0025	0.015	0.193	0.0125	1	1	0.0606	0.3842	0.5181	0.8959	0.0056	0.0291	0.0141	0.0529	0.4876	0.0674
1932	Lipid	Carnitine Metabolism	deoxycarnitine	36747	C01181	HMDB0001161	100001662	6249-56-5	22620	1.14	1	1.25	1.17	1.21	1.07	1.3	1.3	1.27	1.19	0.94	0.78	0.2187	0.8959	0.0251	0.2221	0.0659	0.4799	0.0075	0.0086	0.0146	0.0637	0.533	0.006	1	1	0.1757	0.4179	0.5815	0.9149	0.0238	0.0287	0.0522	0.1369	0.7033	0.0498
1933	Lipid	Carnitine Metabolism	carnitine	15500	C00487 C00308	HMDB0000062	100000007	461-05-2	288	1.16	1.06	1.28	1.15	1.21	1.12	1.27	1.17	1.25	1.12	1.04	0.9	0.0733	0.6153	0.0078	0.1863	0.0282	0.2453	0.0052	0.0633	0.0073	0.1644	0.6085	0.24	1	1	0.1007	0.3842	0.4234	0.8049	0.0176	0.1167	0.0315	0.2579	0.738	0.3575
1939	Lipid	Ketone Bodies	3-hydroxybutyrate (BHBA)	542	C03197 C01089	HMDB0000011 HMDB0000357 HMDB0000442	254	625-72-9	441;94318;92135	1.2	1.47	3.79	3.94	1.48	0.96	4.85	3.1	3.67	2.91	0.84	0.23	0.8554	0.4211	0.0153	0.063	0.4002	0.8556	0.0003	0.0013	0.0152	0.0006	0.8052	0.0077	1	1	0.1369	0.2411	0.8581	1	0.0019	0.0077	0.0529	0.0052	0.8202	0.0543
1944	Lipid	Fatty Acid Metabolism (Acyl Choline)	palmitoylcholine	52944		HMDB0240592	100009233		151731	1.13	1.32	1.2	1.19	1.27	1.28	0.66	0.66	0.72	0.79	1.12	0.96	0.3767	0.237	0.341	0.8634	0.2123	0.515	0.0116	0.0253	0.1718	0.1633	0.2041	0.6806	1	0.9488	0.6316	0.7663	0.736	0.9149	0.0329	0.0616	0.2925	0.2574	0.4922	0.651
1945	Lipid	Fatty Acid Metabolism (Acyl Choline)	oleoylcholine	53260		HMDB0240596	100009331		59040790	1.04	1.67	1.03	1.12	1.22	1.35	0.47	0.42	0.49	0.5	1.11	0.97	0.5749	0.1578	0.984	0.7049	0.378	0.4274	0.0004	0.0001	0.0049	0.0017	0.2707	0.9009	1	0.9488	0.9273	0.7035	0.8549	0.893	0.0022	0.0017	0.0229	0.0113	0.5409	0.7409
1946	Lipid	Fatty Acid Metabolism (Acyl Choline)	palmitoloelycholine	53257		HMDB0013208	100009334			1.12	2.88	0.96	1.18	1.27	1.6	0.27	0.18	0.3	0.21	1.3	0.97	0.4881	0.3804	0.9529	0.147	0.4657	0.7834	0.0004	3.0881e-05	0.027	3.6029e-05	0.3043	0.9643	1	1	0.9273	0.3488	0.8714	0.989	0.0024	0.0005	0.081	0.0007	0.5638	0.7555
1948	Lipid	Fatty Acid Metabolism (Acyl Choline)	dihomo-linolenoyl-choline	53262		HMDB0240646	100009335			1.12	1.57	1.21	1.23	1.44	1.42	0.53	0.54	0.54	0.66	1.02	0.95	0.4177	0.2193	0.339	0.9495	0.1821	0.4498	0.0245	0.0151	0.3307	0.0996	0.1777	0.4969	1	0.9488	0.6316	0.7905	0.7204	0.8974	0.0552	0.0424	0.4175	0.1856	0.4725	0.5427
1949	Lipid	Fatty Acid Metabolism (Acyl Choline)	linoleoylcholine*	57463		HMDB0013213	100015760		53481656	1.15	1.24	1.15	1.1	1.21	1.24	0.57	0.58	0.64	0.68	1.11	0.94	0.3618	0.2393	0.5567	0.879	0.3454	0.5352	0.0006	0.0028	0.025	0.0159	0.2979	0.5429	1	0.9488	0.7612	0.7704	0.8503	0.9149	0.0033	0.0132	0.076	0.0547	0.5593	0.5665
1950	Lipid	Fatty Acid Metabolism (Acyl Choline)	linolenoylcholine*	61511		HMDB0013213	100019779			1.04	1.59	1.05	0.97	1.3	1.61	0.24	0.16	0.21	0.23	1.41	1.45	0.3727	0.6349	0.5962	0.4202	0.1822	0.3524	0.0073	2.816e-05	0.0029	0.0002	0.0809	0.45	1	1	0.7797	0.5532	0.7204	0.893	0.0238	0.0005	0.016	0.0023	0.3712	0.5129
1951	Lipid	Fatty Acid Metabolism (Acyl Choline)	stearoylcholine*	57464		HMDB0240648	100015759		90111	1.13	1.27	1.18	1.17	1.22	1.19	0.6	0.65	0.65	0.75	1.02	0.92	0.5165	0.2079	0.5007	0.8851	0.318	0.7065	0.0032	0.0208	0.0643	0.0954	0.4604	0.6293	1	0.9488	0.7377	0.7726	0.8414	0.9561	0.0123	0.0531	0.1496	0.1832	0.6799	0.6191
1952	Lipid	Fatty Acid Metabolism (Acyl Choline)	docosahexaenoylcholine	53263		HMDB0240647	100009333			1.2	1.29	1.34	1.39	1.27	1.44	0.8	0.89	0.89	1.08	0.92	0.78	0.4461	0.139	0.1628	0.1843	0.2071	0.1069	0.4157	0.4828	0.7727	0.686	0.6843	0.1642	1	0.9488	0.433	0.3835	0.7356	0.6862	0.3809	0.4599	0.7046	0.6125	0.7806	0.2813
1953	Lipid	Fatty Acid Metabolism (Acyl Choline)	arachidonoylcholine	53261		HMDB0240583	100009332		122198216	1.2	1.28	1.26	1.37	1.28	1.37	0.76	0.82	0.89	1.01	1.02	0.88	0.2765	0.2197	0.2175	0.2557	0.2224	0.301	0.2472	0.3977	0.7629	0.6833	0.3305	0.3628	1	0.9488	0.5039	0.4481	0.7406	0.8491	0.2703	0.4052	0.6988	0.6108	0.5835	0.4478
1954	Lipid	Fatty Acid Metabolism (Acyl Choline)	eicosapentaenoylcholine	53258			100009336			1.2	1	1	0.82	1.05	0.95	0.57	0.9	0.74	1.14	1.1	1.01	0.5622	0.8947	0.812	0.152	0.9576	0.4089	0.0089	0.3303	0.327	0.6632	0.3832	0.9173	1	1	0.8969	0.3507	0.9883	0.893	0.0269	0.3545	0.4147	0.6014	0.6298	0.7493
1963	Lipid	Fatty Acid, Monohydroxy	2-hydroxydecanoate	42489		HMDB0094656	100004089	5393-81-7	21488	1.44	0.75	1.24	0.72	1.07	0.76	0.82	0.88	1.59	0.82	2.88	0.99	0.4074	0.1633	0.4191	0.407	0.7338	0.4989	0.2509	0.5252	0.1908	0.4979	0.0044	0.8219	1	0.9488	0.6914	0.5463	0.9276	0.9149	0.2732	0.4843	0.3098	0.5143	0.141	0.7082
1968	Lipid	Fatty Acid, Monohydroxy	2-hydroxymyristate	32413	C13790	HMDB02261	100001180	2507-55-3	1563	1.19	0.92	1.35	1.1	1.16	1.02	0.98	0.85	0.96	0.67	0.91	0.78	0.2443	0.4294	0.018	0.549	0.2042	0.874	0.9372	0.0225	0.8646	0.0003	0.5041	0.0216	1	1	0.1458	0.6207	0.7356	1	0.6304	0.0563	0.7374	0.0032	0.69	0.0865
1969	Lipid	Fatty Acid, Monohydroxy	2-hydroxypalmitate	35675		HMDB0031057	100001579	764-67-0	12575964;92836;11065598	0.96	0.95	1.12	1.02	0.98	1.01	1.07	1.07	0.95	0.91	0.81	0.73	0.4241	0.5086	0.3578	0.9677	0.863	0.8562	0.4265	0.6288	0.8611	0.4053	0.0846	0.0047	1	1	0.6487	0.7905	0.9883	1	0.3863	0.5417	0.7371	0.4624	0.3772	0.0437
1971	Lipid	Fatty Acid, Monohydroxy	2-hydroxyoleate	54920			100010866	56472-29-8	9796304	0.79	0.85	1	0.75	0.89	0.96	0.72	0.6	0.35	0.67	0.92	1.01	0.3292	0.7501	0.9945	0.2615	0.8376	0.98	0.2985	0.0665	0.0064	0.2496	0.6724	0.5396	1	1	0.9273	0.4524	0.9736	1	0.3068	0.1202	0.028	0.3422	0.7731	0.5648
1972	Lipid	Fatty Acid, Monohydroxy	2-hydroxystearate	17945	C03045 C03042	HMDB0062549	1239	629-22-1	69417;439885;439887	0.88	0.93	0.85	1.01	0.78	0.99	1.01	0.87	0.84	0.76	0.86	0.88	0.3735	0.5156	0.2243	0.9363	0.0941	0.8274	0.8916	0.3344	0.2268	0.0451	0.2544	0.3058	1	1	0.5088	0.7892	0.6194	0.9997	0.6093	0.357	0.3375	0.1075	0.5282	0.4058
1974	Lipid	Fatty Acid, Monohydroxy	2-hydroxyarachidate*	61700			100019892		5225199	1.12	1.32	1.1	1.06	0.81	1.21	1.31	1.16	0.87	0.95	0.78	0.51	0.6692	0.2218	0.4978	0.9867	0.2539	0.4651	0.2064	0.6872	0.4918	0.5947	0.1276	0.0003	1	0.9488	0.7362	0.7905	0.7756	0.8995	0.2386	0.5723	0.5336	0.5666	0.4302	0.0084
1975	Lipid	Fatty Acid, Monohydroxy	2-hydroxybehenate	57663		HMDB0061660	100015637		193484	0.93	1.21	1.05	0.95	0.88	1.07	1.1	1.01	0.94	0.88	0.9	0.73	0.4163	0.3384	0.93	0.5995	0.3016	0.7691	0.5165	0.8079	0.7819	0.2305	0.4028	0.0107	1	1	0.9273	0.6463	0.8208	0.9808	0.4318	0.6343	0.7078	0.3274	0.6451	0.0642
1977	Lipid	Fatty Acid, Monohydroxy	2-hydroxynervonate*	61698			100015638		5312783	1	1.19	1.05	1.06	0.91	1.19	1.23	1.15	1.04	0.96	0.83	0.71	0.5627	0.4881	0.9522	0.7437	0.4523	0.4324	0.183	0.4497	0.7877	0.7787	0.1374	0.0174	1	1	0.9273	0.7232	0.8714	0.8959	0.2195	0.4361	0.7086	0.6563	0.4448	0.0769
1980	Lipid	Fatty Acid, Monohydroxy	3-hydroxyhexanoate	53230		HMDB0061652 HMDB0010718	100006367	10191-24-9	151492	0.85	1.33	1.84	2.5	1.01	1.36	1.87	2.07	1.92	1.9	0.64	0.48	0.6723	0.8048	0.1197	0.0849	0.5436	0.6215	0.0078	0.0048	0.0043	0.0078	0.1987	0.04	1	1	0.3795	0.2757	0.8878	0.9307	0.0244	0.0186	0.0209	0.0336	0.4913	0.1265
1981	Lipid	Fatty Acid, Monohydroxy	3-hydroxyoctanoate	22001	C20793	HMDB0001954	100000773	88930-08-9	26613	0.93	1.3	2.68	2.44	1.43	1.51	1.8	2.08	1.94	2.01	0.52	0.37	0.6725	0.9985	0.0252	0.1581	0.2093	0.4987	0.0248	0.0052	0.0102	0.0076	0.1099	0.0439	1	1	0.1757	0.3558	0.736	0.9149	0.0555	0.0199	0.0414	0.0332	0.4055	0.1335
1983	Lipid	Fatty Acid, Monohydroxy	3-hydroxydecanoate	22053		HMDB0002203	100000997	5561-87-5	26612	1.02	1.4	3.58	2.84	1.92	2.11	1.94	1.9	2.07	1.82	0.72	0.34	0.7541	0.9216	0.0024	0.0153	0.0265	0.0722	0.0148	0.0054	0.01	0.0067	0.4909	0.0351	1	1	0.0606	0.1141	0.4234	0.6046	0.039	0.0202	0.0406	0.031	0.6879	0.1172
1985	Lipid	Fatty Acid, Monohydroxy	3-hydroxysebacate	31943		HMDB0000350	100001145	73141-46-5	3017884	1.57	1.62	5.27	4.25	1.34	0.85	6.15	5.99	5.59	3.37	0.64	0.25	0.5237	0.5109	0.0057	0.0199	0.6221	0.7193	5.9706e-06	0.0001	1.2458e-05	0.0003	0.6075	0.0016	1	1	0.0885	0.1324	0.8919	0.9598	9.3642e-05	0.0017	0.0002	0.0032	0.738	0.0232
1986	Lipid	Fatty Acid, Monohydroxy	3-hydroxylaurate	32457		HMDB0000387	100001112	53941-38-1	94216	1.02	1.23	3.76	2.44	1.57	1.6	2.15	2.2	2.31	2.09	0.59	0.33	0.8541	0.9711	0.0207	0.2248	0.1596	0.501	0.0223	0.004	0.0134	0.0054	0.147	0.0389	1	1	0.1583	0.4184	0.6956	0.9149	0.0524	0.0165	0.0487	0.0277	0.4498	0.1239
1987	Lipid	Fatty Acid, Monohydroxy	3-hydroxymyristate	21158		HMDB0061656	100000882	3422-31-9	16064	0.89	1.29	2.08	1.83	1.34	1.27	1.69	2.19	1.78	1.84	0.68	0.47	0.443	0.5655	0.0427	0.1348	0.2158	0.4223	0.0215	0.0008	0.015	0.0079	0.1297	0.0186	1	1	0.2398	0.3445	0.736	0.893	0.0511	0.0056	0.0529	0.0336	0.4312	0.0785
1990	Lipid	Fatty Acid, Monohydroxy	3-hydroxystearate	52938		HMDB10737	100008933	45261-96-9	5282907	0.85	0.75	0.54	0.73	0.54	0.71	1.12	1.05	0.92	0.99	0.68	0.96	0.6423	0.3497	0.0214	0.1221	0.0274	0.3999	0.8583	0.5251	0.6032	0.9314	0.0726	0.9515	1	1	0.1588	0.334	0.4234	0.893	0.5998	0.4843	0.6085	0.7299	0.3553	0.7555
1991	Lipid	Fatty Acid, Monohydroxy	3-hydroxyoleate*	61843			100019966			1.37	1.22	2.13	2.2	1.22	1.21	1.92	1.87	2.14	1.48	0.52	0.3	0.9484	0.7675	0.1773	0.1638	0.5065	0.5689	0.0221	0.0101	0.0163	0.0337	0.057	0.013	1	1	0.4545	0.3636	0.8793	0.9254	0.0523	0.0313	0.055	0.0867	0.3107	0.0675
2011	Lipid	Fatty Acid, Monohydroxy	16-hydroxypalmitate	39609	C18218	HMDB0006294	100002953	506-13-8	10466	1.25	1.08	2.81	1.46	1.76	1.06	1.54	1.98	1.54	1.51	0.91	0.64	0.559	0.8457	0.0038	0.4503	0.0571	0.9228	0.1737	0.0101	0.1159	0.048	0.4731	0.1333	1	1	0.0779	0.5772	0.5598	1	0.2136	0.0313	0.2234	0.1116	0.6853	0.2464
2015	Lipid	Fatty Acid, Monohydroxy	13-HODE + 9-HODE	37752	C14767 C14762	HMDB0004667 HMDB0004670	100002196		5312830;1424;5282947;5282944;5282945	0.94	0.84	1.76	1.57	1.45	1.43	1.96	1.55	1.64	1.66	1.33	0.41	0.7392	0.4033	0.1446	0.7006	0.2799	0.5328	0.0129	0.0434	0.0663	0.0371	0.8737	0.0088	1	1	0.4165	0.7028	0.8022	0.9149	0.0358	0.0895	0.1517	0.0914	0.8447	0.0572
2031	Lipid	Fatty Acid, Dihydroxy	12,13-DiHOME	38395	C14829	HMDB0004705	62	263399-35-5	10236635	1.08	0.74	1.41	0.81	1.56	1.03	0.86	1.42	1.06	1.17	1.24	0.86	0.8438	0.2474	0.1025	0.7061	0.0397	0.7581	0.452	0.1555	0.9745	0.605	0.9628	0.6452	1	0.9488	0.3534	0.7036	0.4751	0.9798	0.3989	0.2123	0.763	0.5708	0.8563	0.6257
2032	Lipid	Fatty Acid, Dihydroxy	9,10-DiHOME	38399	C14828	HMDB0004704	179	263399-34-4	9966640	0.77	0.81	1.19	0.73	1.27	0.86	1.03	1.87	1.21	1.44	1.16	0.91	0.2405	0.5464	0.3656	0.3245	0.274	0.374	0.939	0.0124	0.4785	0.0641	0.8182	0.9674	1	1	0.6514	0.4914	0.797	0.893	0.6309	0.0368	0.5269	0.1373	0.8224	0.7555
2034	Lipid	Fatty Acid, Dihydroxy	2S,3R-dihydroxybutyrate	62950		HMDB0002453	100002284	5057-93-2	10964471	1.1	0.9	1.43	1.31	0.97	0.88	3.09	2.34	2.95	2.37	1.09	0.68	0.8552	0.4727	0.0755	0.372	0.9476	0.3499	5.5929e-06	0.0007	4.1122e-05	0.0002	0.7336	0.0577	1	1	0.3107	0.5218	0.9883	0.893	9.0298e-05	0.0054	0.0006	0.0019	0.7942	0.1541
2035	Lipid	Fatty Acid, Dihydroxy	2R,3R-dihydroxybutyrate	63109		HMDB0000498	100002367	759-06-8	13120901	0.98	0.94	1.1	1.02	0.99	0.98	1.05	1.08	1.19	1.05	1.15	1.17	0.6347	0.2195	0.1282	0.8353	0.9523	0.5423	0.3684	0.4616	0.0131	0.6179	0.0977	0.0612	1	0.9488	0.3959	0.7564	0.9883	0.9212	0.3542	0.4447	0.0483	0.5739	0.3986	0.16
2038	Lipid	Fatty Acid, Dihydroxy	3,4-dihydroxybutyrate	62952		HMDB0000337	100001730	51267-44-8	150929	1.02	0.99	1.04	1	0.97	1.03	0.97	1.31	1	1.2	0.93	0.93	0.9098	0.8716	0.5508	0.9752	0.7356	0.8027	0.6899	0.0029	0.8217	0.065	0.4582	0.4611	1	1	0.7594	0.7905	0.9276	0.9987	0.5248	0.0136	0.7208	0.1388	0.6799	0.5243
2040	Lipid	Fatty Acid, Dihydroxy	19,20-DiHDPA	46286		HMDB0010214	100002844		16061148	0.83	1.05	1.36	1.33	0.99	1.11	1.39	1.79	1.42	1.35	1.15	0.75	0.2306	0.7675	0.1805	0.0929	0.8854	0.4037	0.0239	0.0008	0.0218	0.0864	0.4273	0.0528	1	1	0.4545	0.2917	0.9883	0.893	0.0543	0.0057	0.0675	0.1707	0.6643	0.1476
2067	Lipid	Docosanoid	14-HDoHE/17-HDoHE	53034		HMDB0010213 HMDB0060044	100009278		11566378;6439179	0.52	0.37	0.59	1.18	0.61	1.04	1.05	0.95	0.99	1.57	0.31	0.2	0.0372	0.047	0.1853	0.9211	0.1957	0.3335	0.7189	0.9268	0.9719	0.077	0.0003	1.4649e-05	1	0.6672	0.4604	0.7814	0.7298	0.8832	0.5391	0.6954	0.763	0.1606	0.0491	0.0008
2075	Lipid	Eicosanoid	leukotriene B4	37530	C02165	HMDB0001085	399	71160-24-2	5280492	1.69	3.14	0.49	0.79	0.49	1.69	2.71	1.42	1	0.54	1.66	0.54	0.7354	0.3808	0.3892	0.7322	0.3892	0.6337	0.293	0.807	1	0.4272	0.4851	0.4272	1	1	0.6664	0.7151	0.8549	0.9413	0.3041	0.6343	0.763	0.4728	0.6879	0.4973
2081	Lipid	Eicosanoid	thromboxane B2	17807	C05963	HMDB0003252	1308	54397-85-2	5283137	1.14	0.84	0.95	1.08	1.55	1.19	1.59	1.21	1.16	0.93	1.24	0.88	0.5398	0.5844	0.9101	0.6856	0.3986	0.595	0.3756	0.8358	0.9595	0.9487	0.3666	0.2558	1	1	0.9273	0.6933	0.8581	0.9304	0.3576	0.6477	0.763	0.7299	0.6206	0.3735
2129	Lipid	Eicosanoid	5-HEPE	46297		HMDB0005081	100002135	83952-40-3	6439678	1.22	0.82	1.08	0.7	1.04	1.17	0.96	0.94	0.85	1.5	0.92	0.75	0.1653	0.5078	0.3797	0.2243	0.7285	0.6943	0.722	0.9662	0.4862	0.1531	0.7712	0.133	1	1	0.66	0.4184	0.9276	0.9561	0.54	0.6954	0.5319	0.245	0.8089	0.2464
2133	Lipid	Eicosanoid	12-HEPE	46293		HMDB0010202	100002165	81187-21-5	10041593	0.88	0.39	0.72	0.67	0.83	0.79	1.17	1.09	0.92	1.37	0.73	0.67	0.2603	0.0445	0.4406	0.4432	0.746	0.9024	0.5363	0.8754	0.9199	0.3577	0.2177	0.0084	1	0.6653	0.699	0.5703	0.9317	1	0.4456	0.6706	0.757	0.4234	0.5031	0.0557
2136	Lipid	Eicosanoid	5-HETE	37372	C04805	HMDB0011134	100002137	73307-52-5	5280733	0.41	5.45	1.22	3.31	0.89	4.15	2.34	5.09	0.82	3.73	0.96	3.47	0.4008	0.3225	0.6458	0.4788	0.4947	0.7343	0.3882	0.071	0.5921	0.3874	0.9925	0.5357	1	1	0.8134	0.5888	0.8751	0.9721	0.3649	0.1254	0.602	0.4492	0.8563	0.5623
2142	Lipid	Eicosanoid	12-HETE	37536	C14777	HMDB0006111	100002167	71030-37-0;73837-14-6	5283155	1.01	0.43	0.87	0.72	1.04	0.97	1.28	1.15	1.02	1.42	0.71	0.47	0.3867	0.1919	0.7179	0.8994	0.9945	0.5306	0.4983	0.8899	0.9706	0.4286	0.0867	0.0289	1	0.9488	0.8552	0.7784	0.9883	0.9149	0.4208	0.6783	0.763	0.4728	0.3803	0.1028
2144	Lipid	Eicosanoid	15-HETE	37538	C04742	HMDB0003876	100000565	54845-95-3	9966861	1.37	0.88	1.46	1.32	2.11	1.69	1.32	0.8	1.13	1.08	1.32	0.51	0.6634	0.6638	0.4367	0.1222	0.0815	0.0726	0.843	0.2102	0.5632	0.7564	0.6164	0.1386	1	1	0.6987	0.334	0.608	0.6046	0.5933	0.261	0.5843	0.6455	0.742	0.2539
2149	Lipid	Eicosanoid	12-HHTrE	57393	C20388	HMDB0012535	1261	54397-84-1	5283141	1.13	0.82	1.04	1	1.41	1.4	1.6	1.25	1.04	1.01	1.37	0.79	0.5619	0.5949	0.9632	0.7728	0.4925	0.4024	0.3809	0.7105	0.8776	0.8412	0.4755	0.2956	1	1	0.9273	0.7314	0.8744	0.893	0.3607	0.5861	0.739	0.6905	0.6868	0.404
2164	Lipid	Endocannabinoid	stearoyl ethanolamide	38625		HMDB0013078	100002254	111-57-9	27902	0.94	1.04	1.11	1	1.1	1.05	1	1.03	1.06	1.04	0.81	0.74	0.7081	0.6837	0.368	0.8343	0.3264	0.6099	0.814	0.704	0.5076	0.7578	0.0678	0.0479	1	1	0.6524	0.7564	0.8414	0.9304	0.5797	0.5824	0.5489	0.6455	0.3465	0.14
2173	Lipid	Endocannabinoid	N-oleoyltaurine	39732			100003119	52514-04-2	6437033	1.07	1.1	1.35	1.88	1	1.38	1.62	1.43	0.94	0.91	0.5	0.52	0.7677	0.4942	0.1782	0.0447	0.6197	0.0513	0.0744	0.5346	0.9627	0.26	0.0102	0.0065	1	1	0.4545	0.204	0.8899	0.5048	0.1157	0.4871	0.763	0.3487	0.1803	0.0509
2174	Lipid	Endocannabinoid	N-stearoyltaurine	39730			100003240	63155-80-6	168274	0.95	0.97	0.95	1.42	0.83	1.62	1.78	1.23	0.63	0.81	0.5	0.52	0.9221	0.9057	0.8671	0.2936	0.6127	0.1292	0.0979	0.6298	0.1686	0.5055	0.044	0.0118	1	1	0.915	0.4749	0.8899	0.7365	0.1395	0.5417	0.2901	0.5187	0.2756	0.066
2178	Lipid	Endocannabinoid	N-linoleoyltaurine*	61826			100005814		52922081	0.76	0.83	0.93	1	0.67	1.23	1.35	1.36	1.1	1.05	0.97	0.67	0.3615	0.6514	0.4961	0.8654	0.2751	0.8005	0.4092	0.5327	0.7506	0.4713	0.8999	0.177	1	1	0.7362	0.7663	0.797	0.9975	0.3785	0.4871	0.6967	0.499	0.848	0.2954
2197	Lipid	Endocannabinoid	N-oleoylserine	57664			100015641		44190514	0.93	1.61	0.78	0.68	0.74	1.04	0.96	0.62	0.63	0.57	0.82	0.72	0.9128	0.9921	0.2145	0.0859	0.2036	0.9601	0.7848	0.032	0.0559	0.0243	0.3917	0.2061	1	1	0.4993	0.2761	0.7356	1	0.5676	0.0723	0.136	0.0715	0.6371	0.3265
2198	Lipid	Endocannabinoid	N-stearoylserine*	61822			100019957			1.09	1.08	0.99	0.99	0.89	0.98	0.96	0.84	0.75	0.8	0.71	0.87	0.6787	0.7642	0.8503	0.8609	0.5718	0.712	0.993	0.7007	0.1715	0.536	0.1187	0.9279	1	1	0.908	0.7663	0.8899	0.9561	0.6339	0.5804	0.2925	0.5344	0.4162	0.7525
2202	Lipid	Inositol Metabolism	myo-inositol	1124	C00137	HMDB0000211	363	87-89-8	892	0.79	0.86	0.9	0.85	0.91	0.81	0.81	1.01	0.8	1.01	0.75	0.91	0.0354	0.1431	0.366	0.1194	0.2977	0.0545	0.1045	0.9247	0.0713	0.8408	0.0049	0.0854	1	0.9488	0.6514	0.3333	0.8208	0.5085	0.1468	0.6954	0.1593	0.6905	0.145	0.19
2203	Lipid	Inositol Metabolism	chiro-inositol	37112	C19891	HMDB0240209	100001859	643-12-9		1.08	0.82	0.7	0.39	0.84	0.67	0.17	0.26	0.26	0.21	1.17	1.36	0.9776	0.1263	0.0566	0.0003	0.4509	0.0763	1.4356e-08	4.5135e-06	2.1295e-06	7.6189e-07	0.4935	0.0881	1	0.9193	0.2715	0.0141	0.8714	0.6234	2.6268e-06	0.0002	8.9025e-05	3.2733e-05	0.6879	0.1941
2233	Lipid	Phospholipid Metabolism	choline	15506	C00114	HMDB0000097	1256	67-48-1	305	0.9	0.85	0.77	0.81	0.8	0.99	0.87	0.87	0.96	1.08	0.8	0.71	0.1534	0.1143	0.0015	0.0325	0.0116	0.9175	0.1013	0.0638	0.6812	0.41	0.01	0.0002	1	0.9	0.0545	0.1697	0.2521	1	0.1429	0.1171	0.659	0.4653	0.1803	0.0069
2234	Lipid	Phospholipid Metabolism	choline phosphate	34396	C00588	HMDB0001565	267	72556-74-2	1014	0.98	0.69	0.81	0.92	0.81	0.69	1.21	0.9	1.04	0.94	0.47	0.48	0.3711	0.4337	0.5844	0.5755	0.3247	0.5968	0.3754	0.3727	0.9379	0.9077	0.0002	0.0119	1	1	0.7747	0.6303	0.8414	0.9304	0.3576	0.385	0.7612	0.7217	0.0449	0.066
2237	Lipid	Phospholipid Metabolism	glycerophosphorylcholine (GPC)	15990	C00670	HMDB0000086	100000269	28319-77-9	71920	0.86	1.02	0.8	0.91	0.79	0.96	0.83	0.91	0.87	0.97	0.96	1.02	0.0854	0.9295	0.0065	0.2387	0.0164	0.5561	0.0599	0.3178	0.123	0.7673	0.7133	0.8961	1	1	0.096	0.434	0.3128	0.9235	0.1012	0.3454	0.2321	0.6509	0.7924	0.7409
2239	Lipid	Phospholipid Metabolism	phosphoethanolamine	1600	C00346	HMDB0000224	1026	1071-23-4	1015	1.06	0.69	0.96	0.97	0.89	0.81	1.17	0.91	1.18	1.09	0.4	0.36	0.5508	0.2844	0.7752	0.8954	0.4414	0.9456	0.5168	0.5834	0.6664	0.4247	3.0436e-05	0.0002	1	0.9943	0.879	0.7767	0.8714	1	0.4318	0.5144	0.6485	0.4717	0.0113	0.0065
2241	Lipid	Phospholipid Metabolism	glycerophosphoethanolamine	37455	C01233	HMDB0000114	100001620	33049-08-0	123874	0.97	0.74	0.82	0.74	0.86	0.86	0.87	0.87	0.83	0.98	0.79	0.77	0.4427	0.0398	0.0694	0.1363	0.215	0.7075	0.1828	0.2125	0.0946	0.9936	0.1133	0.1064	1	0.6653	0.3028	0.3452	0.736	0.9561	0.2195	0.2622	0.1928	0.7299	0.4134	0.2149
2242	Lipid	Phospholipid Metabolism	glycerophosphoserine*	57404			100015666		3081457	1.07	0.57	0.71	0.7	0.82	0.87	0.92	0.8	0.9	1.08	0.6	0.47	0.9709	0.2132	0.1494	0.4691	0.3369	0.5747	0.6007	0.2394	0.5934	0.5349	0.0392	0.0164	1	0.9488	0.4209	0.5844	0.8503	0.9254	0.4772	0.2849	0.602	0.5344	0.2667	0.0755
2243	Lipid	Phospholipid Metabolism	glycerophosphoinositol*	52307			100001621	16824-65-0	167572	1.07	1.11	0.98	1.01	0.95	1.03	0.82	0.96	0.89	0.92	1.19	1.13	0.503	0.5822	0.6537	0.7698	0.6416	0.7579	0.0541	0.747	0.273	0.4273	0.106	0.3064	1	1	0.818	0.7304	0.9016	0.9798	0.0946	0.6046	0.3731	0.4728	0.4055	0.4058
2244	Lipid	Phospholipid Metabolism	trimethylamine N-oxide	40406	C01104	HMDB0000925	100003397	1184-78-7	1145	1.31	0.74	1.04	0.87	1.06	0.79	0.57	0.82	0.61	0.81	1.36	0.93	0.357	0.1588	0.9808	0.592	0.7792	0.3908	0.0212	0.6101	0.0633	0.6377	0.4669	0.7406	1	0.9488	0.9273	0.6422	0.9488	0.893	0.0509	0.5278	0.1483	0.585	0.6837	0.6753
2263	Lipid	Phosphatidylcholine (PC)	1-myristoyl-2-palmitoyl-GPC (14:0/16:0)	19258		HMDB0007869	100000672	69525-80-0	129657	1.18	0.96	0.81	0.56	0.98	0.91	0.36	0.32	0.43	0.32	1.4	1.51	0.1406	0.8115	0.2659	0.0058	0.5345	0.5713	1.4418e-07	1.6302e-07	1.4334e-05	2.217e-07	0.3517	0.0298	1	1	0.5546	0.0646	0.8868	0.9254	8.794e-06	1.6756e-05	0.0003	1.2739e-05	0.6052	0.1049
2267	Lipid	Phosphatidylcholine (PC)	1-myristoyl-2-arachidonoyl-GPC (14:0/20:4)*	53195		HMDB0007883	100009139		24778634	1.1	0.97	1.09	0.79	1.07	0.99	0.54	0.51	0.59	0.49	1.3	1.18	0.4783	0.85	0.4321	0.025	0.461	0.4189	4.5865e-07	2.7825e-07	2.3277e-05	1.232e-08	0.0271	0.1978	1	1	0.6954	0.145	0.8714	0.893	1.7985e-05	1.6756e-05	0.0004	1.5574e-06	0.2185	0.3212
2279	Lipid	Phosphatidylcholine (PC)	1,2-dipalmitoyl-GPC (16:0/16:0)	19130	D03585	HMDB0000564	100000657	63-89-8	452110	0.94	0.96	0.96	0.93	0.9	0.91	1.01	1.04	1.06	1	1.12	1.18	0.3291	0.4609	0.4891	0.3633	0.0772	0.1533	0.7758	0.6375	0.3453	0.9395	0.0446	0.0187	1	1	0.7362	0.516	0.5956	0.7365	0.5641	0.5437	0.4305	0.7299	0.2756	0.0786
2280	Lipid	Phosphatidylcholine (PC)	1-palmitoyl-2-palmitoleoyl-GPC (16:0/16:1)*	52470		HMDB0007969	100008984		6443788	1.09	1.9	0.78	0.76	0.85	1.25	0.41	0.31	0.42	0.29	1.32	1.26	0.6231	0.3772	0.0639	0.0315	0.757	0.8947	2.6834e-06	5.2074e-08	8.0178e-06	5.3566e-09	0.149	0.0739	1	1	0.2916	0.1673	0.9359	1	5.3805e-05	1.0453e-05	0.0002	1.1918e-06	0.4525	0.1733
2282	Lipid	Phosphatidylcholine (PC)	1-palmitoyl-2-stearoyl-GPC (16:0/18:0)	52616	C03889	HMDB0007970	100008921	59403-51-9	24778686	0.93	1.07	0.98	1.11	0.93	0.98	0.9	0.98	0.89	0.93	1.09	1.1	0.4617	0.4595	0.7169	0.3031	0.3919	0.6934	0.3398	0.7301	0.1871	0.415	0.2068	0.3283	1	1	0.8552	0.4794	0.8549	0.9561	0.3373	0.5969	0.3086	0.4687	0.4922	0.422
2284	Lipid	Phosphatidylcholine (PC)	1-palmitoyl-2-oleoyl-GPC (16:0/18:1)	52461	C13875	HMDB0007972	1539	26853-31-6;26853-31-6	6436017	0.98	1.19	0.88	0.86	0.92	1.05	0.82	0.78	0.86	0.77	1.14	1.12	0.9091	0.3488	0.0732	0.0285	0.539	0.9214	0.0233	0.0024	0.0469	0.0011	0.101	0.1237	1	1	0.3064	0.1549	0.8868	1	0.0536	0.0117	0.1205	0.0082	0.401	0.2333
2287	Lipid	Phosphatidylcholine (PC)	1-palmitoyl-2-linoleoyl-GPC (16:0/18:2)	42446		HMDB0007973	1537	40811-94-7	5287971	0.95	1.05	0.98	0.99	0.92	0.92	0.99	1.07	0.95	0.91	1.04	1.06	0.3833	0.5332	0.7346	0.9035	0.1425	0.1834	0.9604	0.2916	0.3721	0.1069	0.4482	0.4247	1	1	0.8663	0.7787	0.6775	0.7572	0.6339	0.328	0.4487	0.1944	0.6756	0.4965
2298	Lipid	Phosphatidylcholine (PC)	1-palmitoyl-2-arachidonoyl-GPC (16:0/20:4n6)	52462	C05208	HMDB0007982	100008914	35418-58-7	10747814	1.05	1.01	1.1	1.05	1.02	1.03	1.21	1.27	1.3	1.24	1.11	1	0.3823	0.9599	0.0847	0.3847	0.6644	0.9482	0.0002	2.1095e-05	2.3951e-06	7.692e-05	0.0227	0.9798	1	1	0.3344	0.5314	0.9091	1	0.0012	0.0005	9.3099e-05	0.0012	0.2144	0.7555
2304	Lipid	Phosphatidylcholine (PC)	1-palmitoyl-2-docosahexaenoyl-GPC (16:0/22:6)	52610		HMDB0007991	100008915	59403-54-2	6441886	1	1.06	1.24	1.21	1.05	1.05	1.48	1.55	1.43	1.41	0.98	0.92	0.9989	0.3758	0.0078	0.008	0.5416	0.4464	7.4113e-07	4.5643e-07	3.0934e-06	3.4796e-05	0.9528	0.2171	1	1	0.1007	0.0796	0.8868	0.8959	2.3931e-05	2.4987e-05	0.0001	0.0007	0.8563	0.3396
2311	Lipid	Phosphatidylcholine (PC)	1-palmitoleoyl-2-linolenoyl-GPC (16:1/18:3)*	53180		HMDB0008008	100009345		52922452	1.68	1.75	1.47	1.94	1.81	3.34	0.24	0.14	0.33	0.17	0.86	0.58	0.3451	0.6834	0.6568	0.0458	0.4575	0.0054	0.0095	0.0005	0.0321	0.0002	0.4007	0.0674	1	1	0.8191	0.2041	0.8714	0.1671	0.0285	0.004	0.0916	0.0025	0.6451	0.1677
2322	Lipid	Phosphatidylcholine (PC)	1,2-distearoyl-GPC (18:0/18:0)	19132		HMDB0008036	100000660	816-94-4	94190	1.32	1.11	1	0.9	1.06	1.45	0.52	0.18	0.47	0.25	0.95	1.35	0.3151	0.3691	0.9949	0.3036	0.9714	0.1486	0.7133	0.0013	0.8228	0.0344	0.6006	0.2399	1	1	0.9273	0.4794	0.9883	0.7365	0.5357	0.0077	0.7208	0.0871	0.738	0.3575
2323	Lipid	Phosphatidylcholine (PC)	1-stearoyl-2-oleoyl-GPC (18:0/18:1)	52438		HMDB0008038	100008904	56421-10-4	24778825	0.95	1.31	0.8	0.83	0.89	1.07	0.62	0.57	0.63	0.52	1.09	1.1	0.5075	0.2404	0.0085	0.0534	0.2391	0.7698	5.049e-05	8.865e-06	6.3452e-05	2.7439e-07	0.3949	0.1629	1	0.9488	0.1028	0.2203	0.7608	0.9808	0.0004	0.0002	0.0008	1.3341e-05	0.6395	0.2813
2326	Lipid	Phosphatidylcholine (PC)	1-stearoyl-2-linoleoyl-GPC (18:0/18:2)*	52452		HMDB0008039	100008980		6441487	0.92	0.99	0.94	0.96	0.9	0.93	0.89	0.96	0.88	0.85	0.97	1	0.1094	0.7517	0.1856	0.5073	0.0479	0.2105	0.0597	0.4112	0.0133	0.0028	0.8135	0.8904	1	1	0.4604	0.6014	0.5255	0.7725	0.1012	0.4134	0.0487	0.0156	0.8224	0.7409
2334	Lipid	Phosphatidylcholine (PC)	1-stearoyl-2-arachidonoyl-GPC (18:0/20:4)	42450		HMDB0008048	100001869	35418-59-8	16219824	1.03	1.03	1.13	1.14	1	1.05	1.25	1.26	1.31	1.26	1.01	0.9	0.7467	0.6043	0.0501	0.0429	0.8572	0.6719	5.5083e-05	0.0001	4.443e-06	0.0001	0.5195	0.1044	1	1	0.2562	0.2031	0.9877	0.9512	0.0005	0.0017	0.0001	0.0015	0.7001	0.2121
2340	Lipid	Phosphatidylcholine (PC)	1-stearoyl-2-docosahexaenoyl-GPC (18:0/22:6)	52611		HMDB0008057	100008916	59403-52-0	24778876	1	1.05	1.06	1.1	1.03	1.12	1.14	1.16	1.18	1.16	0.95	0.88	0.9991	0.2937	0.4306	0.0815	0.7302	0.0478	0.0182	0.0447	0.0043	0.027	0.7861	0.0363	1	1	0.6954	0.2723	0.9276	0.4869	0.0454	0.0915	0.0209	0.0752	0.8131	0.1187
2359	Lipid	Phosphatidylcholine (PC)	1-oleoyl-2-docosahexaenoyl-GPC (18:1/22:6)*	52697		HMDB0008123	100009130		24778955	0.93	1.29	1.07	1.39	1.04	1.1	1.21	0.95	1.13	0.9	0.89	0.75	0.4605	0.0295	0.3604	0.0042	0.6822	0.4331	0.021	0.7546	0.093	0.38	0.4174	0.0062	1	0.5943	0.6507	0.0526	0.9187	0.8959	0.0508	0.6091	0.1908	0.4415	0.6557	0.0505
2360	Lipid	Phosphatidylcholine (PC)	1,2-dilinoleoyl-GPC (18:2/18:2)	52603		HMDB0008138	100008903	998-06-1	5288075	0.98	1.07	0.9	0.79	0.95	0.92	0.55	0.49	0.61	0.55	1.14	1.18	0.6649	0.6801	0.1589	0.1123	0.6463	0.5689	2.7636e-06	2.7439e-07	4.7105e-05	8.4438e-07	0.3283	0.2336	1	1	0.4296	0.325	0.9016	0.9254	5.3805e-05	1.6756e-05	0.0007	3.3356e-05	0.581	0.3544
2361	Lipid	Phosphatidylcholine (PC)	1-linoleoyl-2-linolenoyl-GPC (18:2/18:3)*	53176		HMDB0008141	100009343		52922731	1.07	1.09	1.04	0.74	1.11	1.46	0.26	0.19	0.53	0.24	1.32	1.01	0.8977	0.8246	0.8373	0.062	0.5866	0.3018	2.8425e-06	2.4853e-07	0.0048	1.8125e-06	0.4688	0.6039	1	1	0.9001	0.2386	0.8899	0.8491	5.3805e-05	1.6756e-05	0.0228	6.3644e-05	0.6844	0.606
2366	Lipid	Phosphatidylcholine (PC)	1-linoleoyl-2-arachidonoyl-GPC (18:2/20:4n6)*	52710	C05208	HMDB0008147	100009131		24778979	1.06	1.1	1	0.91	1.04	1.14	0.71	0.57	0.86	0.6	1.08	0.95	0.758	0.721	0.9879	0.5534	0.7632	0.4173	0.0206	0.0001	0.2999	2.0409e-05	0.5273	0.6752	1	1	0.9273	0.6231	0.9371	0.893	0.0502	0.0017	0.3956	0.0005	0.7021	0.6477
2405	Lipid	Phosphatidylethanolamine (PE)	1,2-dipalmitoyl-GPE (16:0/16:0)*	57341		HMDB0008923	100009204		445468	1.22	1.13	1.02	0.74	0.92	0.99	0.44	0.15	0.53	0.31	1.71	1.23	0.2012	0.6891	0.6925	0.6536	0.6849	0.4062	0.0518	2.2152e-05	0.27	0.015	0.0237	0.2453	1	1	0.8439	0.6763	0.9188	0.893	0.0917	0.0005	0.3709	0.0529	0.2144	0.3631
2409	Lipid	Phosphatidylethanolamine (PE)	1-palmitoyl-2-oleoyl-GPE (16:0/18:1)	19263		HMDB0005320	1526	26662-94-2	5283496	1.15	1.36	0.81	0.53	0.8	0.9	0.41	0.33	0.41	0.3	1.47	1.51	0.4863	0.8906	0.0565	0.0122	0.6181	0.8444	8.2015e-05	7.5758e-05	0.0002	2.5394e-05	0.1223	0.0148	1	1	0.2715	0.0983	0.8899	1	0.0006	0.0011	0.0016	0.0006	0.4224	0.071
2411	Lipid	Phosphatidylethanolamine (PE)	1-palmitoyl-2-linoleoyl-GPE (16:0/18:2)	42449		HMDB0005322	100001870		9546747	0.99	1.21	0.76	0.67	0.81	0.96	0.43	0.42	0.42	0.37	1.3	1.49	0.8317	0.7362	0.0301	0.0225	0.3961	0.8824	7.2739e-06	2.3388e-05	4.7431e-06	1.0686e-06	0.1801	0.0068	1	1	0.1972	0.1387	0.856	1	0.0001	0.0005	0.0001	3.9731e-05	0.4725	0.0514
2417	Lipid	Phosphatidylethanolamine (PE)	1-palmitoyl-2-arachidonoyl-GPE (16:0/20:4)*	52464	C05210	HMDB0005323	100008990		9546800	0.95	1.1	0.9	0.82	0.91	1.06	0.74	0.76	0.76	0.72	1.13	1.28	0.9246	0.6433	0.1551	0.1802	0.641	0.5436	0.0097	0.0208	0.0166	0.0055	0.2319	0.0244	1	1	0.4209	0.3813	0.9016	0.9212	0.0286	0.0531	0.055	0.0278	0.5194	0.0927
2419	Lipid	Phosphatidylethanolamine (PE)	1-palmitoyl-2-docosahexaenoyl-GPE (16:0/22:6)*	52465		HMDB0008946	100008991		9546799	1.07	1.05	1.03	0.93	1.07	1.25	0.75	0.67	0.82	0.74	1	1.02	0.4036	0.5397	0.9163	0.6941	0.4654	0.0412	0.0504	0.0009	0.1551	0.0265	0.6109	0.8405	1	1	0.9273	0.6978	0.8714	0.4358	0.0911	0.006	0.2748	0.075	0.738	0.717
2426	Lipid	Phosphatidylethanolamine (PE)	1-stearoyl-2-oleoyl-GPE (18:0/18:1)	42448		HMDB0008993	100001856		9546742	1.09	1.61	0.79	0.65	0.76	1.14	0.33	0.31	0.35	0.29	1.28	1.27	0.7798	0.3284	0.1091	0.0436	0.3228	0.5335	1.6232e-06	2.113e-05	5.3778e-06	6.2618e-06	0.2908	0.0881	1	1	0.3651	0.2031	0.8414	0.9149	3.8739e-05	0.0005	0.0001	0.0002	0.5539	0.1941
2430	Lipid	Phosphatidylethanolamine (PE)	1-stearoyl-2-linoleoyl-GPE (18:0/18:2)*	52446		HMDB0008994	100008976		9546749	1.07	1.17	0.87	0.79	0.91	1.1	0.49	0.5	0.48	0.45	1.16	1.21	0.4866	0.4096	0.2003	0.0541	0.6055	0.4538	4.9616e-07	7.4559e-06	4.425e-07	2.5083e-07	0.2366	0.0473	1	1	0.4768	0.2209	0.8899	0.8995	1.8157e-05	0.0002	5.3895e-05	1.3211e-05	0.5194	0.1399
2439	Lipid	Phosphatidylethanolamine (PE)	1-stearoyl-2-arachidonoyl-GPE (18:0/20:4)	52447	C05210	HMDB0009003	100008977		5289133	1.01	1.07	1.09	1.09	0.99	1.21	1.03	1.08	1.04	1.05	0.99	0.98	0.7258	0.3563	0.1423	0.3012	0.9124	0.0172	0.3668	0.2978	0.3683	0.4344	0.7503	0.8201	1	1	0.4142	0.4794	0.9883	0.2933	0.3538	0.3327	0.4479	0.4767	0.7997	0.7079
2443	Lipid	Phosphatidylethanolamine (PE)	1-stearoyl-2-docosahexaenoyl-GPE (18:0/22:6)*	52466		HMDB0009012	100008992		9546798	1.14	0.98	1.16	1.03	1.09	1.25	0.88	0.94	0.91	0.98	1	1.02	0.2082	0.7611	0.242	0.7127	0.3932	0.015	0.4184	0.3112	0.427	0.7014	0.6452	0.851	1	1	0.5253	0.7061	0.8549	0.2827	0.3815	0.3426	0.4961	0.6195	0.7558	0.7231
2445	Lipid	Phosphatidylethanolamine (PE)	1-oleoyl-2-linoleoyl-GPE (18:1/18:2)*	52687		HMDB0005349	100009078		9546753	1.05	1.53	0.81	0.92	0.87	1.15	0.4	0.35	0.39	0.29	1.19	1.1	0.9731	0.12	0.0821	0.6899	0.4576	0.3454	4.6431e-06	2.1352e-07	4.3259e-06	3.0892e-09	0.2557	0.4817	1	0.9039	0.3266	0.6945	0.8714	0.893	7.9243e-05	1.6756e-05	0.0001	1.1918e-06	0.5282	0.5324
2448	Lipid	Phosphatidylethanolamine (PE)	1-oleoyl-2-arachidonoyl-GPE (18:1/20:4)*	55041		HMDB0009069	100009219		348281223	0.98	1.21	1.1	1.42	0.95	1.23	0.92	0.7	0.86	0.61	0.92	0.98	0.8395	0.2278	0.4113	0.0191	0.6866	0.1914	0.4827	0.0225	0.3236	0.0011	0.4978	0.904	1	0.9488	0.6838	0.1294	0.9196	0.7572	0.4153	0.0563	0.4129	0.0079	0.69	0.7412
2452	Lipid	Phosphatidylethanolamine (PE)	1-oleoyl-2-docosahexaenoyl-GPE (18:1/22:6)*	53209		HMDB0009078	100009220		52922113	1.1	1.38	1.07	1.22	1.17	1.56	0.61	0.43	0.7	0.48	0.88	0.75	0.6023	0.0941	0.7092	0.2424	0.3333	0.0164	0.0547	1.2892e-05	0.2	0.0003	0.7536	0.1087	1	0.8604	0.8525	0.4367	0.8488	0.2899	0.0952	0.0003	0.3139	0.0031	0.7997	0.2169
2453	Lipid	Phosphatidylethanolamine (PE)	1,2-dilinoleoyl-GPE (18:2/18:2)*	53174		HMDB0009093	100009217		9546812	1.01	1.53	0.76	0.62	0.76	1.01	0.16	0.06	0.2	0.07	1.46	1.19	0.7667	0.3855	0.0934	0.2721	0.4335	0.778	4.1033e-07	1.8953e-08	1.3617e-06	7.1967e-08	0.3443	0.065	1	1	0.3472	0.4599	0.8714	0.9864	1.7985e-05	1.0453e-05	8.1798e-05	5.6996e-06	0.5982	0.1642
2506	Lipid	Phosphatidylserine (PS)	1-stearoyl-2-oleoyl-GPS (18:0/18:1)	19265		HMDB0010163	100000639		9547087	1.01	0.57	0.89	0.95	0.81	0.79	1.17	0.9	0.9	0.79	0.77	0.27	0.3584	0.1395	0.4786	0.8951	0.3883	0.8964	0.5797	0.5525	0.7203	0.9429	0.1188	0.0002	1	0.9488	0.7313	0.7767	0.8549	1	0.47	0.4966	0.6795	0.7299	0.4162	0.0065
2509	Lipid	Phosphatidylserine (PS)	1-stearoyl-2-arachidonoyl-GPS (18:0/20:4)	52235		HMDB0012383	100001872		24779545	1.09	0.54	0.89	0.85	0.72	0.83	1.03	0.45	0.69	0.43	0.58	0.2	0.9903	0.1222	0.8786	0.3659	0.3242	0.9233	0.7658	0.0736	0.0419	0.125	0.1973	0.005	1	0.9063	0.9213	0.5175	0.8414	1	0.5612	0.1291	0.1108	0.2177	0.4913	0.0439
2535	Lipid	Phosphatidylinositol (PI)	1-palmitoyl-2-oleoyl-GPI (16:0/18:1)*	52669		HMDB0009783	100009066		71296232	0.8	1.42	0.58	0.58	0.67	1.03	0.25	0.19	0.37	0.16	1.21	1.52	0.1777	0.5172	0.0147	0.0229	0.2793	0.9589	0.0003	0.0048	0.0017	0.0025	0.4612	0.0047	1	1	0.134	0.1399	0.8022	1	0.0019	0.0186	0.0107	0.0146	0.6799	0.0437
2537	Lipid	Phosphatidylinositol (PI)	1-palmitoyl-2-linoleoyl-GPI (16:0/18:2)	52450		HMDB0009784	1528		46891795	0.91	1.04	0.68	0.85	0.89	1.04	0.51	0.51	0.61	0.47	1.25	1.3	0.5617	0.5803	0.0043	0.3478	0.5278	0.7192	0.0001	0.0102	0.0025	0.0027	0.1636	0.0048	1	1	0.0836	0.509	0.8868	0.9598	0.0011	0.0314	0.0141	0.0148	0.4628	0.0437
2543	Lipid	Phosphatidylinositol (PI)	1-stearoyl-2-oleoyl-GPI (18:0/18:1)*	52726		HMDB0240667	100009181			1.08	1.55	0.66	0.52	0.82	1	0.14	0.22	0.26	0.14	0.64	1.99	0.697	0.1675	0.118	0.2382	0.9049	0.5032	0.0003	0.0232	0.0033	0.0026	0.1229	0.0191	1	0.9488	0.3791	0.434	0.9883	0.9149	0.0019	0.0573	0.0175	0.0148	0.4224	0.0794
2544	Lipid	Phosphatidylinositol (PI)	1-stearoyl-2-linoleoyl-GPI (18:0/18:2)	52468		HMDB0009809	100008994			0.86	1.16	0.72	0.83	0.77	1.04	0.59	0.65	0.59	0.59	1.07	1.18	0.2901	0.3218	0.0089	0.2256	0.0995	0.989	0.0005	0.0862	0.0002	0.0214	0.639	0.0478	1	1	0.1038	0.4184	0.6239	1	0.0029	0.1417	0.002	0.065	0.7524	0.14
2557	Lipid	Phosphatidylinositol (PI)	1-stearoyl-2-arachidonoyl-GPI (18:0/20:4)	52449		HMDB0009815	100000616	383907-33-3		1.01	0.97	1	1.01	0.98	1.1	1.15	1.24	1.08	1.17	1.09	1.12	0.971	0.7317	0.9834	0.9198	0.8097	0.6773	0.1059	0.014	0.2805	0.0479	0.2154	0.1791	1	1	0.9273	0.7812	0.9634	0.9553	0.1475	0.0398	0.3783	0.1116	0.5023	0.2975
2583	Lipid	Lysophospholipid	1-palmitoyl-GPA (16:0)	34428	C04036	HMDB00327	100001445	17618-08-5	6419701	1.59	0.72	0.85	0.47	1.25	1.64	0.42	0.24	0.8	0.83	0.77	0.73	0.3923	0.4667	0.6282	0.1527	0.5927	0.2435	0.096	0.0029	0.8894	0.4163	0.6416	0.2689	1	1	0.799	0.3507	0.8899	0.8049	0.1373	0.0136	0.7403	0.4687	0.7538	0.3833
2586	Lipid	Lysophospholipid	1-stearoyl-GPA (18:0)	36810		HMDB0062319	100001670	325465-92-7;799268-65-8	89567	1.74	0.96	0.97	0.75	1.38	1.88	0.38	0.39	0.6	0.78	0.45	0.66	0.1179	0.9376	0.9153	0.4624	0.3015	0.024	0.032	0.0014	0.3511	0.3908	0.1291	0.2143	1	1	0.9273	0.583	0.8208	0.3411	0.0674	0.0081	0.435	0.4508	0.4311	0.3367
2588	Lipid	Lysophospholipid	1-linoleoyl-GPA (18:2)*	52690		HMDB0007856	100009082			1.57	0.7	0.99	0.51	1.25	1.61	0.49	0.28	0.78	0.75	0.81	0.61	0.1045	0.2707	0.4495	0.1253	0.2205	0.4084	0.111	0.0026	0.9251	0.2971	0.8956	0.1953	1	0.9863	0.7065	0.3352	0.7406	0.893	0.1528	0.0124	0.7594	0.3786	0.8476	0.3178
2593	Lipid	Lysophospholipid	1-arachidonoyl-GPA (20:4)	46325		HMDB0062312	100004442	799268-65-8	42607498	1.28	0.61	0.89	0.69	1.11	1.34	0.65	0.47	1	1.07	0.5	0.29	0.7766	0.1537	0.8055	0.393	0.8742	0.4168	0.3852	0.0154	0.9157	0.8125	0.2047	0.033	1	0.9488	0.8969	0.5359	0.9883	0.893	0.3639	0.0429	0.7545	0.6762	0.4922	0.1106
2601	Lipid	Lysophospholipid	1-palmitoyl-GPC (16:0)	33955	C04102	HMDB0010382	100001263	17364-16-8	86554	0.93	1.12	0.9	0.96	0.92	1.12	0.91	0.96	1.01	0.97	1.13	1.04	0.3265	0.2859	0.1143	0.5281	0.2497	0.2938	0.2616	0.573	0.9081	0.6667	0.0927	0.7288	1	0.9943	0.3718	0.6112	0.7756	0.8491	0.2793	0.5075	0.7501	0.6029	0.3924	0.6751
2602	Lipid	Lysophospholipid	2-palmitoyl-GPC (16:0)*	35253		HMDB0061702	100001562		15061532	1.14	1.17	0.83	0.67	0.91	1.86	0.64	0.52	0.77	0.75	0.81	0.77	0.5875	0.6206	0.4255	0.1403	0.9121	0.0164	0.0953	0.0042	0.4826	0.14	0.4509	0.2314	1	1	0.695	0.3456	0.9883	0.2899	0.1369	0.0171	0.5298	0.231	0.6756	0.3544
2603	Lipid	Lysophospholipid	1-palmitoleoyl-GPC (16:1)*	33230		HMDB0010383	100001511		24779461	1	1.61	0.82	0.99	0.92	1.32	0.51	0.43	0.58	0.42	1.22	0.93	0.7858	0.3051	0.0732	0.3363	0.541	0.3754	6.7121e-06	1.7994e-07	0.0004	7.2141e-08	0.0931	0.7856	1	1	0.3064	0.5015	0.8868	0.893	0.0001	1.6756e-05	0.0032	5.6996e-06	0.3924	0.6927
2612	Lipid	Lysophospholipid	1-stearoyl-GPC (18:0)	33961		HMDB0010384	100001271	19420-57-6	497300	0.95	1.07	0.93	0.94	0.95	1.07	0.84	0.84	0.91	0.87	1.09	0.96	0.4734	0.4299	0.2335	0.3829	0.4451	0.5071	0.0365	0.026	0.2831	0.0826	0.1444	0.5233	1	1	0.5162	0.5314	0.8714	0.9149	0.0718	0.0621	0.381	0.169	0.4488	0.5547
2614	Lipid	Lysophospholipid	1-oleoyl-GPC (18:1)	48258	C03916	HMDB0002815	100001272	19420-56-5	16081932	0.96	1.4	0.87	0.93	0.97	1.15	0.68	0.67	0.75	0.67	1.17	1.05	0.567	0.0713	0.1053	0.342	0.7657	0.3028	0.0005	0.0003	0.0105	0.0004	0.1143	0.569	1	0.753	0.3578	0.5085	0.9388	0.8491	0.0027	0.0031	0.0416	0.0034	0.4134	0.5866
2617	Lipid	Lysophospholipid	1-linoleoyl-GPC (18:2)	34419	C04100	HMDB0010386	100001395		11988421	0.98	1.14	0.96	0.99	0.94	1	0.75	0.85	0.8	0.76	1.19	1.08	0.706	0.2013	0.4806	0.9372	0.4119	0.9065	0.0008	0.056	0.004	0.0012	0.0365	0.3892	1	0.9488	0.7313	0.7892	0.8591	1	0.0039	0.107	0.0201	0.0088	0.2633	0.4731
2619	Lipid	Lysophospholipid	1-linolenoyl-GPC (18:3)*	45951	C04100	HMDB0010388	100005350			1.01	1.24	0.83	0.91	0.96	1.32	0.33	0.38	0.46	0.35	1.69	1.36	0.9324	0.3616	0.1311	0.3446	0.9372	0.1891	7.0865e-08	8.6889e-06	2.815e-05	7.7682e-07	0.0102	0.024	1	1	0.4018	0.5085	0.9883	0.7572	6.4833e-06	0.0002	0.0004	3.2733e-05	0.1803	0.0924
2636	Lipid	Lysophospholipid	1-arachidonoyl-GPC (20:4n6)*	33228	C05208	HMDB0010395	100001551		24779476	1.11	1.07	1.24	1.18	1.12	1.2	0.99	1.1	1.19	1.13	1.21	0.99	0.1513	0.367	0.0042	0.0528	0.1335	0.0708	0.7822	0.1892	0.004	0.044	0.0028	0.817	1	1	0.0836	0.2192	0.6683	0.6012	0.5674	0.2406	0.0198	0.1058	0.1168	0.7076
2650	Lipid	Lysophospholipid	1-lignoceroyl-GPC (24:0)	49617		HMDB0010405	100002873	325171-59-3	24779481	0.89	1.11	0.81	0.67	0.86	0.83	0.64	0.6	0.81	0.66	1.15	1.12	0.3432	0.9594	0.0626	0.0667	0.2534	0.3474	0.0005	0.0036	0.1955	0.0045	0.3562	0.5227	1	1	0.2888	0.2521	0.7756	0.893	0.0027	0.0155	0.3114	0.0238	0.6115	0.5547
2663	Lipid	Lysophospholipid	1-palmitoyl-GPE (16:0)	35631		HMDB0011503	100001567	53862-35-4	9547069	0.95	1.11	0.8	0.85	0.92	1.09	0.71	0.75	0.73	0.72	1.2	1.18	0.65	0.6691	0.034	0.2003	0.3906	0.5369	0.0096	0.0456	0.0153	0.0243	0.1452	0.1455	1	1	0.2182	0.3998	0.8549	0.9152	0.0286	0.0926	0.0529	0.0715	0.4488	0.2609
2670	Lipid	Lysophospholipid	1-stearoyl-GPE (18:0)	42398		HMDB0011130	100001461	69747-55-3	9547068	0.99	1.09	0.89	0.85	0.92	1.1	0.72	0.77	0.76	0.78	1.15	1.07	0.9204	0.614	0.1894	0.1304	0.428	0.4041	0.0073	0.0258	0.0203	0.0328	0.1634	0.5063	1	1	0.4651	0.3395	0.8714	0.893	0.0238	0.062	0.0635	0.0856	0.4628	0.5484
2671	Lipid	Lysophospholipid	2-stearoyl-GPE (18:0)*	41220		HMDB0011129	100003901		90658453;53480667	1.13	0.86	0.75	0.72	0.79	1.35	0.7	0.48	0.79	0.65	1.06	0.65	0.6421	0.5221	0.2449	0.1884	0.3924	0.3905	0.2356	0.0052	0.3691	0.0502	0.6571	0.064	1	1	0.5259	0.3854	0.8549	0.893	0.2628	0.0199	0.4479	0.115	0.7626	0.1624
2672	Lipid	Lysophospholipid	1-oleoyl-GPE (18:1)	35628		HMDB0011506	100001569	89576-29-4	9547071	1.08	1.44	0.84	0.9	0.87	1.14	0.5	0.51	0.52	0.48	1.22	1.08	0.8885	0.1662	0.103	0.4871	0.375	0.398	6.6104e-05	8.9652e-05	0.0002	1.5174e-05	0.2051	0.5752	1	0.9488	0.3534	0.5902	0.8549	0.893	0.0005	0.0012	0.0015	0.0004	0.4922	0.5898
2674	Lipid	Lysophospholipid	1-linoleoyl-GPE (18:2)*	36600		HMDB0011507	100001570		52925130	1.17	1.24	0.86	0.78	0.89	1.03	0.51	0.55	0.48	0.47	1.44	1.24	0.4542	0.3677	0.1656	0.0921	0.4625	0.9711	2.6709e-05	0.0003	7.2525e-06	2.7397e-06	0.0478	0.1249	1	1	0.4365	0.2906	0.8714	1	0.0003	0.0028	0.0002	8.6583e-05	0.2837	0.2348
2687	Lipid	Lysophospholipid	1-arachidonoyl-GPE (20:4n6)*	35186		HMDB0011517	100001571		42607465	1.08	1.13	1.1	1.06	1.02	1.13	0.83	0.97	0.91	0.97	1.2	1.03	0.1566	0.2768	0.1717	0.5472	0.6498	0.2384	0.0507	0.7403	0.4349	0.7644	0.0318	0.9457	1	0.9863	0.4478	0.6207	0.9016	0.8049	0.0911	0.6024	0.4998	0.6503	0.2457	0.7555
2703	Lipid	Lysophospholipid	1-stearoyl-GPS (18:0)*	45966		HMDB0061698	100004327		74819135	0.95	0.51	0.68	0.87	0.68	0.87	0.7	0.75	0.61	0.79	0.39	0.44	0.79	0.2802	0.5043	0.9021	0.4507	0.7934	0.6829	0.1816	0.3207	0.5863	0.0144	0.0066	1	0.9863	0.7393	0.7787	0.8714	0.995	0.5229	0.2336	0.4123	0.5623	0.1973	0.0511
2709	Lipid	Lysophospholipid	1-palmitoyl-GPG (16:0)*	45970		HMDB0240601	100005717		3300276	1	1	0.49	0.63	0.52	1.18	0.49	0.4	0.54	0.27	1.9	1.39	0.6942	0.8311	0.0462	0.5874	0.1101	0.5307	0.0511	0.125	0.0688	0.0195	0.3712	0.039	1	1	0.2451	0.6393	0.6471	0.9149	0.0911	0.1847	0.156	0.0616	0.6232	0.1239
2712	Lipid	Lysophospholipid	1-stearoyl-GPG (18:0)	34437			100001462			0.93	1.04	0.64	0.67	0.66	1.24	0.53	0.7	0.36	0.44	0.93	1.19	0.9444	0.6095	0.1493	0.4675	0.1619	0.2738	0.0379	0.1974	0.0011	0.0183	0.7539	0.1698	1	1	0.4209	0.5844	0.6956	0.8359	0.0737	0.2471	0.0077	0.0597	0.7997	0.2871
2716	Lipid	Lysophospholipid	1-linoleoyl-GPG (18:2)*	54885		HMDB0240600	100009227			1.04	1.1	0.8	0.78	0.82	1.15	0.77	0.83	0.62	0.58	1.62	0.89	0.9143	0.8956	0.219	0.3556	0.4188	0.5292	0.2192	0.4678	0.006	0.0014	0.293	0.8042	1	1	0.5039	0.5102	0.8591	0.9149	0.2512	0.4493	0.0276	0.0095	0.5539	0.7011
2718	Lipid	Lysophospholipid	1-palmitoyl-GPI (16:0)	35305		HMDB0061695	100001655		71296207	0.95	1.1	0.59	0.6	0.7	0.88	0.45	0.36	0.36	0.27	1.16	1.14	0.7509	0.9754	0.0126	0.0859	0.1343	0.6807	0.0012	0.0051	0.0001	0.0002	0.6249	0.1809	1	1	0.125	0.2761	0.6683	0.9561	0.0052	0.0196	0.0012	0.0019	0.7484	0.298
2722	Lipid	Lysophospholipid	1-stearoyl-GPI (18:0)	19324		HMDB0240261	100000656	796963-93-4	71581135;42607495	1.03	1.12	0.92	0.93	0.88	1.05	0.86	1.12	0.64	0.7	0.96	1.16	0.9169	0.82	0.6062	0.7996	0.5202	0.8139	0.473	0.4157	0.0154	0.1221	0.6493	0.3138	1	1	0.7864	0.7412	0.8868	0.9997	0.4093	0.4152	0.0529	0.2137	0.7571	0.4109
2724	Lipid	Lysophospholipid	1-oleoyl-GPI (18:1)	36602		HMDB0061693	100001777		86289645	0.81	1.43	0.56	0.54	0.68	0.92	0.42	0.3	0.25	0.21	0.97	1.28	0.5067	0.7208	0.0212	0.1082	0.2813	0.9901	0.0097	0.0139	0.0004	0.0025	0.9381	0.2959	1	1	0.1588	0.3207	0.8022	1	0.0286	0.0398	0.0029	0.0146	0.8563	0.404
2726	Lipid	Lysophospholipid	1-linoleoyl-GPI (18:2)*	36594		HMDB0240597	100001778		11124828	1	1.11	0.76	0.76	0.82	1.05	0.51	0.44	0.44	0.37	1.09	0.97	0.79	0.7056	0.0998	0.3216	0.2998	0.7036	0.0005	0.0018	9.3214e-05	8.1015e-05	0.6749	0.6313	1	1	0.3522	0.4903	0.8208	0.9561	0.0027	0.0096	0.001	0.0012	0.7736	0.6193
2732	Lipid	Lysophospholipid	1-arachidonoyl-GPI (20:4)*	34214		HMDB0061690	100001654		121596217	1.05	1.09	0.96	1	0.92	1.31	0.96	0.94	0.8	0.78	1.12	0.94	0.8214	0.9026	0.9198	0.9703	0.7168	0.3376	0.7586	0.5077	0.3163	0.1344	0.438	0.7414	1	1	0.9273	0.7905	0.9234	0.8907	0.5582	0.4749	0.4082	0.2269	0.6732	0.6753
2801	Lipid	Plasmalogen	1-(1-enyl-palmitoyl)-2-oleoyl-GPE (P-16:0/18:1)*	52477		HMDB0011342	100009005		52925128	0.92	0.87	0.98	0.88	0.85	0.8	1	1.09	0.94	1.02	0.9	1.04	0.1591	0.0538	0.7829	0.101	0.0072	0.0022	0.8817	0.1606	0.4532	0.9007	0.1263	0.7641	1	0.7153	0.8831	0.3086	0.2521	0.1065	0.6064	0.2169	0.5102	0.7197	0.4278	0.6829
2802	Lipid	Plasmalogen	1-(1-enyl-palmitoyl)-2-linoleoyl-GPE (P-16:0/18:2)*	52677		HMDB0011343	100009069		52925127	0.89	0.82	0.89	0.85	0.81	0.75	0.82	0.88	0.76	0.8	0.87	1.06	0.2346	0.0546	0.1931	0.219	0.0344	0.0123	0.0344	0.244	0.0139	0.0191	0.0924	0.5487	1	0.7153	0.4714	0.4177	0.4451	0.2542	0.0701	0.2865	0.0501	0.0616	0.3924	0.5717
2803	Lipid	Plasmalogen	1-(1-enyl-palmitoyl)-2-palmitoyl-GPC (P-16:0/16:0)*	52716		HMDB0011206	100009162		11146967	0.96	0.98	1.02	1.09	1.02	1.07	1.2	1.12	1.35	1.22	1.08	0.95	0.5032	0.7147	0.6629	0.3633	0.6705	0.4983	0.0226	0.1416	0.0001	0.0092	0.5211	0.5218	1	1	0.824	0.516	0.9116	0.9149	0.0526	0.2006	0.0013	0.0379	0.7001	0.5547
2804	Lipid	Plasmalogen	1-(1-enyl-palmitoyl)-2-palmitoleoyl-GPC (P-16:0/16:1)*	52713		HMDB0011207	100009160		52923882	0.91	1.13	0.97	1.03	0.98	1.09	1.04	0.87	1.16	0.95	1.05	0.9	0.2413	0.2382	0.7406	0.8133	0.7799	0.323	0.7839	0.0648	0.1042	0.3692	0.8691	0.2236	1	0.9488	0.8679	0.7474	0.9488	0.8688	0.5676	0.1186	0.2062	0.4338	0.8436	0.3437
2805	Lipid	Plasmalogen	1-(1-enyl-palmitoyl)-2-arachidonoyl-GPE (P-16:0/20:4)*	52673		HMDB0011352	100009002		52925126	0.99	0.78	0.98	0.99	0.91	0.96	0.92	1.1	0.97	1.07	0.87	0.85	0.8355	0.0037	0.8073	0.8153	0.2326	0.5682	0.2962	0.2423	0.8837	0.3216	0.1016	0.0288	1	0.2807	0.8969	0.7481	0.7493	0.9254	0.3051	0.2861	0.7392	0.4002	0.401	0.1028
2807	Lipid	Plasmalogen	1-(1-enyl-palmitoyl)-2-oleoyl-GPC (P-16:0/18:1)*	52478		HMDB0007996	100009007		34779384	0.93	1	1	1.11	0.96	1.06	1.31	1.23	1.44	1.32	1.09	0.95	0.2147	0.7868	0.9454	0.2499	0.643	0.6602	0.0006	0.0068	3.1684e-06	0.0002	0.448	0.4801	1	1	0.9273	0.4431	0.9016	0.946	0.003	0.0242	0.0001	0.0024	0.6756	0.5315
2810	Lipid	Plasmalogen	1-(1-enyl-stearoyl)-2-oleoyl-GPE (P-18:0/18:1)	52614		HMDB0011375	100008919	144371-68-6	42607457	0.97	0.92	0.9	0.72	0.82	0.78	0.7	0.81	0.7	0.78	0.95	1.16	0.5435	0.2294	0.0981	0.0007	0.0121	0.0092	4.1818e-05	0.0046	2.5531e-05	0.0004	0.6384	0.1941	1	0.9488	0.3511	0.0242	0.2521	0.221	0.0004	0.0182	0.0004	0.0037	0.7524	0.3167
2811	Lipid	Plasmalogen	1-(1-enyl-stearoyl)-2-linoleoyl-GPE (P-18:0/18:2)*	52748		HMDB0011376	100009225			0.99	0.86	0.94	0.84	0.88	0.78	0.75	0.93	0.82	0.88	0.95	1.07	0.8988	0.0458	0.3242	0.0789	0.0994	0.0076	0.0008	0.4101	0.0133	0.0562	0.4674	0.5412	1	0.6672	0.6184	0.2674	0.6239	0.1955	0.0039	0.4129	0.0487	0.1251	0.6837	0.5657
2814	Lipid	Plasmalogen	1-(1-enyl-palmitoyl)-2-arachidonoyl-GPC (P-16:0/20:4)*	52689		HMDB0011220	100009014			0.89	0.93	1.05	1.22	1	1.08	1.39	1.32	1.39	1.38	1.01	0.9	0.0853	0.3638	0.3888	0.0095	0.8729	0.3615	1.1072e-06	5.5252e-06	9.4311e-07	2.2109e-07	0.7832	0.1819	1	1	0.6664	0.0889	0.9883	0.893	3.0389e-05	0.0002	6.9245e-05	1.2739e-05	0.8124	0.2983
2815	Lipid	Plasmalogen	1-(1-enyl-palmitoyl)-2-linoleoyl-GPC (P-16:0/18:2)*	52682		HMDB0011211	100009009		24779386	0.88	1.04	0.91	1.02	0.89	1	1.05	0.94	1.08	1.01	1.04	0.93	0.0594	0.7875	0.2448	0.7704	0.1235	0.6885	0.6259	0.3318	0.156	0.9912	0.974	0.2338	1	1	0.5259	0.7304	0.6517	0.9561	0.4899	0.3556	0.2756	0.7299	0.8563	0.3544
2819	Lipid	Plasmalogen	1-(1-enyl-stearoyl)-2-arachidonoyl-GPE (P-18:0/20:4)*	52475		HMDB0005779	100008999		9547058	1.05	0.8	1.06	1.12	0.95	0.98	1.02	1.2	1.15	1.23	0.87	0.81	0.6215	0.0302	0.5332	0.2071	0.4908	0.7696	0.3898	0.0175	0.0297	0.0081	0.2931	0.0257	1	0.5943	0.7554	0.409	0.8744	0.9808	0.3658	0.0469	0.0857	0.0341	0.5539	0.0965
2834	Lipid	Lysoplasmalogen	1-(1-enyl-palmitoyl)-GPC (P-16:0)*	52474		HMDB0010407	100002875		10917802	0.86	1	0.93	1.08	0.93	1.1	0.98	1.06	1.17	1.08	1.16	1.04	0.1139	0.9876	0.3296	0.5424	0.324	0.3942	0.852	0.4933	0.1497	0.3308	0.0773	0.9895	1	1	0.6227	0.6189	0.8414	0.893	0.5981	0.4664	0.2696	0.4075	0.37	0.7555
2835	Lipid	Lysoplasmalogen	1-(1-enyl-palmitoyl)-GPE (P-16:0)*	39270		HMDB0011152	100003000			0.93	0.78	0.87	1.05	0.87	0.97	0.83	0.93	0.85	1.03	0.84	0.76	0.5513	0.216	0.445	0.8209	0.4497	0.8693	0.3667	0.6067	0.3337	0.776	0.2491	0.2193	1	0.9488	0.7021	0.7504	0.8714	1	0.3538	0.5264	0.4192	0.6557	0.5278	0.3401
2837	Lipid	Lysoplasmalogen	1-(1-enyl-oleoyl)-GPE (P-18:1)*	44621			100005372			0.95	0.73	0.84	1.1	0.8	1.02	0.79	0.84	0.82	1.03	0.77	0.65	0.4274	0.1818	0.375	0.7546	0.2506	0.6398	0.3032	0.3816	0.3572	0.5451	0.118	0.1621	1	0.9488	0.6594	0.7265	0.7756	0.9419	0.3093	0.3922	0.4395	0.5383	0.4162	0.2806
2839	Lipid	Lysoplasmalogen	1-(1-enyl-stearoyl)-GPE (P-18:0)*	39271		HMDB0240598	100003001			0.94	0.79	0.86	0.96	0.83	0.92	0.75	0.9	0.78	1	0.81	0.82	0.6086	0.1749	0.3095	0.7463	0.1723	0.8709	0.0884	0.3123	0.1183	0.9822	0.261	0.3582	1	0.9488	0.6004	0.7234	0.7139	1	0.1293	0.3432	0.2273	0.7299	0.5361	0.4449
2842	Lipid	Glycerolipid Metabolism	glycerol	15122	C00116	HMDB0000131	1254	56-81-5	753	0.84	1.15	1.21	1.43	1.18	1.25	1.19	1.44	1.24	1.32	1.36	1.07	0.5368	0.6686	0.9941	0.2094	0.6841	0.3085	0.4396	0.0966	0.2407	0.2454	0.8938	0.6763	1	1	0.9273	0.409	0.9188	0.8504	0.393	0.1527	0.3495	0.3387	0.8476	0.6478
2843	Lipid	Glycerolipid Metabolism	glycerol 3-phosphate	43847	C0093	HMDB0000126	100000258	29849-82-9	754	1	0.93	1.11	0.8	0.98	0.77	1.09	0.92	1.35	0.89	0.96	0.72	0.9016	0.8603	0.6146	0.7538	0.833	0.5506	0.488	0.8017	0.092	0.7239	0.8319	0.1152	1	1	0.7922	0.7265	0.9726	0.9235	0.4179	0.6319	0.1908	0.6276	0.8304	0.2234
2848	Lipid	Glycerolipid Metabolism	glycerophosphoglycerol	48857	C03274	HMDB0240316	100001619		54575349	0.99	0.87	0.89	0.65	0.89	0.81	0.79	0.83	0.79	0.82	1.09	1.2	0.7668	0.0462	0.0984	3.3489e-05	0.1978	0.0391	0.0064	0.046	0.009	0.0543	0.2341	0.0285	1	0.6672	0.3511	0.0048	0.7298	0.4358	0.0211	0.0929	0.0378	0.1217	0.5194	0.1028
2852	Lipid	Monoacylglycerol	1-palmitoylglycerol (16:0)	21127		HMDB0011564	100000827	542-44-9	14900	0.97	1.11	0.69	0.92	0.79	1.15	1.11	0.91	0.89	0.93	4.23	0.88	0.9008	0.8588	0.1379	0.5503	0.2589	0.9191	0.8135	0.4787	0.9758	0.513	0.0224	0.5274	1	1	0.4101	0.6207	0.7829	1	0.5797	0.4575	0.763	0.5213	0.2144	0.5572
2853	Lipid	Monoacylglycerol	1-palmitoleoylglycerol (16:1)*	52431		HMDB0011565	100008952			1	2.04	0.73	1.1	0.8	1.53	0.59	0.5	0.44	0.3	6.03	0.9	0.6542	0.5732	0.1447	0.9799	0.2259	0.8293	0.3561	0.0654	0.0689	0.0006	0.0427	0.8932	1	1	0.4165	0.7905	0.7435	0.9997	0.3466	0.1186	0.156	0.0052	0.2756	0.7409
2856	Lipid	Monoacylglycerol	1-oleoylglycerol (18:1)	21184		HMDB0011567	100000924	111-03-5	5283468	1.01	1.56	0.9	0.83	0.9	1.39	0.76	0.71	0.8	0.61	7.01	0.75	0.9289	0.528	0.6549	0.3535	0.6708	0.5063	0.4363	0.1239	0.6573	0.0567	0.0233	0.3844	1	1	0.818	0.5102	0.9116	0.9149	0.3913	0.1837	0.6417	0.1252	0.2144	0.4692
2857	Lipid	Monoacylglycerol	1-linoleoylglycerol (18:2)	27447		HMDB0011568	100001040	2277-28-3	5283469	1.15	1.2	0.81	0.91	0.97	1.39	0.65	0.58	0.7	0.6	2.49	0.8	0.5601	0.5328	0.4	0.4653	0.8714	0.226	0.0684	0.0069	0.3306	0.0119	0.0814	0.2357	1	1	0.6734	0.5834	0.9883	0.7933	0.1102	0.0246	0.4175	0.0449	0.3712	0.3553
2858	Lipid	Monoacylglycerol	1-linolenoylglycerol (18:3)	34393		HMDB0011569	100001435	124151-74-2	53480978	1.04	0.88	0.84	0.88	0.83	0.91	0.69	0.83	0.48	0.43	4.62	1.25	0.8948	0.7793	0.5625	0.7833	0.3277	0.7724	0.2596	0.4992	0.0041	0.002	0.0066	0.4663	1	1	0.7643	0.7336	0.8421	0.9822	0.2784	0.4701	0.0201	0.0123	0.1491	0.5243
2862	Lipid	Monoacylglycerol	1-dihomo-linolenylglycerol (20:3)	48341		HMDB0011577	100006121			1.32	1.42	0.86	1.03	1.06	1.5	0.67	0.57	0.63	0.64	1.66	0.7	0.2176	0.6975	0.4169	0.4816	0.9917	0.7076	0.4265	0.0089	0.7935	0.0275	0.0802	0.0795	1	1	0.6902	0.5888	0.9883	0.9561	0.3863	0.0292	0.7086	0.0752	0.3712	0.1819
2863	Lipid	Monoacylglycerol	1-arachidonylglycerol (20:4)	34397	C13857	HMDB11578	100001433	35474-99-8	16019980;5282281	1.08	1.05	0.81	1.25	1.02	1.51	0.95	0.98	0.95	1	1.23	0.63	0.7684	0.9033	0.2781	0.5592	0.7422	0.3813	0.5078	0.9403	0.2535	0.8852	0.5287	0.028	1	1	0.5634	0.6249	0.9314	0.893	0.4269	0.6954	0.361	0.7115	0.7021	0.1028
2864	Lipid	Monoacylglycerol	1-eicosapentaenoylglycerol (20:5)*	53220		HMDB11580	100009403		53480988	1.12	0.72	0.63	0.74	0.85	0.86	0.35	0.8	0.54	0.71	1.45	1.09	0.8174	0.3367	0.1297	0.1992	0.5823	0.4529	7.505e-05	0.5271	0.1233	0.3405	0.034	0.8144	1	1	0.3991	0.3998	0.8899	0.8995	0.0006	0.4853	0.2321	0.4154	0.2549	0.7066
2867	Lipid	Monoacylglycerol	1-docosahexaenoylglycerol (22:6)	35153		HMDB0011587	100001481		53480995	0.91	1.27	1.02	1.5	1.07	1.11	1.13	1.75	1.01	1.09	1.88	0.85	0.4787	0.3523	0.966	0.2165	0.8244	0.9052	0.1487	0.0419	0.2641	0.8384	0.0849	0.2035	1	1	0.9273	0.4151	0.9719	1	0.1929	0.0871	0.369	0.6905	0.3772	0.3257
2869	Lipid	Monoacylglycerol	2-palmitoylglycerol (16:0)	33419		HMDB0011533	100001048	23470-00-0	123409	1.7	1.02	1.68	0.87	1.25	1.14	0.95	0.77	1.71	0.72	5.02	0.95	0.2074	0.8686	0.4759	0.5246	0.7085	0.9089	0.7561	0.3295	0.0662	0.2992	0.0254	0.7462	1	1	0.7294	0.6108	0.9206	1	0.5571	0.3543	0.1517	0.3797	0.2144	0.6754
2872	Lipid	Monoacylglycerol	2-oleoylglycerol (18:1)	21232		HMDB0011537	100000943	3443-84-3	5319879	0.97	1.54	0.82	0.9	0.9	1.23	0.75	0.75	0.79	0.59	7.92	0.81	0.7858	0.4978	0.4628	0.5504	0.5677	0.8295	0.3674	0.2261	0.5948	0.046	0.0271	0.6352	1	1	0.7153	0.6207	0.8899	0.9997	0.3538	0.2745	0.602	0.1078	0.2185	0.6222
2873	Lipid	Monoacylglycerol	2-linoleoylglycerol (18:2)	32506		HMDB0011538	100000987	3443-82-1	5365676	1.01	1.06	0.76	0.95	0.93	1.05	0.77	0.72	0.71	0.59	3.07	0.9	0.9947	0.8394	0.234	0.78	0.5593	0.7919	0.4553	0.1657	0.3623	0.0276	0.0384	0.5613	1	1	0.5162	0.7336	0.8899	0.995	0.3999	0.2198	0.4426	0.0752	0.2665	0.582
2874	Lipid	Monoacylglycerol	2-arachidonoylglycerol (20:4)	19266	C13856	HMDB0004666	100000584	53847-30-6	5282280	0.89	1.02	0.72	1.04	1	1.15	0.98	1.09	0.87	0.91	1.46	0.84	0.3293	0.9855	0.124	0.8645	0.5458	0.6305	0.4834	0.5495	0.8832	0.8509	0.2135	0.7135	1	1	0.3859	0.7663	0.8881	0.9384	0.4153	0.4963	0.7392	0.6954	0.5023	0.6707
2876	Lipid	Monoacylglycerol	2-docosahexaenoylglycerol (22:6)*	48675		HMDB0011557	100006352		46896303	0.74	1.32	0.78	1.55	0.71	1.1	1.3	2.37	0.9	0.98	2.13	1	0.4107	0.5371	0.3055	0.3864	0.1039	0.862	0.0398	0.0819	0.5797	0.5109	0.0964	0.7522	1	1	0.598	0.5318	0.6308	1	0.0761	0.1379	0.5957	0.52	0.3983	0.6785
2878	Lipid	Monoacylglycerol	1-heptadecenoylglycerol (17:1)*	62449			100020769			1.53	1.11	0.81	0.6	1.03	1.48	0.44	0.28	0.57	0.43	4.56	0.72	0.1501	0.995	0.3185	0.1751	0.6232	0.2577	0.0075	0.0002	0.245	0.0065	0.0685	0.3901	1	1	0.6148	0.377	0.8919	0.8161	0.0239	0.0017	0.355	0.0306	0.3477	0.4731
2885	Lipid	Monoacylglycerol	1-dihomo-linoleoylglycerol (20:2)	35103			100001483			1.13	1.39	0.74	0.88	0.98	1.21	0.5	0.53	0.4	0.5	3.23	0.86	0.7869	0.3058	0.1857	0.461	0.8919	0.6188	0.0593	0.0173	0.0098	0.0104	0.1625	0.7827	1	1	0.4604	0.583	0.9883	0.9304	0.1012	0.0465	0.0402	0.0402	0.4628	0.6911
2890	Lipid	Diacylglycerol	diacylglycerol (16:1/18:2 [2], 16:0/18:3 [1])*	54966			100010940			1.68	1.93	1.27	1.03	1.58	2.09	0.43	0.15	1	0.19	2.44	0.71	0.2489	0.146	0.3199	0.8522	0.2815	0.0176	0.0397	9.0884e-06	0.1405	5.6257e-05	0.2288	0.6378	1	0.9488	0.6161	0.7627	0.8022	0.2933	0.0761	0.0002	0.2555	0.001	0.519	0.6228
2907	Lipid	Diacylglycerol	palmitoyl-linoleoyl-glycerol (16:0/18:2) [1]*	52633		HMDB0007103	100009052		9543695	1.2	0.86	1.04	0.71	1.02	0.95	0.52	0.55	2.53	0.82	2.93	1.02	0.9127	0.6401	0.6879	0.1506	0.9409	0.9577	0.051	0.1712	0.6652	0.9884	0.1764	0.4963	1	1	0.8434	0.3494	0.9883	1	0.0911	0.2242	0.6483	0.7299	0.4724	0.5427
2908	Lipid	Diacylglycerol	palmitoyl-linoleoyl-glycerol (16:0/18:2) [2]*	52634		HMDB0007103	100009055		131801744	1.32	0.95	1.21	0.76	1.05	0.99	0.6	0.42	2.3	0.58	3.15	0.66	0.7375	0.8667	0.3771	0.1435	0.6174	0.9389	0.089	0.0031	0.5292	0.1751	0.0245	0.3456	1	1	0.6594	0.3488	0.8899	1	0.1299	0.0139	0.5605	0.2693	0.2144	0.4391
2912	Lipid	Diacylglycerol	palmitoleoyl-linoleoyl-glycerol (16:1/18:2) [1]*	54967		HMDB0007132	100010930		9543699	1.94	1.06	1.05	0.82	1.52	1.48	0.36	0.13	1.29	0.13	3.42	0.53	0.3357	0.977	0.9472	0.7668	0.4067	0.5474	0.1872	0.0134	0.5378	0.0134	0.3021	0.7324	1	1	0.9273	0.7304	0.859	0.9235	0.2229	0.0391	0.5668	0.0489	0.5638	0.6751
2914	Lipid	Diacylglycerol	palmitoyl-arachidonoyl-glycerol (16:0/20:4) [1]*	54957		HMDB0007112	100010924		9543736	1.09	1.38	1.64	0.8	1.52	1.29	0.84	0.99	2.06	1.94	5.57	1.55	0.8466	0.2983	0.2816	0.4973	0.2253	0.32	0.8249	0.5556	0.1549	0.012	0.0371	0.218	1	1	0.5655	0.5962	0.7435	0.8632	0.5848	0.4978	0.2748	0.045	0.2633	0.3396
2915	Lipid	Diacylglycerol	palmitoyl-arachidonoyl-glycerol (16:0/20:4) [2]*	54958		HMDB0007112	100010925		9543736	1.53	1.19	1.7	1.04	1.35	1.35	0.97	0.87	1.93	1.31	6.66	1.12	0.5797	0.6537	0.5295	0.4198	0.4901	0.2272	0.7033	0.116	0.5222	0.4284	0.3443	0.8617	1	1	0.7539	0.5532	0.8744	0.7933	0.5318	0.1743	0.555	0.4728	0.5982	0.7303
2927	Lipid	Diacylglycerol	oleoyl-linoleoyl-glycerol (18:1/18:2) [1]	46798		HMDB0007219	100002989	106292-55-1	14275396	1.22	1.01	1.29	0.85	1.23	1.2	0.57	0.57	1.24	0.56	1.76	0.64	0.7046	0.609	0.2709	0.2599	0.4468	0.2042	0.0007	0.0454	0.0958	0.0174	0.0967	0.1274	1	1	0.5579	0.4515	0.8714	0.7623	0.0034	0.0923	0.1937	0.0578	0.3983	0.2389
2928	Lipid	Diacylglycerol	oleoyl-linoleoyl-glycerol (18:1/18:2) [2]	46799		HMDB0007219	100002990	104346-53-4	71433693	1.4	1.04	1.33	0.88	1.28	1.17	0.66	0.68	1.15	0.6	1.79	0.68	0.1967	0.5914	0.132	0.316	0.2485	0.2019	0.0034	0.0987	0.0426	0.0179	0.0532	0.1164	1	1	0.403	0.4871	0.7756	0.7618	0.0127	0.1539	0.1123	0.0586	0.2988	0.2234
2932	Lipid	Diacylglycerol	linoleoyl-linoleoyl-glycerol (18:2/18:2) [1]*	54968		HMDB0007248	100010941		9543729	2	1.31	2.03	0.68	1.82	1.43	0.61	0.4	1.04	0.68	1.68	0.5	0.1016	0.1977	0.0434	0.4523	0.0852	0.0834	0.1008	0.0056	0.8104	0.0864	0.1791	0.013	1	0.9488	0.2419	0.5777	0.608	0.6504	0.1426	0.0204	0.7159	0.1707	0.4725	0.0675
2933	Lipid	Diacylglycerol	linoleoyl-linoleoyl-glycerol (18:2/18:2) [2]*	54969		HMDB0007248	100010942		9543729	3.63	0.53	3.16	0.35	2.85	1.39	0.42	0.27	0.77	0.43	1.76	0.5	0.0136	0.8168	0.0383	0.4248	0.0574	0.034	0.0275	0.0044	0.3228	0.0488	0.799	0.1437	0.8429	1	0.2287	0.556	0.5598	0.4042	0.0591	0.0177	0.4129	0.1126	0.8184	0.2593
2938	Lipid	Diacylglycerol	stearoyl-arachidonoyl-glycerol (18:0/20:4) [1]*	57450	C00165	HMDB0007170	100010949		6438587	1.01	1.36	1.28	1.22	1.19	1.64	0.72	0.85	1.44	1.09	1.46	0.89	0.9934	0.6473	0.4127	0.775	0.8093	0.0593	0.6131	0.2801	0.805	0.8375	0.2824	0.5105	1	1	0.6848	0.7318	0.9634	0.5349	0.4829	0.317	0.7131	0.6905	0.5511	0.5493
2939	Lipid	Diacylglycerol	stearoyl-arachidonoyl-glycerol (18:0/20:4) [2]*	57449		HMDB0007170	100010950		6438587	1.06	1.3	1.08	1.17	1.31	1.56	0.7	0.85	1.38	0.98	1.69	0.92	0.9259	0.7004	0.9038	0.8247	0.6827	0.1136	0.6044	0.6864	0.9043	0.9776	0.5703	0.3958	1	1	0.9273	0.7517	0.9187	0.6926	0.4781	0.5723	0.7479	0.7299	0.7296	0.4769
2940	Lipid	Diacylglycerol	oleoyl-arachidonoyl-glycerol (18:1/20:4) [1]*	54960		HMDB0007228	100010936		9543786	1.36	1.36	1.45	0.94	1.29	1.46	0.91	0.56	1.51	1.17	4.58	0.83	0.5303	0.6631	0.4969	0.6145	0.3397	0.2712	0.8913	0.0137	0.3698	0.5746	0.2704	0.4638	1	1	0.7362	0.6533	0.8503	0.8359	0.6093	0.0397	0.4479	0.5537	0.5409	0.5243
2941	Lipid	Diacylglycerol	oleoyl-arachidonoyl-glycerol (18:1/20:4) [2]*	54961		HMDB0007228	100010937		9543786	1.4	1.67	1.61	0.9	1.25	1.4	1.01	0.61	1.27	0.97	5.15	0.71	0.5372	0.2853	0.3229	0.2942	0.5114	0.7043	0.6458	0.02	0.5337	0.9786	0.6073	0.2979	1	0.9943	0.6179	0.4749	0.8842	0.9561	0.5	0.052	0.5634	0.7299	0.738	0.404
2942	Lipid	Diacylglycerol	linoleoyl-arachidonoyl-glycerol (18:2/20:4) [1]*	54955		HMDB0007257	100010922		9543796	1.69	1.13	2.3	1.33	1.99	1.37	1.02	0.77	1.64	1.23	3.22	0.84	0.0817	0.5694	0.0028	0.4552	0.0271	0.2778	0.7913	0.0674	0.0936	0.5965	0.04	0.7251	1	1	0.0651	0.5798	0.4234	0.8359	0.5693	0.1215	0.1914	0.5666	0.2676	0.6751
2943	Lipid	Diacylglycerol	linoleoyl-arachidonoyl-glycerol (18:2/20:4) [2]*	54956		HMDB0007257	100010923		9543796	1.8	0.78	2.19	0.83	2.09	1.1	1.24	2.19	1.07	1.33	2.76	1.15	0.0958	0.6464	0.0047	0.385	0.0272	0.6223	0.2642	0.0328	0.8744	0.3764	0.1326	0.7331	1	1	0.0852	0.5314	0.4234	0.9307	0.2811	0.0731	0.739	0.4405	0.4372	0.6751
3001	Lipid	Sphingolipid Synthesis	sphinganine	17769	C00836	HMDB0000269	313	3102-56-5	3126	0.84	0.7	0.83	0.91	0.86	0.85	1.41	1.37	1.64	1.29	0.8	0.47	0.5528	0.069	0.5513	0.2215	0.6332	0.5574	0.177	0.2275	0.0859	0.1461	0.2315	0.0034	1	0.7467	0.7594	0.4179	0.9016	0.9235	0.2155	0.2756	0.1813	0.238	0.5194	0.0374
3002	Lipid	Sphingolipid Synthesis	sphinganine-1-phosphate	52605		HMDB0001383	100001876	19794-97-9	520	0.84	0.89	1.05	1	0.94	1.04	1.4	1.16	1.32	1.2	0.72	0.44	0.3423	0.5707	0.7591	0.9364	0.7525	0.8039	0.1653	0.4129	0.2682	0.3894	0.0131	0.0011	1	1	0.8733	0.7892	0.9359	0.9988	0.2065	0.4137	0.3693	0.45	0.1973	0.0215
3003	Lipid	Sphingolipid Synthesis	sphingadienine	57426			100015643	25696-03-1	6449795	1.14	0.47	0.72	0.46	0.83	0.92	0.87	0.63	1.18	0.95	0.73	0.37	0.5238	0.0199	0.3689	0.0115	0.8608	0.973	0.3372	0.1382	0.8164	0.9551	0.2371	0.0079	1	0.514	0.6526	0.097	0.9883	1	0.3353	0.1977	0.7183	0.7299	0.5194	0.0543
3010	Lipid	Dihydroceramides	N-palmitoyl-sphinganine (d18:0/16:0)	52604		HMDB11760	100009028	5966-29-0	5283572	1.47	1.34	0.9	0.65	0.92	1.25	0.67	0.97	0.83	0.77	1.36	0.63	0.4354	0.7971	0.463	0.0692	0.5152	0.4124	0.1635	0.9329	0.3253	0.574	0.9246	0.2931	1	1	0.7153	0.2548	0.8868	0.893	0.2065	0.6954	0.4133	0.5537	0.8563	0.4026
3022	Lipid	Ceramides	N-palmitoyl-sphingosine (d18:1/16:0)	44877		HMDB0004949	1518	24696-26-2	5283564	1.11	1	1.15	1.02	1.04	1.15	1.23	1.25	1.29	1.16	0.96	0.77	0.3099	0.9827	0.0923	0.9962	0.4319	0.4424	0.0802	0.1632	0.0595	0.3192	0.9633	0.0685	1	1	0.3472	0.7905	0.8714	0.8959	0.1223	0.2194	0.1413	0.3995	0.8563	0.1678
3026	Lipid	Ceramides	N-stearoyl-sphingosine (d18:1/18:0)*	54979		HMDB0004950	1547	104404-17-3	5283565	1.06	0.91	1.47	1.15	1	1.2	1.5	1.64	1.43	1.35	0.89	0.71	0.5374	0.722	0.0264	0.5764	0.65	0.3498	0.0108	0.0101	0.0486	0.0501	0.8184	0.0632	1	1	0.1829	0.6303	0.9016	0.893	0.0311	0.0313	0.1232	0.115	0.8224	0.161
3032	Lipid	Ceramides	N-palmitoyl-sphingadienine (d18:2/16:0)*	57416		HMDB0240686	100015609			1.7	1.17	1.75	0.93	1.32	1.7	1.08	0.87	1.65	1.31	0.77	0.4	0.2031	0.9623	0.304	0.5977	0.5011	0.117	0.7282	0.132	0.2845	0.7669	0.7382	0.0196	1	1	0.598	0.6463	0.8793	0.6993	0.5431	0.1917	0.3821	0.6509	0.798	0.08
3053	Lipid	Ceramides	ceramide (d18:2/24:1, d18:1/24:2)*	57443		HMDB0240679 HMDB0240680	100015744			1.05	0.9	1.28	1.1	1.05	1.21	1.47	1.29	1.44	1.21	0.89	0.72	0.6422	0.5891	0.0386	0.4177	0.4667	0.2	0.0042	0.0764	0.0183	0.1867	0.6841	0.0178	1	1	0.2287	0.5522	0.8714	0.7618	0.0147	0.1314	0.0592	0.2816	0.7806	0.0769
3058	Lipid	Hexosylceramides (HCER)	glycosyl-N-palmitoyl-sphingosine (d18:1/16:0)	53013			100009272			1.04	1	1.08	1.17	0.92	1.18	1.41	1.37	1.51	1.5	0.87	0.75	0.729	0.498	0.4387	0.5084	0.8259	0.3273	0.0338	0.0783	0.0166	0.0152	0.0331	0.1182	1	1	0.699	0.6014	0.9723	0.8748	0.0696	0.1339	0.055	0.0529	0.253	0.2255
3059	Lipid	Hexosylceramides (HCER)	glycosyl-N-stearoyl-sphingosine (d18:1/18:0)	52234			100001882			0.72	0.66	1.03	1.09	0.92	1.08	1.3	1.27	1.42	1.22	0.96	0.69	0.1316	0.1236	0.7691	0.3021	0.8692	0.3051	0.2587	0.1444	0.1323	0.438	0.9219	0.0514	1	0.9067	0.8776	0.4794	0.9883	0.8495	0.2779	0.2027	0.2442	0.4798	0.8563	0.1468
3083	Lipid	Hexosylceramides (HCER)	glycosyl ceramide (d18:2/24:1, d18:1/24:2)*	57453			100015745			0.66	0.78	0.99	1.34	0.81	1.11	2.04	1.7	2.58	1.48	1.37	0.72	0.121	0.167	0.512	0.9072	0.8184	0.9165	6.9004e-05	0.0412	1.6727e-06	0.0843	0.0456	0.0954	1	0.9488	0.7393	0.7792	0.9674	1	0.0006	0.0862	8.9025e-05	0.1703	0.2794	0.202
3099	Lipid	Dihydrosphingomyelins	myristoyl dihydrosphingomyelin (d18:0/14:0)*	57365		HMDB0012085	100009038		44260138	0.98	1.04	0.97	0.92	0.99	1.14	0.78	0.69	1.04	0.84	1.14	1	0.822	0.9646	0.9347	0.3666	0.9186	0.4162	0.0517	0.0012	0.7831	0.173	0.3828	0.8739	1	1	0.9273	0.5175	0.9883	0.893	0.0917	0.007	0.7078	0.2666	0.6298	0.7358
3100	Lipid	Dihydrosphingomyelins	palmitoyl dihydrosphingomyelin (d18:0/16:0)*	52434		HMDB0010168	100008954		9939965	1	0.93	1.03	1	1	1.03	1.03	1.05	1.19	1.16	1.08	0.96	0.7761	0.3091	0.5801	0.9179	0.9295	0.8979	0.6878	0.6489	0.0204	0.0599	0.4044	0.4454	1	1	0.7726	0.7812	0.9883	1	0.5248	0.5496	0.0635	0.131	0.6464	0.511
3101	Lipid	Dihydrosphingomyelins	behenoyl dihydrosphingomyelin (d18:0/22:0)*	57331		HMDB0012091	100009026		44260132	0.88	0.91	0.84	0.98	0.81	1.05	0.91	0.94	0.92	0.96	0.81	0.78	0.2847	0.5376	0.118	0.7942	0.0706	0.5224	0.4384	0.5898	0.6052	0.704	0.0408	0.0365	1	1	0.3791	0.7387	0.5956	0.9149	0.3925	0.5162	0.6096	0.6195	0.2699	0.1187
3102	Lipid	Dihydrosphingomyelins	sphingomyelin (d18:0/18:0, d19:0/17:0)*	57473		HMDB0012087	100009027		44260130	0.93	0.89	1.1	1.2	0.96	1.13	1.33	1.45	1.43	1.56	1.02	0.81	0.4026	0.2918	0.2617	0.0978	0.55	0.2943	0.0024	0.0003	9.6542e-05	1.2125e-05	0.9514	0.0155	1	1	0.5502	0.301	0.8899	0.8491	0.0095	0.0031	0.0011	0.0003	0.8563	0.0733
3103	Lipid	Dihydrosphingomyelins	sphingomyelin (d18:0/20:0, d16:0/22:0)*	57476		HMDB0012090	100015786			0.78	0.98	0.87	1.02	0.7	1.13	1.05	0.95	1.18	1.12	0.84	0.72	0.1495	0.7774	0.4804	0.5847	0.0315	0.5896	0.8269	0.5586	0.3129	0.8592	0.0921	0.0744	1	1	0.7313	0.6381	0.4422	0.9304	0.5848	0.4983	0.407	0.6994	0.3924	0.1738
3104	Lipid	Sphingomyelins	palmitoyl sphingomyelin (d18:1/16:0)	37506		HMDB0010169	100002107	6254-89-3	9939941	0.92	0.92	1.03	1.06	0.96	0.98	1.18	1.22	1.26	1.27	0.99	0.92	0.1054	0.0832	0.4611	0.3271	0.4031	0.5785	0.0005	0.0001	5.6611e-06	4.6777e-06	0.9422	0.0677	1	0.8284	0.7153	0.4932	0.8581	0.9254	0.0027	0.0014	0.0001	0.0001	0.8563	0.1678
3105	Lipid	Sphingomyelins	hydroxypalmitoyl sphingomyelin (d18:1/16:0(OH))**	62851			100021000			0.86	0.95	0.99	1.04	0.95	0.93	1.12	1.15	1.21	1.17	1.06	0.93	0.0135	0.44	0.8295	0.6074	0.3	0.1721	0.0356	0.0098	0.002	0.0053	0.3062	0.2834	0.8429	1	0.8979	0.6515	0.8208	0.7416	0.0714	0.031	0.0117	0.0274	0.5638	0.3945
3106	Lipid	Sphingomyelins	stearoyl sphingomyelin (d18:1/18:0)	19503	C00550	HMDB0001348	1538	85187-10-6;85187-10-6	6453725	0.8	0.91	1.12	1.36	0.92	0.91	1.59	1.8	1.61	1.79	0.98	0.92	0.0485	0.0926	0.2671	0.017	0.4001	0.2193	2.9461e-06	3.5972e-08	7.4332e-07	3.7652e-08	0.9773	0.3064	1	0.8604	0.5557	0.1195	0.8581	0.7882	5.3907e-05	1.0453e-05	6.9245e-05	3.9664e-06	0.8563	0.4058
3107	Lipid	Sphingomyelins	behenoyl sphingomyelin (d18:1/22:0)*	48492		HMDB0012103	100006294		44260125	0.83	0.92	0.97	0.99	0.86	0.89	1.2	1.32	1.19	1.23	0.93	0.97	0.0087	0.1991	0.5638	0.9839	0.03	0.0698	0.008	0.0001	0.0063	0.0043	0.4113	0.2492	0.7645	0.9488	0.7644	0.7905	0.4274	0.5985	0.0247	0.0014	0.028	0.0229	0.6518	0.3672
3108	Lipid	Sphingomyelins	tricosanoyl sphingomyelin (d18:1/23:0)*	52436		HMDB0012105	100008955			0.92	0.95	1	1.03	0.93	0.95	1.15	1.24	1.35	1.23	1.13	1.01	0.2855	0.3956	0.9318	0.6268	0.3453	0.2563	0.0383	0.0042	7.2097e-05	0.0067	0.1717	0.9222	1	1	0.9273	0.6615	0.8503	0.8161	0.0743	0.0171	0.0009	0.031	0.4664	0.7496
3109	Lipid	Sphingomyelins	lignoceroyl sphingomyelin (d18:1/24:0)	57330		HMDB0011697	100006298	60037-60-7		0.84	0.93	0.92	1.01	0.85	0.82	1.14	1.36	1.21	1.24	0.97	1.02	0.0085	0.2084	0.1613	0.7972	0.0095	0.0024	0.0457	4.1749e-06	0.0016	0.0005	0.7274	0.7057	0.7645	0.9488	0.4321	0.7405	0.2521	0.1071	0.0842	0.0002	0.0099	0.0044	0.7924	0.6702
3110	Lipid	Sphingomyelins	sphingomyelin (d18:2/18:1)*	57474		HMDB0001348	100015788		52931155	0.95	1.09	1.26	1.44	1.04	1.19	1.38	1.4	1.55	1.51	0.89	0.68	0.6954	0.6214	0.0531	0.0034	0.7987	0.2454	0.0023	0.0009	6.3612e-05	7.4492e-05	0.2733	8.175e-05	1	1	0.2634	0.0501	0.9586	0.8049	0.0093	0.0058	0.0008	0.0012	0.5419	0.0031
3111	Lipid	Sphingomyelins	sphingomyelin (d18:2/23:1)*	57482		HMDB0240668	100015791			0.95	0.99	1.09	1.19	1.04	1.46	1.04	1.01	1.43	1.33	1.04	0.77	0.7412	0.7936	0.7564	0.3455	0.8838	0.0047	0.7863	0.9962	0.0385	0.0934	0.7203	0.1165	1	1	0.8733	0.5086	0.9883	0.1616	0.5679	0.6954	0.1051	0.18	0.7924	0.2234
3112	Lipid	Sphingomyelins	sphingomyelin (d18:2/24:2)*	57479		HMDB0240644	100015789			0.92	0.94	1.06	1.25	0.98	1.12	1.22	1.19	1.44	1.33	0.98	0.88	0.3677	0.2532	0.3413	0.044	0.7623	0.4031	0.013	0.0306	5.6276e-05	0.0013	0.8085	0.1642	1	0.9535	0.6316	0.2034	0.9371	0.893	0.036	0.0697	0.0007	0.0092	0.8202	0.2813
3113	Lipid	Sphingomyelins	sphingomyelin (d17:1/14:0, d16:1/15:0)*	62152			100020276			0.86	0.93	1.02	0.84	0.94	0.85	0.84	0.81	0.89	0.66	1.21	0.97	0.4094	0.5106	0.984	0.2198	0.7071	0.2418	0.2005	0.4887	0.1956	0.0345	0.2105	0.7357	1	1	0.9273	0.4179	0.9206	0.8049	0.2346	0.4635	0.3114	0.0871	0.4987	0.6753
3114	Lipid	Sphingomyelins	sphingomyelin (d18:1/14:0, d16:1/16:0)*	42463		HMDB0012097	100004328		11433862	0.89	0.97	0.99	0.99	0.91	0.96	1.01	1.06	1.12	0.98	1.11	0.97	0.0311	0.6001	0.9711	0.8795	0.0743	0.4628	0.8556	0.2436	0.026	0.7064	0.0353	0.3588	1	1	0.9273	0.7704	0.5956	0.8995	0.599	0.2865	0.0787	0.6195	0.2618	0.4449
3115	Lipid	Sphingomyelins	sphingomyelin (d18:2/14:0, d18:1/14:1)*	47154		HMDB0240637 HMDB0240612	100005985			0.91	1.05	1	0.94	0.99	1.01	0.78	0.85	0.92	0.81	1.04	0.98	0.1755	0.7316	0.9405	0.3346	0.8706	0.9028	0.0026	0.0359	0.3689	0.0018	0.3264	0.7812	1	1	0.9273	0.5011	0.9883	1	0.0102	0.0786	0.4479	0.0116	0.5802	0.6907
3116	Lipid	Sphingomyelins	sphingomyelin (d17:1/16:0, d18:1/15:0, d16:1/17:0)*	52433		HMDB0240608 HMDB0240617	100006314	121999-58-4		1.01	0.97	1.02	0.94	1.01	0.97	0.96	0.99	1.14	1.05	1.03	0.93	0.9018	0.5666	0.7814	0.309	0.9826	0.5926	0.6058	0.7658	0.1021	0.423	0.8501	0.4676	1	1	0.8826	0.4826	0.9883	0.9304	0.4784	0.6148	0.2025	0.4712	0.835	0.5245
3117	Lipid	Sphingomyelins	sphingomyelin (d17:2/16:0, d18:2/15:0)*	57483		HMDB0240677	100015793			0.74	0.74	1.09	0.89	0.91	0.77	0.85	1.2	1.21	1.23	1.9	1.26	0.5811	0.2345	0.841	0.4806	0.6023	0.2245	0.8048	0.1115	0.4336	0.1645	0.0202	0.1987	1	0.9488	0.9021	0.5888	0.8899	0.7933	0.5767	0.1701	0.4998	0.2579	0.2085	0.3216
3118	Lipid	Sphingomyelins	sphingomyelin (d18:2/16:0, d18:1/16:1)*	42459		HMDB0240613 HMDB0240638	100004329			0.92	1.01	1.07	1.17	0.98	1.1	1.19	1.28	1.26	1.22	1.02	0.91	0.1155	0.86	0.2003	0.0084	0.5764	0.1615	0.0007	6.0212e-06	2.2461e-05	0.0001	0.4566	0.0524	1	1	0.4768	0.0822	0.8899	0.7365	0.0037	0.0002	0.0004	0.0015	0.6799	0.1471
3119	Lipid	Sphingomyelins	sphingomyelin (d18:1/17:0, d17:1/18:0, d19:1/16:0)	52615		HMDB0240609 HMDB0240622 HMDB0240620	100008920	121999-64-2	46891763	0.95	0.89	1.05	1.03	0.95	0.97	1.22	1.2	1.47	1.39	1.05	0.89	0.4695	0.0762	0.5692	0.8933	0.4834	0.5331	0.0138	0.0197	1.016e-05	0.0001	0.8429	0.1071	1	0.7854	0.7658	0.7767	0.8744	0.9149	0.0372	0.0515	0.0002	0.0016	0.8319	0.2155
3120	Lipid	Sphingomyelins	sphingomyelin (d18:1/18:1, d18:2/18:0)	37529		HMDB0012101	100002106	108392-10-5	6443882	0.91	0.99	1.09	1.22	0.99	1.11	1.25	1.25	1.33	1.32	0.97	0.87	0.1518	0.542	0.2932	0.0247	0.6761	0.3464	0.0016	0.0008	9.3077e-05	3.4757e-05	0.5287	0.0447	1	1	0.5829	0.1444	0.9127	0.893	0.0064	0.0057	0.001	0.0007	0.7021	0.1354
3121	Lipid	Sphingomyelins	sphingomyelin (d18:1/19:0, d19:1/18:0)*	57475			100015787			1.16	1.02	1.24	1.09	1.16	1.28	1.15	1	1.55	1.39	1.17	0.78	0.4138	0.7618	0.3997	0.7897	0.5676	0.3022	0.3469	0.7826	0.0117	0.0824	0.7873	0.1482	1	1	0.6734	0.7365	0.8899	0.8491	0.3428	0.621	0.0447	0.169	0.8132	0.2639
3122	Lipid	Sphingomyelins	sphingomyelin (d18:1/20:0, d16:1/22:0)*	48490		HMDB0012102	100006290		44260124	0.88	0.91	1.09	1.29	0.94	1	1.44	1.46	1.43	1.52	0.96	0.86	0.1681	0.087	0.43	0.0274	0.4888	0.5302	3.8022e-05	1.0617e-05	1.1954e-05	2.1627e-06	0.5409	0.0601	1	0.8464	0.6954	0.1503	0.8744	0.9149	0.0004	0.0003	0.0002	7.1944e-05	0.7062	0.1584
3123	Lipid	Sphingomyelins	sphingomyelin (d18:1/20:1, d18:2/20:0)*	48491		HMDB0240610 HMDB0240632	100006292	222403-67-0		0.81	1	1.03	1.38	0.88	1.02	1.45	1.38	1.47	1.42	0.94	0.85	0.1003	0.2474	0.7537	0.0239	0.2307	0.5241	0.0005	0.0004	0.0001	0.0002	0.4481	0.0542	1	0.9488	0.8733	0.1437	0.7493	0.9149	0.0027	0.0033	0.0014	0.0024	0.6756	0.1497
3124	Lipid	Sphingomyelins	sphingomyelin (d18:1/20:2, d18:2/20:1, d16:1/22:2)*	57481			100006293			0.92	0.92	1.49	1.63	1.18	1.58	1.4	1.45	1.75	1.68	0.74	0.53	0.7013	0.9738	0.4258	0.0376	0.9704	0.0262	0.177	0.0684	0.028	0.0178	0.05	0.0127	1	1	0.695	0.191	0.9883	0.36	0.2155	0.1223	0.0832	0.0586	0.2889	0.0675
3125	Lipid	Sphingomyelins	sphingomyelin (d18:1/21:0, d17:1/22:0, d16:1/23:0)*	52495		HMDB0240621 HMDB0240611 HMDB0240619	100009025			0.93	1	1.05	1.03	0.97	1.02	1.11	1.13	1.29	1.2	1.14	0.93	0.4508	0.8017	0.6779	0.566	0.6573	0.9002	0.2097	0.2114	0.0023	0.0455	0.2521	0.1695	1	1	0.8376	0.6268	0.9059	1	0.2418	0.262	0.0135	0.1077	0.5282	0.2871
3126	Lipid	Sphingomyelins	sphingomyelin (d18:2/21:0, d16:2/23:0)*	57480		HMDB0240676	100015790			1.69	1.35	1.99	1.1	2.24	1.86	0.77	0.7	1.8	1.36	1.21	0.61	0.1623	0.9147	0.144	0.8232	0.0751	0.1375	0.773	0.1217	0.4461	0.5983	0.8972	0.3061	1	1	0.4165	0.7514	0.5956	0.7365	0.5627	0.181	0.5092	0.5666	0.8476	0.4058
3127	Lipid	Sphingomyelins	sphingomyelin (d18:1/22:1, d18:2/22:0, d16:1/24:1)*	48493		HMDB0012104	100006295			0.86	1	1.07	1.07	0.94	0.99	1.38	1.45	1.39	1.44	0.95	0.93	0.1636	0.6135	0.4376	0.5286	0.5707	0.6572	0.0005	4.4797e-05	0.0002	7.0971e-05	0.7106	0.2932	1	1	0.6987	0.6112	0.8899	0.9454	0.0027	0.0007	0.0021	0.0012	0.7924	0.4026
3128	Lipid	Sphingomyelins	sphingomyelin (d18:1/22:2, d18:2/22:1, d16:1/24:2)*	57477		HMDB0240672 HMDB0240670 HMDB0240669	100006296			0.89	0.94	1.18	1.38	0.99	1.05	1.34	1.34	1.53	1.47	0.9	0.8	0.3366	0.1424	0.067	0.0061	0.9551	0.9226	0.0011	0.001	1.0894e-05	5.951e-05	0.2765	0.0102	1	0.9488	0.2989	0.0674	0.9883	1	0.0049	0.0065	0.0002	0.0011	0.5454	0.0631
3129	Lipid	Sphingomyelins	sphingomyelin (d18:2/23:0, d18:1/23:1, d17:1/24:1)*	52435		HMDB0240634 HMDB0011696 HMDB0240614	100008956		134757653	0.89	0.98	0.97	1.06	0.92	1.05	1.14	1.17	1.37	1.21	1.13	1	0.1423	0.8935	0.7388	0.2774	0.2757	0.8648	0.0464	0.0953	7.6336e-05	0.025	0.1063	0.5027	1	1	0.8675	0.4642	0.797	1	0.0849	0.1515	0.0009	0.073	0.4055	0.5464
3130	Lipid	Sphingomyelins	sphingomyelin (d18:1/24:1, d18:2/24:0)*	47153		HMDB0012107	100005986	94359-13-4	44260126	0.72	0.91	0.92	1.17	0.79	0.91	1.41	1.67	1.36	1.31	1	1.09	0.0058	0.4395	0.4489	0.154	0.0338	0.2361	0.0012	5.8748e-06	0.0035	0.0078	0.8073	0.9036	0.7645	1	0.7065	0.3525	0.4451	0.8049	0.0052	0.0002	0.0181	0.0336	0.8202	0.7412
3131	Lipid	Sphingomyelins	sphingomyelin (d18:2/24:1, d18:1/24:2)*	52437		HMDB0240636 HMDB0240615	100008957		85336023	0.86	0.92	1.05	1.28	0.92	1.05	1.4	1.42	1.5	1.4	1.01	0.92	0.0944	0.1983	0.3755	0.0037	0.3602	0.8604	4.7639e-06	2.9944e-06	1.3661e-07	5.5361e-06	0.6845	0.0861	1	0.9488	0.6594	0.0521	0.8549	1	7.9243e-05	0.0001	2.2568e-05	0.0002	0.7806	0.191
3132	Lipid	Sphingomyelins	sphingomyelin (d18:1/25:0, d19:0/24:1, d20:1/23:0, d19:1/24:0)*	57478		HMDB0240671 HMDB0240675 HMDB0240673 HMDB0240674	100015792			0.98	0.87	0.97	0.76	1	0.94	0.71	1.02	1.19	1.16	0.94	0.87	0.9929	0.221	0.4732	0.2109	0.9827	0.364	0.0871	0.9436	0.7217	0.4698	0.4385	0.2226	1	0.9488	0.7279	0.409	0.9883	0.893	0.1286	0.6954	0.6795	0.499	0.6732	0.3435
3135	Lipid	Ceramide PEs	palmitoyl-sphingosine-phosphoethanolamine (d18:1/16:0)	62984			100021162			1.43	1.52	1.23	1.11	1.06	1.58	0.86	1.2	1.69	1.75	1.35	0.83	0.3312	0.2939	0.5722	0.7848	0.8695	0.2433	0.7528	0.8468	0.2066	0.0983	0.5902	0.6859	1	1	0.7658	0.734	0.9883	0.8049	0.5558	0.6546	0.3176	0.1856	0.7332	0.6542
3160	Lipid	Sphingosines	sphingosine	17747	C00319	HMDB0000252	297	123-78-4	5280335	0.94	0.61	0.75	0.76	0.79	0.85	1.09	1.01	1.27	1.11	0.8	0.56	0.7088	0.0417	0.2102	0.1792	0.4118	0.5979	0.6854	0.928	0.3214	0.4167	0.1737	0.0102	1	0.6653	0.4908	0.3813	0.8591	0.9304	0.524	0.6954	0.4123	0.4687	0.4671	0.0631
3162	Lipid	Sphingosines	sphingosine 1-phosphate	34445	C06124	HMDB0000277	100000626	26993-30-6	5283560	0.92	0.9	0.93	0.91	0.89	1.07	1.13	1.01	1.02	1.05	0.84	0.75	0.3941	0.4143	0.5243	0.4828	0.3577	0.6565	0.4498	0.9955	0.972	0.8176	0.0502	0.0364	1	1	0.7499	0.5888	0.854	0.9454	0.3982	0.6954	0.763	0.6782	0.2889	0.1187
3176	Lipid	Mevalonate Metabolism	3-hydroxy-3-methylglutarate	531	C03761	HMDB0000355	112	503-49-1	1662;5459993	0.89	0.85	1	0.91	0.93	0.87	1.07	1.4	1.15	1.36	0.96	0.88	0.075	0.1994	0.4562	0.2721	0.3396	0.1978	0.464	0.0002	0.1107	0.0005	0.5019	0.1079	1	0.9488	0.7113	0.4599	0.8503	0.7618	0.4043	0.0017	0.2152	0.0043	0.69	0.216
3178	Lipid	Mevalonate Metabolism	mevalonate	39583	C02104	HMDB0000227	30	96949-03-0	449	1.2	1.05	1.07	0.93	0.96	1.17	0.63	0.77	0.69	0.8	1.08	1.14	0.2822	0.7283	0.5893	0.689	0.8087	0.2235	0.0009	0.0431	0.0064	0.0484	0.8551	0.3199	1	1	0.7749	0.6945	0.9634	0.7933	0.0043	0.0892	0.0282	0.1121	0.8366	0.4161
3193	Lipid	Sterol	cholesterol	63	C00187	HMDB0000067	266	57-88-5	6432564;11025495;5997	1.01	1.2	1	0.94	0.96	1.07	0.94	0.98	1.07	0.89	1.11	0.98	0.9008	0.0964	0.9647	0.5211	0.6196	0.5337	0.4942	0.6647	0.3547	0.1159	0.0836	0.7324	1	0.8604	0.9273	0.6098	0.8899	0.9149	0.4199	0.5593	0.4373	0.2058	0.3758	0.6751
3194	Lipid	Sterol	cholesterol sulfate	35324	C18043	HMDB00653	100001606	2864-50-8	65076	0.91	1.06	0.95	0.88	0.89	0.92	0.91	0.91	0.99	0.91	0.95	0.98	0.1051	0.4164	0.3541	0.0491	0.0469	0.1588	0.0839	0.1143	0.8337	0.0846	0.4911	0.8104	1	1	0.6455	0.209	0.5255	0.7365	0.1251	0.1733	0.7243	0.1703	0.6879	0.7041
3207	Lipid	Sterol	7-alpha-hydroxy-3-oxo-4-cholestenoate (7-Hoca)	36776	C17337	HMDB0012458	100001609	115538-85-7	3081085	0.88	0.95	1.15	1.01	1.03	0.93	1.24	1.46	1.18	1.2	0.99	0.91	0.3071	0.6474	0.1802	0.9952	0.6167	0.3033	0.047	0.0002	0.0761	0.0318	0.8161	0.205	1	1	0.4545	0.7905	0.8899	0.8491	0.0857	0.0017	0.1673	0.0839	0.8224	0.3263
3210	Lipid	Sterol	3beta-hydroxy-5-cholestenoate	54805	C17333	HMDB0012453	100006370	6561-58-6	165511	0.96	1.16	1.28	1.25	1.15	1.3	1.07	1.2	0.98	1	0.79	0.66	0.4874	0.5386	0.1479	0.191	0.3463	0.1661	0.4963	0.197	0.8895	0.774	0.1093	0.0039	1	1	0.4209	0.3868	0.8503	0.7416	0.4204	0.2471	0.7403	0.6549	0.4055	0.0422
3220	Lipid	Sterol	4-cholesten-3-one	38125	C00599	HMDB0000921	100002227	601-57-0	91477	0.78	1.33	0.84	1.17	0.89	0.85	1.39	1.59	1.39	1.17	1.72	1.05	0.225	0.9682	0.4415	0.5019	0.6024	0.5802	0.0731	0.0148	0.0702	0.5211	0.0023	0.8632	1	1	0.699	0.5997	0.8899	0.9254	0.1145	0.0417	0.1578	0.5281	0.1074	0.7307
3225	Lipid	Sterol	campesterol	33997	C01789	HMDB0002869	100001269	474-62-4	173183	0.91	1.2	1	0.82	0.92	0.92	0.84	0.82	1.1	0.82	1.06	0.98	0.5783	0.3217	0.3787	0.3871	0.5652	0.8062	0.2027	0.3855	0.312	0.4081	0.7651	0.957	1	1	0.6597	0.5318	0.8899	0.9989	0.2357	0.3948	0.407	0.4647	0.8059	0.7555
3249	Lipid	Pregnenolone Steroids	17alpha-hydroxypregnanolone glucuronide	47403			100005418			0.87	1.8	0.93	2.85	0.89	2.1	0.99	0.57	0.84	0.7	0.98	0.58	0.5241	0.1484	0.6997	0.0613	0.6692	0.04	0.9479	0.0004	0.5761	0.1347	0.8632	0.0404	1	0.9488	0.849	0.2385	0.9116	0.4358	0.6337	0.0033	0.593	0.2269	0.8401	0.1272
3261	Lipid	Pregnenolone Steroids	pregnenediol disulfate (C21H34O8S2)*	32562			100001993			0.69	1.71	1.43	2.37	0.91	1.03	1.12	1.17	0.95	1.25	0.95	0.49	0.3684	0.6492	0.152	0.1826	0.6402	0.5057	0.3876	0.4051	0.7053	0.605	0.9881	0.1378	1	1	0.4209	0.3835	0.9016	0.9149	0.3649	0.4086	0.6707	0.5708	0.8563	0.2533
3263	Lipid	Pregnenolone Steroids	pregnenetriol disulfate*	62921			100021104			0.39	1.32	1.47	3.19	0.84	0.83	1.17	1.44	1.09	1.63	0.78	0.51	0.0953	0.9679	0.3861	0.6492	0.9416	0.1017	0.3148	0.5339	0.473	0.6713	0.985	0.266	1	1	0.6643	0.6743	0.9883	0.6829	0.3169	0.4871	0.5244	0.6062	0.8563	0.3799
3284	Lipid	Progestin Steroids	pregnanediol-3-glucuronide	40708		HMDB0010318	100003470	1852-49-9	123796	0.95	3.45	1.32	1.82	1.11	5.99	1.01	0.96	0.72	0.78	0.73	0.17	0.6737	0.0437	0.7375	0.5728	0.9124	0.0062	0.9832	0.0683	0.6967	0.2445	0.6333	0.0114	1	0.6653	0.8672	0.6294	0.9883	0.1671	0.6339	0.1223	0.6673	0.3384	0.7515	0.0657
3298	Lipid	Corticosteroids	corticosterone	5983	C02140	HMDB0001547	272	50-22-6	5753	0.53	1	1.04	1.03	0.73	1.43	0.92	0.95	1.03	0.74	0.92	0.95	0.0168	0.9165	0.9887	0.8402	0.3532	0.3604	0.9169	0.5874	0.4327	0.3894	0.8218	0.7178	0.9097	1	0.9273	0.7588	0.8503	0.893	0.6206	0.5157	0.4998	0.45	0.8247	0.6719
3306	Lipid	Corticosteroids	cortisol	1712	C00735	HMDB0000063	356	50-23-7	5754	0.75	0.98	0.89	1.02	0.77	1.06	1.2	0.98	1.19	0.93	1.11	1.06	0.0189	0.9071	0.2807	0.951	0.0498	0.8058	0.3723	0.7631	0.1854	0.5333	0.6257	0.6552	0.9645	1	0.5649	0.7905	0.5293	0.9989	0.3567	0.6135	0.3082	0.5344	0.7484	0.6313
3311	Lipid	Corticosteroids	tetrahydrocortisol glucuronide	64411			100022013			0.79	0.93	1.02	0.97	0.86	0.8	1.27	0.88	1.07	0.85	1.11	1.01	0.298	0.8193	0.5217	0.4623	0.6485	0.2028	0.2247	0.3481	0.7155	0.343	0.7191	0.9398	1	1	0.7484	0.583	0.9016	0.7618	0.2538	0.3668	0.6774	0.4159	0.7924	0.7555
3316	Lipid	Corticosteroids	cortisone	1769	C00762	HMDB0002802	273	53-06-5	222786	0.83	0.93	0.88	0.87	0.84	0.83	0.95	0.98	1.03	0.97	0.9	0.91	0.0057	0.3648	0.0727	0.0737	0.0116	0.0131	0.391	0.7348	0.6499	0.6993	0.1086	0.1532	0.7645	1	0.3064	0.2614	0.2521	0.2594	0.3662	0.5988	0.639	0.6195	0.4055	0.2701
3324	Lipid	Corticosteroids	tetrahydrocortisone glucuronide (5)	64591			100022127			0.71	0.87	0.89	0.82	0.9	0.74	0.97	0.75	0.93	0.74	1.17	1.04	0.1059	0.7169	0.8142	0.4178	0.7175	0.0895	0.8551	0.1177	0.6673	0.0847	0.402	0.9014	1	1	0.8969	0.5522	0.9234	0.6547	0.599	0.1759	0.6485	0.1703	0.6451	0.7409
3337	Lipid	Androgenic Steroids	11-ketoetiocholanolone glucuronide	47135			100005402	17181-16-7		0.91	0.83	1.09	1.28	0.96	1.05	1.07	0.73	0.89	0.8	1.32	0.9	0.4264	0.3627	0.645	0.2249	0.928	0.4105	0.6421	0.0206	0.2158	0.0876	0.0989	0.6242	1	1	0.8134	0.4184	0.9883	0.893	0.4986	0.0529	0.3293	0.1721	0.3986	0.6176
3338	Lipid	Androgenic Steroids	dehydroepiandrosterone sulfate (DHEA-S)	32425	C04555	HMDB0001032	100000792	651-48-9	12594	0.88	1.08	0.96	1.03	0.9	0.76	1.15	1.11	1.18	1.12	0.96	0.71	0.0536	0.8109	0.7134	0.8525	0.3062	0.1099	0.3219	0.5314	0.2631	0.5888	0.4588	0.0485	1	1	0.855	0.7627	0.824	0.6907	0.3231	0.4871	0.369	0.5639	0.6799	0.1402
3340	Lipid	Androgenic Steroids	16a-hydroxy DHEA 3-sulfate	38168		HMDB0062544	100002126		20848950	0.71	1.03	0.72	0.91	0.88	0.75	1.23	0.98	1.23	0.99	1.06	0.74	0.0509	0.8146	0.0664	0.6471	0.384	0.1743	0.1808	0.9586	0.1668	0.682	0.4996	0.0816	1	1	0.2979	0.6742	0.8549	0.7416	0.2191	0.6954	0.2886	0.6106	0.69	0.1843
3341	Lipid	Androgenic Steroids	androsterone glucuronide	61846	C11135	HMDB0002829	100002761	1852-43-3	114833	1.04	1.2	1.13	1.32	1.06	1.34	1.13	1.04	1.18	1	1.14	0.78	0.6884	0.1054	0.3232	0.0054	0.472	0.0021	0.0858	0.7714	0.0565	0.9207	0.2071	0.1285	1	0.8736	0.6179	0.0631	0.8714	0.1065	0.1272	0.6169	0.1362	0.7265	0.4922	0.2402
3343	Lipid	Androgenic Steroids	epiandrosterone sulfate	33973	C04555	HMDB0062657	100001287	22229-22-7	9929317	1.03	1.3	1.3	1.35	0.97	1.02	1.35	1.55	1.28	1.69	1.15	0.63	0.4734	0.0526	0.2519	0.0257	0.7847	0.3844	0.137	0.1154	0.0829	0.0343	0.816	0.006	1	0.7112	0.5379	0.1474	0.9499	0.893	0.1816	0.1743	0.178	0.0871	0.8224	0.0498
3354	Lipid	Androgenic Steroids	etiocholanolone glucuronide	47112		HMDB0004484	100005403	621890	270605	0.89	1.24	0.99	1.54	0.95	1.23	1.25	1.2	1.29	1.19	1.15	0.97	0.7496	0.1038	0.5275	0.0004	0.8288	0.0284	0.0727	0.3014	0.0334	0.1357	0.1863	0.5714	1	0.8736	0.7524	0.018	0.9726	0.3725	0.1144	0.3342	0.0943	0.2269	0.4759	0.5869
3358	Lipid	Androgenic Steroids	11beta-hydroxyetiocholanolone glucuronide*	64418			100020542	17181-15-6		0.92	1.11	1.15	1.58	1.08	1.19	1.45	1.14	1.45	1.04	1.25	0.88	0.6839	0.5705	0.1924	0.0119	0.4196	0.1855	0.1079	0.9405	0.038	0.8947	0.2569	0.2644	1	1	0.471	0.0983	0.8591	0.7572	0.1495	0.6954	0.1043	0.7158	0.5293	0.3789
3364	Lipid	Androgenic Steroids	androstenediol (3beta,17beta) disulfate (1)	37202	C04295	HMDB0240313	100001992		87120982	0.82	0.92	0.98	0.72	0.92	0.65	0.9	0.78	0.9	0.69	0.74	0.61	0.8957	0.6616	0.3293	0.081	0.5546	0.0237	0.2292	0.4796	0.2061	0.2742	0.0503	0.0358	1	1	0.6227	0.2718	0.8899	0.3411	0.2566	0.4577	0.3175	0.3596	0.2889	0.1182
3387	Lipid	Androgenic Steroids	5alpha-androstan-3beta,17beta-diol disulfate	37190	C12525	HMDB00493	100001987	571-20-0	90186325	0.96	1.08	1.26	0.93	0.99	0.68	0.9	1.08	0.87	0.95	0.98	0.56	0.8953	0.1487	0.3605	0.3053	0.4163	0.405	0.1688	0.5985	0.2968	0.5989	0.1795	0.0145	1	0.9488	0.6507	0.4794	0.8591	0.893	0.2097	0.5223	0.3935	0.5666	0.4725	0.0709
3402	Lipid	Androgenic Steroids	11beta-hydroxyandrosterone glucuronide	63251		HMDB0010351	100020541			0.93	1.1	1.21	1.29	1.03	1.26	1.67	1.05	1.4	1.14	1.2	0.98	0.9178	0.7635	0.0721	0.1476	0.4191	0.0949	0.0245	0.9983	0.0193	0.4136	0.2522	0.8809	1	1	0.3064	0.3488	0.8591	0.6573	0.0552	0.6954	0.061	0.4685	0.5282	0.7399
3403	Lipid	Androgenic Steroids	dehydroandrosterone glucuronide	63929			100021354			1.03	1.03	1.24	1.42	1.12	1.21	1.63	1.19	1.7	1.18	1.47	0.91	0.3783	0.9204	0.1966	0.0173	0.1272	0.1179	0.0036	0.0741	0.0034	0.0456	0.119	0.5798	1	1	0.4754	0.1195	0.6517	0.6993	0.0133	0.1294	0.0178	0.1077	0.4162	0.5919
3454	Lipid	Primary Bile Acid Metabolism	cholate	22842	C00695	HMDB0000619	136	81-25-4	221493	9.58	1.01	0.52	1	0.63	0.35	0.39	1.17	0.36	1.07	6.7	1.05	0.5569	0.9895	0.0727	0.935	0.2059	0.4923	0.5917	0.9865	0.5148	0.9807	0.1054	0.4239	1	1	0.3064	0.7892	0.7356	0.9149	0.474	0.6954	0.5521	0.7299	0.4055	0.4965
3455	Lipid	Primary Bile Acid Metabolism	glycocholate	18476	C01921	HMDB0000138	342	475-31-0;863-57-0	10140	1.36	0.82	0.9	0.41	0.6	0.47	0.71	1.84	1.81	1.3	1.14	1.13	0.7355	0.6562	0.5553	0.1065	0.3889	0.1417	0.9919	0.2721	0.273	0.6896	0.6277	0.5691	1	1	0.7609	0.3204	0.8549	0.7365	0.6339	0.3104	0.3731	0.6147	0.7484	0.5866
3456	Lipid	Primary Bile Acid Metabolism	taurocholate	18497	C05122	HMDB0000036	1648	145-42-6	46783527;6675	2.67	0.81	3.73	0.31	0.62	0.44	0.71	1.15	1.33	0.67	0.54	0.7	0.7144	0.9255	0.9171	0.1526	0.5983	0.1041	0.3152	0.4996	0.8561	0.7448	0.1423	0.8041	1	1	0.9273	0.3507	0.8899	0.6829	0.3169	0.4701	0.7338	0.6396	0.4472	0.7011
3457	Lipid	Primary Bile Acid Metabolism	chenodeoxycholate	1563	C02528	HMDB0000518	1123	474-24-9;474-25-9	10133	2.32	1.69	0.64	1.05	0.98	0.72	1.45	2.92	1.36	1.82	5.51	1.49	0.6197	0.7883	0.2201	0.7127	0.6633	0.9918	0.5805	0.8657	0.8475	0.4935	0.0442	0.2702	1	1	0.5046	0.7061	0.9091	1	0.47	0.6645	0.7301	0.5113	0.2756	0.3843
3462	Lipid	Primary Bile Acid Metabolism	glycochenodeoxycholate	32346	C05466	HMDB0000637	1628	16564-43-5	12544	0.49	0.99	0.61	0.51	0.7	0.64	1.09	1.79	2.57	1.74	0.92	1.58	0.9249	0.955	0.865	0.1262	0.5451	0.4464	0.8077	0.2394	0.1899	0.4869	0.9852	0.5195	1	1	0.915	0.3361	0.8881	0.8959	0.5781	0.2849	0.3098	0.5079	0.8563	0.5547
3463	Lipid	Primary Bile Acid Metabolism	taurochenodeoxycholate	18494	C05465	HMDB0000951	1629	6009-98-9	387316	0.81	0.69	1.32	0.3	0.48	0.4	0.56	0.98	1.49	0.79	0.38	0.98	0.7768	0.867	0.683	0.1392	0.5835	0.3551	0.4169	0.7421	0.7569	0.2597	0.214	0.4085	1	1	0.8404	0.3456	0.8899	0.893	0.3813	0.6026	0.6967	0.3487	0.5023	0.4841
3472	Lipid	Primary Bile Acid Metabolism	cholic acid glucuronide	62571		HMDB0002577	100020549		21252309	1.15	0.77	0.45	0.11	0.8	0.19	0.12	0.38	0.26	0.41	1.9	2.02	0.2508	0.4626	0.0051	0.0005	0.0438	0.0197	1.5517e-05	0.022	0.0015	0.0554	0.1365	0.167	1	1	0.0885	0.0185	0.5067	0.3041	0.0002	0.0558	0.0097	0.1237	0.444	0.2845
3473	Lipid	Primary Bile Acid Metabolism	glycochenodeoxycholate glucuronide (1)	52983		HMDB0002579	100009264		44263370	0.77	0.9	0.59	1.41	0.87	0.99	1.75	1.77	2.16	1.65	1.88	1.07	0.8752	0.7622	0.1685	0.9663	0.832	0.6914	0.1422	0.058	0.066	0.1267	0.2943	0.7303	1	1	0.4423	0.7905	0.9726	0.9561	0.1877	0.1098	0.1517	0.2197	0.5539	0.6751
3480	Lipid	Secondary Bile Acid Metabolism	deoxycholate	1114	C04483	HMDB0000626	302	83-44-3	222528;440355	0.92	0.88	0.5	2.16	0.7	1.11	2.61	2.27	1.73	1.67	3.31	1.21	0.992	0.892	0.2629	0.2988	0.5778	0.5354	0.0825	0.7686	0.2392	0.9275	0.6956	0.8893	1	1	0.5502	0.479	0.8899	0.9149	0.1245	0.6163	0.3481	0.7292	0.7856	0.7409
3485	Lipid	Secondary Bile Acid Metabolism	deoxycholic acid glucuronide	63610			100020550			1.21	0.98	0.71	0.7	1.22	0.76	0.24	0.66	0.35	0.71	2.62	1.66	0.8364	0.8189	0.0146	0.1395	0.3728	0.426	4.0159e-05	0.1971	0.0013	0.3325	0.0079	0.096	1	1	0.134	0.3456	0.8549	0.893	0.0004	0.2471	0.0087	0.4075	0.1635	0.202
3488	Lipid	Secondary Bile Acid Metabolism	glycodeoxycholate	18477	C05464	HMDB00631	100000436	360-65-6	3035026	0.33	1.33	0.25	0.65	0.36	0.7	1.55	1.69	2.87	1.53	1.04	2.17	0.9732	0.852	0.506	0.1997	0.5372	0.6062	0.4904	0.6803	0.1207	0.8617	0.9666	0.7801	1	1	0.7393	0.3998	0.8868	0.9304	0.4189	0.569	0.2305	0.7	0.8563	0.6906
3490	Lipid	Secondary Bile Acid Metabolism	taurodeoxycholate	12261	C05463	HMDB0000896	1668	207737-97-1	2733768	0.5	0.88	0.68	0.35	0.29	0.5	0.59	0.9	1.5	0.71	0.47	1.23	0.5139	0.8329	0.9963	0.1079	0.5782	0.4558	0.3759	0.3607	0.8756	0.0923	0.3036	0.528	1	1	0.9273	0.3207	0.8899	0.8995	0.3576	0.3745	0.739	0.1783	0.5638	0.5572
3495	Lipid	Secondary Bile Acid Metabolism	lithocholate	1483	C03990	HMDB0000761	405	434-13-9	9903	0.69	0.73	0.73	1.23	0.9	1.43	1.42	1.23	1.13	1.16	1.24	1.19	0.299	0.3773	0.3863	0.88	0.7713	0.3765	0.4456	0.4365	0.7971	0.9804	0.7244	0.4831	1	1	0.6643	0.7704	0.9417	0.893	0.3966	0.4281	0.7108	0.7299	0.7924	0.5325
3498	Lipid	Secondary Bile Acid Metabolism	lithocholate sulfate (1)	62526			100020823		451489	0.77	0.83	1.51	1.38	1.15	2.12	2.36	0.99	1.43	1.27	1.23	0.94	0.5716	0.8369	0.5166	0.5414	0.7059	0.4075	0.1644	0.8976	0.4349	0.5214	0.7947	0.7441	1	1	0.7435	0.6188	0.9206	0.893	0.2065	0.6825	0.4998	0.5281	0.8163	0.6753
3500	Lipid	Secondary Bile Acid Metabolism	glycolithocholate	31912	C15557	HMDB00698	100001064	474-74-8	115245	0.52	0.93	0.71	0.94	0.77	1.03	1.62	2.31	2.07	2.2	1.3	1.6	0.0627	0.4974	0.7979	0.3329	0.3829	0.9151	0.2577	0.0396	0.2591	0.0365	0.5443	0.3566	1	1	0.8962	0.4997	0.8549	1	0.2775	0.0846	0.3659	0.0904	0.7081	0.4446
3501	Lipid	Secondary Bile Acid Metabolism	glycolithocholate sulfate*	32620	C11301	HMDB0002639	100001657	15324-64-8	72222	0.53	1.01	0.71	1.47	0.7	0.97	2.01	1.26	1.89	1.44	0.92	0.92	0.1152	0.5713	0.3407	0.499	0.2316	0.6586	0.1312	0.3286	0.1869	0.3108	0.6388	0.5537	1	1	0.6316	0.5972	0.7493	0.9458	0.1748	0.3539	0.3086	0.3914	0.7524	0.576
3502	Lipid	Secondary Bile Acid Metabolism	taurolithocholate	31889	C02592	HMDB0000722	100001065	516-90-5	439763	0.41	0.59	0.54	0.4	0.53	0.67	0.86	1.01	1.39	0.78	0.51	1.12	0.3224	0.4544	0.6194	0.1568	0.5372	0.9804	0.8276	0.2827	0.7039	0.1218	0.2422	0.8501	1	1	0.7934	0.3555	0.8868	1	0.5848	0.3194	0.6707	0.2137	0.522	0.7231
3503	Lipid	Secondary Bile Acid Metabolism	taurolithocholate 3-sulfate	36850	C03642	HMDB0002580	100001658	64936-83-0	440071	0.49	0.88	0.81	1.83	0.91	0.89	1.85	1	1.61	0.93	0.54	0.96	0.095	0.9425	0.8249	0.6522	0.7096	0.8674	0.0837	0.9536	0.1406	0.7432	0.145	0.6055	1	1	0.8979	0.6763	0.9206	1	0.1251	0.6954	0.2555	0.6391	0.4488	0.6063
3505	Lipid	Secondary Bile Acid Metabolism	ursodeoxycholate	1605	C07880	HMDB0000946	1135	128-13-2	31401	0.82	0.98	0.5	1.46	0.76	1.27	2.45	1.98	1.67	1.5	1.72	1.2	0.8281	0.9806	0.134	0.6146	0.6293	0.4231	0.1569	0.8575	0.185	0.8635	0.5726	0.9204	1	1	0.4031	0.6533	0.8991	0.893	0.2003	0.6612	0.3082	0.7006	0.7296	0.7496
3536	Lipid	Secondary Bile Acid Metabolism	glycocholenate sulfate*	32599			100001989			0.8	1.09	1.23	1.16	1.18	0.75	1.5	2.33	1.38	2.13	1.22	0.91	0.353	0.4754	0.9796	0.4291	0.9957	0.0748	0.0598	4.4051e-05	0.1228	7.7957e-05	0.441	0.5	1	1	0.9273	0.5579	0.9883	0.6165	0.1012	0.0007	0.2321	0.0012	0.6734	0.5444
3537	Lipid	Secondary Bile Acid Metabolism	taurocholenate sulfate*	32807			100001990			0.84	0.84	1.29	1.02	1.14	0.68	1.23	1.56	1.11	1.29	0.61	0.85	0.4132	0.7545	0.18	0.7634	0.5099	0.2182	0.2399	0.0515	0.4547	0.1888	0.0097	0.3181	1	1	0.4545	0.7304	0.8834	0.7875	0.2644	0.1007	0.5102	0.2841	0.1803	0.4146
3551	Lipid	Secondary Bile Acid Metabolism	lithocholic acid glucuronide	63606		HMDB0002513	100020553		101627374	0.77	0.87	0.65	0.91	0.9	1.11	0.7	0.78	0.71	0.92	1.16	1.29	0.3082	0.6398	0.0464	0.6602	0.7817	0.5863	0.0578	0.1134	0.0954	0.4691	0.5237	0.2625	1	1	0.2451	0.6797	0.9488	0.9304	0.0995	0.1724	0.1937	0.499	0.7021	0.3782
4120	Nucleotide	Purine Metabolism, (Hypo)Xanthine/Inosine containing	inosine	1123	C00294	HMDB0000195	361	58-63-9	6021	1.45	1.08	1.71	1.15	1.3	0.75	0.49	1.41	0.78	1.01	1.46	2.14	0.0583	0.7253	0.1338	0.7034	0.1547	0.2867	0.0009	0.292	0.49	0.6647	0.7785	0.007	1	1	0.4031	0.7035	0.6956	0.8474	0.0041	0.328	0.5334	0.6019	0.8117	0.0517
4121	Nucleotide	Purine Metabolism, (Hypo)Xanthine/Inosine containing	hypoxanthine	3127	C00262	HMDB0000157	171	68-94-0	790;135398638	0.84	0.72	0.79	0.85	0.92	0.9	0.95	0.77	1.23	1.07	0.69	0.52	0.1765	0.0287	0.0721	0.3903	0.7315	0.6562	0.7883	0.0634	0.0844	0.4611	0.0053	3.0777e-06	1	0.5943	0.3064	0.5333	0.9276	0.9454	0.5684	0.1167	0.1793	0.4932	0.145	0.0002
4122	Nucleotide	Purine Metabolism, (Hypo)Xanthine/Inosine containing	xanthine	3147	C00385	HMDB0000292	1004	69-89-6	1188	0.92	0.81	0.74	0.52	0.81	0.82	0.71	0.8	0.82	0.93	0.87	1	0.3665	0.1626	0.0149	0.001	0.1577	0.4275	0.0173	0.1757	0.1096	0.5089	0.2624	0.9523	1	0.9488	0.134	0.0265	0.6956	0.893	0.0439	0.2281	0.2143	0.5197	0.5361	0.7555
4124	Nucleotide	Purine Metabolism, (Hypo)Xanthine/Inosine containing	xanthosine	15136	C01762	HMDB0000299	100000299	146-80-5	64959	0.8	0.84	0.74	0.88	0.85	1.11	0.92	1.01	0.89	1.2	0.84	0.7	0.1495	0.4677	0.0304	0.4567	0.205	0.4385	0.5384	0.8821	0.4846	0.2987	0.2745	0.0302	1	1	0.1972	0.5798	0.7356	0.8959	0.4458	0.6749	0.531	0.3797	0.5428	0.1056
4127	Nucleotide	Purine Metabolism, (Hypo)Xanthine/Inosine containing	N1-methylinosine	48351		HMDB0002721	100001409	20245-33-4	650095	1	0.94	1.02	0.96	1.06	1.02	0.91	1.32	0.88	1.24	0.82	1.03	0.8397	0.9697	0.8072	0.7921	0.4723	0.2809	0.2003	0.0006	0.1465	0.0054	0.0168	0.9478	1	1	0.8969	0.7377	0.8714	0.8361	0.2346	0.0048	0.2653	0.0277	0.1973	0.7555
4132	Nucleotide	Purine Metabolism, (Hypo)Xanthine/Inosine containing	urate	1604	C00366	HMDB0000289	1134	69-93-2;120K5305	1175	1.01	0.94	1.13	0.88	1.16	1.08	0.81	1.07	0.76	1.09	0.89	1.11	0.8849	0.483	0.4572	0.209	0.1662	0.8646	0.0685	0.5871	0.0395	0.4532	0.1987	0.3002	1	1	0.7115	0.409	0.7008	1	0.1102	0.5157	0.1075	0.4883	0.4913	0.404
4134	Nucleotide	Purine Metabolism, (Hypo)Xanthine/Inosine containing	allantoin	1107	C02350 C02348 C01551	HMDB0000462	1002	97-59-6	204;439714;439713	0.97	0.99	1.03	1.05	1.07	0.9	1.1	1.06	1.07	0.99	1	1.03	0.7054	0.9346	0.6688	0.7805	0.4027	0.17	0.3301	0.6158	0.5614	0.9058	0.9936	0.7492	1	1	0.8302	0.7336	0.8581	0.7416	0.3295	0.5313	0.5833	0.7217	0.8563	0.677
4140	Nucleotide	Purine Metabolism, Adenine containing	adenosine 5'-monophosphate (AMP)	32342	C00020	HMDB0000045	209	149022-20-8	6083	1	1.52	1.06	4.35	0.9	0.13	1.54	0.25	1.09	0.26	2.98	0.25	0.9987	0.7106	0.8861	0.3841	0.7612	0.0901	0.4735	0.2604	0.7748	0.2823	0.1474	0.2039	1	1	0.9253	0.5314	0.9371	0.6547	0.4093	0.2998	0.7052	0.3655	0.4498	0.3257
4147	Nucleotide	Purine Metabolism, Adenine containing	adenosine	555	C00212	HMDB0000050	798	58-61-7	60961	1	0.84	1.48	3.32	1.33	0.17	1.35	0.63	1.14	0.37	3.26	0.72	0.8628	0.4351	0.3449	0.4396	0.574	0.0392	0.72	0.9221	0.699	0.2011	0.0145	0.4935	1	1	0.6353	0.5668	0.8899	0.4358	0.5392	0.6954	0.6684	0.298	0.1973	0.5417
4148	Nucleotide	Purine Metabolism, Adenine containing	adenine	554	C00147	HMDB0000034	880	73-24-5	190	1.73	1.43	1.39	1.33	1.62	1.46	0.87	0.89	0.95	0.87	1.38	1.17	0.0023	0.1906	0.0444	0.1729	0.0108	0.1125	0.3349	0.6437	0.8038	0.5422	0.1957	0.3919	0.6599	0.9488	0.2427	0.376	0.2521	0.6926	0.3337	0.5475	0.7131	0.538	0.4903	0.4731
4154	Nucleotide	Purine Metabolism, Adenine containing	N1-methyladenosine	15650	C02494	HMDB0003331	1242	15763-06-1	27476	1.07	0.97	1.08	1.02	1.07	1.11	0.93	1.09	0.95	0.91	1.04	1.07	0.2187	0.6559	0.1474	0.7861	0.1648	0.1331	0.2738	0.2411	0.4904	0.1702	0.4872	0.3292	1	1	0.4209	0.7342	0.698	0.7365	0.2891	0.2852	0.5334	0.2643	0.6879	0.4223
4165	Nucleotide	Purine Metabolism, Adenine containing	N6-carbamoylthreonyladenosine	35157		HMDB0041623	100001415	24719-82-2	161466	0.99	0.9	1	0.92	1.03	1.01	0.82	1	0.87	0.85	0.9	0.99	0.7815	0.2575	0.9559	0.4002	0.7958	0.8399	0.0328	0.8267	0.0969	0.0849	0.2702	0.8932	1	0.9629	0.9273	0.5415	0.9579	1	0.0682	0.6422	0.1952	0.1703	0.5409	0.7409
4175	Nucleotide	Purine Metabolism, Adenine containing	N6-succinyladenosine	48130		HMDB0000912	100001664	4542-23-8	165243	1.24	1	1.11	0.87	1.01	0.97	0.64	0.75	0.65	0.76	1.11	0.92	0.0375	0.9782	0.2782	0.4969	0.4835	0.9204	0.0172	0.1515	0.0157	0.1518	0.6884	0.5676	1	1	0.5634	0.5962	0.8744	1	0.0437	0.2088	0.0538	0.2442	0.7806	0.5866
4178	Nucleotide	Purine Metabolism, Guanine containing	guanosine 5'-monophosphate (5'-GMP)	2849	C00144	HMDB0001397	347	1333479	6804	1.02	1.22	1	1.79	1	0.51	1.16	0.81	0.94	0.81	1.74	0.92	0.8981	0.4181	1	0.3876	1	0.0776	0.614	0.4225	0.7552	0.4225	0.0445	0.779	1	1	0.9273	0.5318	0.9883	0.6237	0.4829	0.4178	0.6967	0.4712	0.2756	0.6906
4183	Nucleotide	Purine Metabolism, Guanine containing	guanosine	1573	C00387	HMDB0000133	1099	118-00-3	6802	1.45	1.06	1.64	1.15	1.35	0.94	0.51	1.65	0.81	1.23	1.34	2.09	0.0977	0.8108	0.12	0.6784	0.1484	0.6609	0.0025	0.1373	0.5569	0.301	0.7312	0.0089	1	1	0.3795	0.688	0.686	0.946	0.0098	0.1972	0.5805	0.3806	0.7935	0.0574
4184	Nucleotide	Purine Metabolism, Guanine containing	guanine	32352	C00242	HMDB0000132	172	73-40-5	135398634	0.95	0.98	0.83	0.99	1	1.3	1.35	0.79	1.34	1.07	0.69	0.44	0.6776	0.734	0.1955	0.4295	0.9255	0.0105	0.0735	0.1097	0.0831	0.702	0.0188	3.4332e-06	1	1	0.4742	0.5579	0.9883	0.2338	0.1146	0.1681	0.178	0.6195	0.2053	0.0002
4187	Nucleotide	Purine Metabolism, Guanine containing	7-methylguanine	35114	C02242	HMDB0000897	100001456	578-76-7	135398679	0.89	0.99	0.97	1.02	0.91	0.89	1.04	1.33	1	1.16	1.02	1.02	0.1241	0.7294	0.573	0.7382	0.21	0.2162	0.572	0.0007	0.8649	0.0612	0.7474	0.7739	1	1	0.7658	0.7198	0.736	0.7833	0.4668	0.0051	0.7374	0.133	0.7997	0.6899
4193	Nucleotide	Purine Metabolism, Guanine containing	N2,N2-dimethylguanosine	35137		HMDB0004824	100001412	2140-67-2	135501639	1	0.97	1.05	0.94	1.05	1.06	0.87	1.12	0.91	1.05	1.04	1.05	0.8684	0.4646	0.5552	0.3492	0.4951	0.5356	0.0316	0.0684	0.1315	0.4471	0.663	0.4487	1	1	0.7609	0.509	0.8751	0.9149	0.0671	0.1223	0.2434	0.4864	0.7658	0.5123
4206	Nucleotide	Pyrimidine Metabolism, Orotate containing	N-carbamoylaspartate	1594	C00438	HMDB0000828	1108	923-37-5	93072	0.82	0.69	0.52	0.94	0.75	1.61	2.12	0.96	1.59	1.19	0.89	0.31	0.983	0.1307	0.0173	0.7282	0.6112	0.0845	0.0319	0.5227	0.1298	0.4762	0.184	0.0001	1	0.9318	0.1426	0.7136	0.8899	0.6504	0.0674	0.4835	0.2416	0.5017	0.4753	0.0052
4207	Nucleotide	Pyrimidine Metabolism, Orotate containing	dihydroorotate	601	C00337	HMDB03349	923	155-54-4	648	0.97	1.65	1.52	1.2	1.59	1.23	2.03	2.34	1.74	0.76	2.53	3.94	0.4666	0.0572	0.0371	0.412	0.0503	0.156	0.0678	0.0078	0.169	0.538	0.0221	2.6258e-05	1	0.7153	0.2259	0.5501	0.5293	0.7365	0.1102	0.027	0.2901	0.5355	0.2144	0.0013
4208	Nucleotide	Pyrimidine Metabolism, Orotate containing	orotate	1505	C00295	HMDB0000226	445	50887-69-9	967	0.77	0.62	0.6	0.73	0.68	0.88	1.13	0.9	1.08	1.08	0.81	0.54	0.1807	0.0209	0.0044	0.2158	0.038	0.8303	0.59	0.3999	0.5466	0.4844	0.2526	0.0139	1	0.514	0.0836	0.4149	0.4713	0.9997	0.4735	0.4068	0.5735	0.5077	0.5282	0.0702
4210	Nucleotide	Pyrimidine Metabolism, Orotate containing	orotidine	35172		HMDB0000788	100001416	314-50-1	92751	0.97	0.8	0.84	0.87	0.79	0.96	0.81	0.8	0.85	0.9	0.76	0.6	0.7039	0.0711	0.0857	0.2932	0.025	0.8403	0.0361	0.0054	0.0929	0.1846	0.0134	7.2428e-06	1	0.753	0.3344	0.4749	0.4193	1	0.0714	0.0202	0.1908	0.2805	0.1973	0.0004
4220	Nucleotide	Pyrimidine Metabolism, Uracil containing	uridine	606	C00299	HMDB0000296	535	58-96-8	6029	0.96	0.93	0.96	0.94	0.96	0.92	1.02	0.92	1.08	0.97	0.86	0.86	0.616	0.2349	0.5076	0.2375	0.5341	0.1722	0.6922	0.1637	0.195	0.7517	0.0139	0.0285	1	0.9488	0.7393	0.434	0.8868	0.7416	0.5248	0.2196	0.3114	0.6438	0.1973	0.1028
4221	Nucleotide	Pyrimidine Metabolism, Uracil containing	uracil	605	C00106	HMDB0000300	825	66-22-8	1174	0.91	0.76	0.93	0.74	0.95	1.01	0.99	0.66	1.07	0.87	0.8	0.65	0.6955	0.0446	0.4414	0.0258	0.7129	0.8685	0.9709	0.0033	0.5231	0.2648	0.0816	0.0022	1	0.6653	0.699	0.1474	0.9206	1	0.6339	0.0145	0.555	0.3509	0.3712	0.0283
4222	Nucleotide	Pyrimidine Metabolism, Uracil containing	pseudouridine	33442	C02067	HMDB0000767	821	1445-07-4	15047	1.01	0.95	1.05	0.97	1.03	0.97	0.93	1.04	1.01	0.98	1.01	0.97	0.935	0.1675	0.2885	0.4688	0.496	0.3926	0.0682	0.4544	0.9443	0.6355	0.8492	0.2997	1	0.9488	0.5763	0.5844	0.8751	0.893	0.1102	0.4399	0.7612	0.5838	0.835	0.404
4223	Nucleotide	Pyrimidine Metabolism, Uracil containing	5,6-dihydrouridine	61833		HMDB0000497	100001425	1361384	94312	0.97	0.94	1.04	0.94	1.05	0.95	0.92	1.07	0.99	0.96	1	0.96	0.508	0.1653	0.5507	0.309	0.3735	0.3574	0.0714	0.1868	0.7341	0.3557	0.9429	0.2935	1	0.9488	0.7594	0.4826	0.8549	0.893	0.1133	0.2387	0.689	0.4218	0.8563	0.4026
4224	Nucleotide	Pyrimidine Metabolism, Uracil containing	2'-O-methyluridine	57655		HMDB0240328	100010896	2140-76-3	102212	0.88	0.96	0.94	0.94	0.98	1.05	1.02	1.2	1.14	1.15	1.05	1.04	0.0458	0.0657	0.2704	0.4248	0.5868	0.9813	0.8826	0.01	0.0499	0.0352	0.4712	0.6407	1	0.7452	0.5579	0.556	0.8899	1	0.6064	0.0313	0.1259	0.0879	0.685	0.6238
4225	Nucleotide	Pyrimidine Metabolism, Uracil containing	5-methyluridine (ribothymidine)	35136		HMDB0000884	100001446	1463-10-1	445408	1	0.97	0.98	0.92	1.01	0.99	0.84	0.93	0.9	0.92	0.98	0.98	0.9116	0.4977	0.7061	0.098	0.7827	0.7396	0.0006	0.1477	0.043	0.0986	0.7041	0.7256	1	1	0.8515	0.301	0.9488	0.9737	0.0033	0.2054	0.1127	0.1856	0.7888	0.6751
4236	Nucleotide	Pyrimidine Metabolism, Uracil containing	2'-deoxyuridine	52602	C00526	HMDB0000012	536	951-78-0	13712	1.11	0.92	1.04	0.92	1.11	1.1	1.08	0.94	1.07	0.9	1.18	0.95	0.3102	0.6084	0.7484	0.6337	0.2348	0.2582	0.4298	0.4124	0.2471	0.1902	0.0337	0.4801	1	1	0.871	0.6644	0.75	0.8161	0.388	0.4137	0.3565	0.2848	0.2549	0.5315
4239	Nucleotide	Pyrimidine Metabolism, Uracil containing	3-ureidopropionate	3155	C02642	HMDB0000026	1053	462-88-4	111	1.16	0.87	1.03	0.79	1.08	0.93	0.83	0.76	0.95	0.83	0.97	0.98	0.1389	0.3613	0.6961	0.1035	0.3951	0.6918	0.1273	0.0198	0.7312	0.1479	0.5584	0.97	1	1	0.8469	0.315	0.856	0.9561	0.1708	0.0516	0.6873	0.2397	0.7177	0.7555
4242	Nucleotide	Pyrimidine Metabolism, Uracil containing	N-acetyl-beta-alanine	37432	C01073	HMDB0061880	100002102	3025-95-4	76406	1.02	1.03	3.48	2.33	3.31	2.83	0.71	0.51	0.67	0.64	1.4	0.69	0.9658	0.7385	6.6855e-06	0.0032	1.4451e-05	0.0003	0.5454	0.05	0.4263	0.2013	0.1233	0.3208	1	1	0.0026	0.0491	0.0041	0.0359	0.4502	0.099	0.4961	0.298	0.4224	0.4165
4252	Nucleotide	Pyrimidine Metabolism, Cytidine containing	cytidine	514	C00475	HMDB0000089	827	65-46-3	6175	1.05	0.81	0.86	0.94	0.92	0.73	0.87	0.98	0.92	0.94	1.22	1.06	0.6682	0.1224	0.3	0.654	0.8384	0.0546	0.485	0.6699	0.5848	0.7313	0.3838	0.9709	1	0.9063	0.5919	0.6763	0.9736	0.5085	0.416	0.5626	0.5982	0.6323	0.6298	0.7555
4253	Nucleotide	Pyrimidine Metabolism, Cytidine containing	cytosine	573	C00380	HMDB0000630	881	71-30-7	597	1.53	1.16	1.17	0.66	1.3	0.88	0.47	0.69	0.7	0.71	1.49	1.46	0.6229	0.5221	0.7717	0.1241	0.4171	0.813	0.0143	0.2703	0.3613	0.4036	0.9717	0.2373	1	1	0.8778	0.334	0.8591	0.9997	0.0384	0.3089	0.4421	0.4617	0.8563	0.3569
4255	Nucleotide	Pyrimidine Metabolism, Cytidine containing	3-methylcytidine	35132		HMDB0240577	100001466	21028-20-6	14237477	1.77	1.01	1.75	0.81	1.74	1.03	0.87	0.8	1.05	0.74	0.84	0.96	0.001	0.9895	0.0019	0.4574	0.0117	0.9413	0.1656	0.4162	0.7925	0.0522	0.1673	0.8918	0.4131	1	0.0606	0.5798	0.2521	1	0.2065	0.4152	0.7086	0.1179	0.4657	0.7409
4257	Nucleotide	Pyrimidine Metabolism, Cytidine containing	N4-acetylcytidine	35130		HMDB0005923	100001413	3768-18-1	107461	1.16	1.16	1.34	1.26	1.18	0.97	0.6	1.78	0.86	1.24	1.18	1.81	0.3161	0.6577	0.3774	0.4842	0.3423	0.6995	0.0036	0.0652	0.7145	0.3287	0.8968	0.031	1	1	0.6594	0.5888	0.8503	0.9561	0.0133	0.1186	0.6773	0.4075	0.8476	0.1074
4265	Nucleotide	Pyrimidine Metabolism, Cytidine containing	2'-O-methylcytidine	57554			100010895	2140-72-9	150971	0.77	1.1	0.91	0.79	1.07	0.99	0.81	0.87	1.04	0.66	1.18	1.01	0.1492	0.6036	0.5128	0.3316	0.693	0.963	0.4597	0.5539	0.7511	0.0252	0.4903	0.8956	1	1	0.7393	0.4989	0.9206	1	0.4012	0.4971	0.6967	0.073	0.6879	0.7409
4275	Nucleotide	Pyrimidine Metabolism, Thymine containing	thymidine	2183	C00214	HMDB0000273	872	50-89-5	5789	1.71	1.2	1.87	1.45	1.44	1.41	1.31	1.34	0.86	0.87	2.06	1.05	0.0582	0.4665	0.0113	0.1118	0.0889	0.3388	0.1907	0.2943	0.7543	0.1334	0.0033	0.8103	1	1	0.1211	0.325	0.6164	0.8907	0.2261	0.3296	0.6967	0.2267	0.1168	0.7041
4281	Nucleotide	Pyrimidine Metabolism, Thymine containing	5,6-dihydrothymine	1418	C00906	HMDB0000079	158	696-04-8	93556	1.25	0.94	1.08	0.74	1.03	0.88	0.72	1.67	0.95	1.21	1.05	1.31	0.3077	0.5837	0.5432	0.1476	0.9174	0.4634	0.0324	0.0152	0.6287	0.2918	0.886	0.1745	1	1	0.7594	0.3488	0.9883	0.8995	0.0678	0.0425	0.6247	0.3757	0.8476	0.2919
4284	Nucleotide	Pyrimidine Metabolism, Thymine containing	3-aminoisobutyrate	1566	C05145	HMDB0002166	1114	10569-72-9;214139-20-5	64956	1	0.97	0.95	1.08	0.98	1	1.36	1.2	1.14	0.87	1.07	1.07	0.9665	0.9311	0.8916	0.4887	0.9807	0.9236	0.0352	0.4201	0.3157	0.4612	0.5354	0.7093	1	1	0.9273	0.5906	0.9883	1	0.071	0.4174	0.4082	0.4932	0.7053	0.6707
4285	Nucleotide	Purine and Pyrimidine Metabolism	methylphosphate	37070		HMDB61711	100001805	7023-27-0	13130	0.96	1.14	0.93	1.26	0.88	1.33	0.79	0.8	1.2	0.97	1.24	0.88	0.7708	0.5279	0.5693	0.3502	0.49	0.2548	0.3807	0.2535	0.2193	0.8074	0.3383	0.3822	1	1	0.7658	0.509	0.8744	0.8161	0.3607	0.2959	0.3317	0.6741	0.5921	0.4674
4301	Cofactors and Vitamins	Nicotinate and Nicotinamide Metabolism	quinolinate	1899	C03722	HMDB0000232	182	89-00-9	1066	1.17	0.94	1.11	1.1	1.06	1.15	1.11	1.01	1.13	0.89	0.94	0.88	0.2662	0.8586	0.365	0.3618	0.566	0.1747	0.4453	0.942	0.3909	0.5441	0.7224	0.2355	1	1	0.6514	0.516	0.8899	0.7416	0.3966	0.6954	0.4629	0.5381	0.7924	0.3553
4305	Cofactors and Vitamins	Nicotinate and Nicotinamide Metabolism	nicotinamide	594	C00153	HMDB0001406	432	98-92-0	936	1.17	0.94	0.79	0.7	1	1.01	0.71	0.37	0.8	0.53	0.86	0.46	0.3957	0.8362	0.2785	0.28	0.8314	0.5505	0.1581	4.8743e-05	0.3708	0.0285	0.5037	0.0026	1	1	0.5634	0.4664	0.9726	0.9235	0.2008	0.0007	0.4479	0.0769	0.69	0.0307
4323	Cofactors and Vitamins	Nicotinate and Nicotinamide Metabolism	trigonelline (N'-methylnicotinate)	32401	C01004	HMDB0000875	100001092	535-83-1	5570	1.18	0.92	1.94	0.49	1.33	1.4	0.28	0.37	0.55	0.38	1.84	1.47	0.5611	0.3364	0.4282	0.011	0.3838	0.6457	7.7514e-06	0.0007	0.0118	0.0005	0.0593	0.117	1	1	0.695	0.0967	0.8549	0.9419	0.0001	0.0051	0.0447	0.0045	0.3164	0.2238
4325	Cofactors and Vitamins	Nicotinate and Nicotinamide Metabolism	N1-Methyl-2-pyridone-5-carboxamide	40469	C05842	HMDB0004193	100001468	701-44-0	69698	0.92	0.98	1.02	0.89	1.05	0.96	1.01	0.78	1.04	0.86	1.02	0.9	0.5806	0.8638	0.8414	0.3053	0.7114	0.6948	0.7394	0.0155	0.7054	0.1686	0.8492	0.3495	1	1	0.9021	0.4794	0.9206	0.9561	0.55	0.0429	0.6707	0.2625	0.835	0.4398
4333	Cofactors and Vitamins	Riboflavin Metabolism	riboflavin (Vitamin B2)	1827	C00255	HMDB0000244	500	83-88-5	493570	1.03	0.85	0.92	0.92	0.95	1.05	1.18	0.96	1.11	1.09	0.87	0.8	0.8881	0.5434	0.619	0.6292	0.7468	0.6003	0.4915	0.7173	0.7922	0.697	0.3335	0.0983	1	1	0.7934	0.6616	0.9317	0.9304	0.4189	0.5893	0.7086	0.6195	0.5875	0.2042
4337	Cofactors and Vitamins	Pantothenate and CoA Metabolism	pantothenate	1508	C00864	HMDB0000210	1024	137-08-6	6613	0.9	0.86	0.94	0.78	0.99	0.85	0.89	1.11	1.02	0.96	1.05	1.12	0.1634	0.0892	0.2315	0.0234	0.4883	0.1678	0.1672	0.2531	0.8978	0.5979	0.5564	0.2717	1	0.8588	0.5162	0.1415	0.8744	0.7416	0.2081	0.2959	0.746	0.5666	0.7177	0.3846
4349	Cofactors and Vitamins	Ascorbate and Aldarate Metabolism	ascorbic acid 2-sulfate	63590		HMDB0060649	100009329		54676864	0.98	0.99	0.99	0.99	0.99	0.99	0.96	1.11	0.98	1.05	0.99	1.04	0.8004	0.9984	0.935	0.8655	0.9505	0.7877	0.4579	0.0397	0.4691	0.3685	0.6913	0.6279	1	1	0.9273	0.7663	0.9883	0.9929	0.4003	0.0846	0.5236	0.4338	0.7826	0.6187
4350	Cofactors and Vitamins	Ascorbate and Aldarate Metabolism	ascorbic acid 3-sulfate*	63687			100020409		11425365	1.09	0.98	1.01	0.93	1.07	0.98	0.72	0.91	0.75	0.8	1.05	1.23	0.8706	0.9444	0.2221	0.3095	0.9488	0.75	3.6296e-06	0.1598	1.2387e-05	0.0055	0.6657	0.0093	1	1	0.5054	0.4826	0.9883	0.9737	6.4271e-05	0.2162	0.0002	0.0277	0.7677	0.0591
4353	Cofactors and Vitamins	Ascorbate and Aldarate Metabolism	2-O-methylascorbic acid	63990		HMDB0240294	100003258	17860-87-6	54726398	0.92	1	1.01	1.01	0.88	0.98	0.87	1.2	0.81	1.13	0.76	0.88	0.5362	0.8499	0.9169	0.8523	0.3624	0.8567	0.3141	0.168	0.0039	0.3426	0.0243	0.2997	1	1	0.9273	0.7627	0.8549	1	0.3169	0.2208	0.0196	0.4159	0.2144	0.404
4354	Cofactors and Vitamins	Ascorbate and Aldarate Metabolism	threonate	27738	C01620	HMDB0000943 HMDB0062620	100001022	70753-61-6	5460407;151152	1.03	1.05	1.02	0.99	0.99	0.97	0.89	1.02	1	1	0.99	0.95	0.7043	0.5126	0.9344	0.6088	0.5906	0.4638	0.0448	0.7322	0.9382	0.9572	0.7693	0.3984	1	1	0.9273	0.6515	0.8899	0.8995	0.083	0.5974	0.7612	0.7299	0.8081	0.4791
4357	Cofactors and Vitamins	Ascorbate and Aldarate Metabolism	oxalate (ethanedioate)	20694	C00209	HMDB0002329	100000841	144-62-7	971	1.04	1.06	1.09	1.04	1.07	0.96	0.89	0.96	1	0.92	1.02	0.98	0.5905	0.4837	0.2208	0.9689	0.478	0.4417	0.0584	0.6368	0.9399	0.1862	0.8887	0.7099	1	1	0.5046	0.7905	0.8723	0.8959	0.1002	0.5437	0.7612	0.2815	0.8476	0.6707
4358	Cofactors and Vitamins	Ascorbate and Aldarate Metabolism	gulonate*	46957	C00800	HMDB0003290	100001586	20246-53-1	152304	1.11	1.09	1.02	1	0.95	0.99	0.84	0.99	0.72	0.95	1.12	0.73	0.4903	0.3204	0.996	0.7012	0.4969	0.8382	0.1812	0.913	0.0048	0.8527	0.5062	0.0173	1	1	0.9273	0.7028	0.8751	1	0.2191	0.6907	0.0228	0.6954	0.69	0.0769
4361	Cofactors and Vitamins	Tocopherol Metabolism	alpha-tocopherol	1561	C02477	HMDB0001893	1105	59-02-9;10191-41-0	86472	0.93	1.07	0.96	0.97	0.89	0.9	1.08	1.58	0.97	1.25	0.9	1.26	0.7947	0.8582	0.822	0.9191	0.6343	0.6722	0.6921	0.0004	0.8363	0.0056	0.7602	0.006	1	1	0.8979	0.7812	0.9016	0.9512	0.5248	0.0033	0.7243	0.0278	0.8031	0.0498
4383	Cofactors and Vitamins	Tocopherol Metabolism	gamma-tocopherol/beta-tocopherol	52473	C14152 C02483	HMDB0006335 HMDB0001492	100008998			1.01	1.25	1.14	1.17	1.02	1.2	1.08	1.58	0.91	1.34	0.93	1.28	0.5767	0.0747	0.3987	0.2282	0.73	0.2085	0.6034	0.0015	0.4555	0.0266	0.7274	0.0576	1	0.7793	0.6734	0.42	0.9276	0.7718	0.4779	0.0084	0.5102	0.075	0.7924	0.1541
4385	Cofactors and Vitamins	Biotin Metabolism	biotin	568	C00120	HMDB0000030	251	58-85-5	171548	1	1	1	1	1	1	1	1	1	1	1	1	1	1	1	1	1	1	1	1	1	1	1	1	1	1	0.9273	0.7905	0.9883	1	0.6339	0.6954	0.763	0.7299	0.8563	0.7555
4408	Cofactors and Vitamins	Hemoglobin and Porphyrin Metabolism	heme	41754	C00032	HMDB0003178	100001386	14875-96-8	26945	1.47	1.63	0.9	0.57	2.51	0.78	3.11	0.05	1.77	0.06	4.3	0.04	0.5259	0.9556	0.9472	0.4892	0.343	0.8471	0.2533	0.0612	0.757	0.0331	0.4076	0.0192	1	1	0.9273	0.5906	0.8503	1	0.2748	0.115	0.6967	0.0858	0.6501	0.0796
4409	Cofactors and Vitamins	Hemoglobin and Porphyrin Metabolism	bilirubin (Z,Z)	43807	C00486	HMDB0000054	1090	635-65-4	5280352	1.04	1.08	1.53	1.45	1.15	1.16	1.37	1.46	1.19	1.3	0.81	0.68	0.7784	0.7671	0.3478	0.2985	0.5884	0.6391	0.3421	0.0008	0.5095	0.002	0.2941	0.4995	1	1	0.6384	0.479	0.8899	0.9419	0.3389	0.0057	0.5492	0.0123	0.5539	0.5444
4410	Cofactors and Vitamins	Hemoglobin and Porphyrin Metabolism	bilirubin (E,E)*	32586		HMDB0240584	100001950		129320511	0.91	1.02	1.24	1.27	0.99	1.24	1.24	1.49	0.85	1.38	0.62	0.8	0.6393	0.8602	0.5664	0.5185	0.6943	0.5317	0.8142	0.0159	0.7716	0.0276	0.0396	0.6516	1	1	0.7658	0.6078	0.9206	0.9149	0.5797	0.0438	0.7046	0.0752	0.2667	0.6288
4411	Cofactors and Vitamins	Hemoglobin and Porphyrin Metabolism	bilirubin (E,Z or Z,E)*	47886	C00486	HMDB0000488	100001951		5799469	0.92	0.89	1.21	1.21	0.99	1.47	0.96	1.03	1.15	1.09	0.74	0.48	0.4414	0.366	0.5863	0.7193	0.8105	0.2154	0.2222	0.7724	0.9474	0.6203	0.0894	0.0519	1	1	0.7747	0.7095	0.9634	0.7833	0.2528	0.6169	0.7613	0.5741	0.387	0.1471
4412	Cofactors and Vitamins	Hemoglobin and Porphyrin Metabolism	biliverdin	2137	C00500	HMDB0001008	250	55482-27-4;55482-27-4	5280353	1.36	1.58	2.02	1.83	1.27	1.14	2.23	1.57	1.91	1.46	1.01	0.44	0.7856	0.2075	0.0725	0.1083	0.2999	0.605	0.0011	0.0363	0.0065	0.0409	0.5254	0.0014	1	0.9488	0.3064	0.3207	0.8208	0.9304	0.0047	0.0789	0.0284	0.0999	0.7021	0.0224
4421	Cofactors and Vitamins	Thiamine Metabolism	thiamin (Vitamin B1)	5341	DG00125 C00378 D08580	HMDB0000235	873	59-43-8	1130	1	1	1	1	1	1	1	1	1	1	1	1	1	1	1	1	1	1	1	1	1	1	1	1	1	1	0.9273	0.7905	0.9883	1	0.6339	0.6954	0.763	0.7299	0.8563	0.7555
4430	Cofactors and Vitamins	Vitamin A Metabolism	retinol (Vitamin A)	1806	C00473	HMDB0000305	498	68-26-8	445354	0.99	0.98	0.97	0.9	0.95	1.1	0.97	1.17	1.05	1.11	1.1	1.05	0.8476	0.6751	0.8213	0.264	0.6731	0.3536	0.8389	0.0484	0.5529	0.1109	0.2039	0.419	1	1	0.8979	0.4528	0.9116	0.893	0.5919	0.0969	0.5772	0.1986	0.4922	0.4948
4432	Cofactors and Vitamins	Vitamin A Metabolism	carotene diol (1)	57635			100015966			0.99	0.94	1.36	0.88	1.26	0.98	0.67	1	0.89	0.9	1.28	1.62	0.9514	0.6202	0.2862	0.1903	0.403	0.3938	0.1856	0.0863	0.7109	0.1508	0.3731	0.0014	1	1	0.5732	0.3866	0.8581	0.893	0.2215	0.1417	0.6749	0.2436	0.6232	0.0224
4433	Cofactors and Vitamins	Vitamin A Metabolism	carotene diol (2)	57636			100015967			1.01	1.01	1.16	1.4	0.98	0.92	0.82	1.12	1.15	1.04	1.19	1.39	0.8294	0.8226	0.4949	0.8484	0.9219	0.2749	0.4744	0.0622	0.6133	0.0964	0.4927	0.0123	1	1	0.7362	0.7627	0.9883	0.8359	0.4095	0.116	0.614	0.184	0.6879	0.0674
4438	Cofactors and Vitamins	Vitamin A Metabolism	retinal	40807	C00376	HMDB0001358	100004088		638015	0.95	0.83	1.14	0.96	1.23	1.19	1.05	0.92	0.93	0.9	0.86	0.58	0.7946	0.2104	0.2249	0.9797	0.076	0.2599	0.6417	0.9969	0.8718	0.9292	0.3048	0.0113	1	0.9488	0.5088	0.7905	0.5956	0.8184	0.4986	0.6954	0.739	0.7296	0.5638	0.0657
4446	Cofactors and Vitamins	Vitamin B6 Metabolism	pyridoxine (Vitamin B6)	608	D08454	HMDB0000239	936	58-56-0	1054	1	1	1	1	1	1	1	1	1	1	1	1	1	1	1	1	1	1	1	1	1	1	1	1	1	1	0.9273	0.7905	0.9883	1	0.6339	0.6954	0.763	0.7299	0.8563	0.7555
4452	Cofactors and Vitamins	Vitamin B6 Metabolism	pyridoxate	31555	C00847	HMDB0000017	100001121	82-82-6	6723	0.95	1.02	0.98	0.92	1.07	1.09	0.69	0.97	0.8	0.84	1.04	1.29	0.6024	0.7798	0.8848	0.5087	0.4329	0.2987	3.082e-05	0.6002	0.0126	0.0335	0.5719	0.0143	1	1	0.9252	0.6014	0.8714	0.8491	0.0003	0.5231	0.0471	0.0863	0.7296	0.0709
4463	Xenobiotics	Benzoate Metabolism	hippurate	15753	C01586	HMDB0000714	100000014	495-69-2	464	0.95	0.68	0.85	0.64	1.03	0.98	0.49	0.63	0.54	0.62	1.68	1.36	0.7627	0.2005	0.4422	0.0473	0.9438	0.0541	0.0098	0.0851	0.0233	0.0262	0.1169	0.262	1	0.9488	0.699	0.2046	0.9883	0.5085	0.0288	0.1404	0.0718	0.075	0.4162	0.3782
4467	Xenobiotics	Benzoate Metabolism	2-hydroxyhippurate (salicylurate)	18281	C07588	HMDB0000840	1869	487-54-7	10253	1.11	0.67	1.02	0.39	0.93	1.17	0.11	0.39	0.39	0.45	1.89	2.15	0.7155	0.3107	0.5434	0.0009	0.8416	0.4876	5.0788e-05	0.1683	0.0056	0.1378	0.1641	0.0025	1	1	0.7594	0.0255	0.976	0.9149	0.0004	0.2208	0.0257	0.2292	0.4628	0.0293
4469	Xenobiotics	Benzoate Metabolism	3-hydroxyhippurate	39600		HMDB0006116	100002122	1637-75-8	450268	1.17	0.64	0.58	0.46	0.72	1.13	0.31	0.5	0.27	0.69	1.05	1.73	0.9292	0.2157	0.2631	0.0012	0.7451	0.6032	0.001	0.1065	0.0025	0.4464	0.6241	0.0683	1	0.9488	0.5502	0.0292	0.9317	0.9304	0.0045	0.1644	0.0141	0.4864	0.7484	0.1678
4471	Xenobiotics	Benzoate Metabolism	4-hydroxyhippurate	35527		HMDB0013678	100001423	2482-25-9	151012	0.98	1.35	2.21	4.02	1.47	4.97	1.19	1.23	0.76	1.27	1.44	1.04	0.9832	0.4521	0.1376	0.2456	0.4095	0.0232	0.9956	0.6374	0.4752	0.4421	0.388	0.9121	1	1	0.4101	0.4389	0.859	0.3399	0.6339	0.5437	0.525	0.4834	0.6328	0.746
4477	Xenobiotics	Benzoate Metabolism	benzoate	15778	C00180	HMDB0001870	100000008	65-85-0	243	1.15	1.25	2.57	3.23	2.41	3.93	0.55	0.44	0.5	0.44	2.73	1.56	0.8985	0.8348	0.0008	0.0001	0.0017	2.5318e-05	0.0177	0.0185	0.0116	0.0194	0.0066	0.1229	1	1	0.0433	0.0118	0.0991	0.0073	0.0446	0.0491	0.0447	0.0616	0.1491	0.2324
4499	Xenobiotics	Benzoate Metabolism	catechol sulfate	35320		HMDB0059724	100001605	4918-96-1	3083879	1.25	0.61	0.83	0.26	0.9	0.8	0.11	0.19	0.24	0.25	1.84	1.41	0.9522	0.2961	0.2471	0.0016	0.7594	0.3858	7.388e-07	0.0009	0.0002	0.0009	0.3483	0.078	1	1	0.5292	0.0352	0.9365	0.893	2.3931e-05	0.0059	0.002	0.0068	0.6011	0.1797
4502	Xenobiotics	Benzoate Metabolism	guaiacol sulfate	46111		HMDB0060013	100004208		22473	1.16	0.6	1.01	0.36	0.96	0.9	0.16	0.47	0.27	0.55	2.34	1.49	0.7435	0.0565	0.5887	0.0021	0.6482	0.6727	1.3579e-06	0.0302	0.0002	0.2197	0.1822	0.2865	1	0.7153	0.7749	0.0426	0.9016	0.9512	3.5494e-05	0.0695	0.0015	0.319	0.4753	0.3971
4505	Xenobiotics	Benzoate Metabolism	4-ethylcatechol sulfate	63072			100020536			1.01	0.66	0.76	0.76	1.03	1.42	0.33	0.51	0.75	0.55	1.61	1.62	0.9582	0.0852	0.3624	0.0246	0.7567	0.5318	0.0011	0.0972	0.2009	0.0171	0.3191	0.1813	1	0.8385	0.6514	0.1444	0.9359	0.9149	0.0047	0.1532	0.3139	0.0572	0.5779	0.298
4506	Xenobiotics	Benzoate Metabolism	4-methylcatechol sulfate	46146		HMDB0240459	100004111		54104170	0.91	0.38	0.72	0.41	0.7	0.84	0.38	0.78	0.53	1.04	1.5	1.48	0.4619	2.4079e-05	0.0633	2.8542e-05	0.0818	0.4883	2.0372e-05	0.1625	0.0015	0.9857	0.1412	0.132	1	0.0209	0.2904	0.0048	0.608	0.9149	0.0002	0.219	0.0095	0.7299	0.4472	0.2453
4507	Xenobiotics	Benzoate Metabolism	4-allylcatechol sulfate	63597			100020578			1.08	0.62	0.81	0.51	0.96	1.01	0.28	0.25	0.34	0.29	1.41	1.3	0.81	0.1887	0.2944	0.0003	0.9536	0.6262	2.2896e-06	2.3021e-06	8.128e-05	1.5345e-05	0.2147	0.2621	1	0.9488	0.5837	0.0137	0.9883	0.935	5.0274e-05	0.0001	0.0009	0.0004	0.5023	0.3782
4518	Xenobiotics	Benzoate Metabolism	4-acetylphenol sulfate	44620			100000711		4684006	1.07	0.49	0.99	0.49	1.01	0.91	0.32	0.63	0.56	0.61	2.05	1.52	0.5746	0.0031	0.5981	0.0131	0.8568	0.7047	0.0006	0.2198	0.0363	0.1403	0.0716	0.2325	1	0.2807	0.7797	0.1042	0.9877	0.9561	0.003	0.2695	0.1012	0.231	0.3553	0.3544
4524	Xenobiotics	Benzoate Metabolism	4-ethylphenylsulfate	36099	C13637	HMDB0062551	100001756	123-07-9	20822574	0.96	0.58	0.87	0.42	1	0.74	0.23	0.43	0.5	0.35	1.75	1.62	0.755	0.3702	0.407	0.0072	0.9401	0.1362	0.0002	0.0631	0.0632	0.007	0.4906	0.2584	1	1	0.6782	0.075	0.9883	0.7365	0.0016	0.1167	0.1483	0.0319	0.6879	0.3765
4525	Xenobiotics	Benzoate Metabolism	4-ethylphenol glucuronide	52937			100009049			0.86	0.58	0.87	0.52	0.95	1.18	0.3	0.68	0.34	0.51	1.84	1.88	0.4627	0.0986	0.5536	0.0169	0.9024	0.4607	4.0794e-05	0.1404	0.0026	0.0318	0.2692	0.0916	1	0.8716	0.7609	0.1195	0.9883	0.8995	0.0004	0.1999	0.0141	0.0839	0.5409	0.1972
4526	Xenobiotics	Benzoate Metabolism	4-vinylphenol sulfate	36098	C05627	HMDB0062775	100001755	2628-17-3	6426766	0.71	0.72	0.54	0.26	0.79	0.76	0.16	0.42	0.5	0.46	1.26	2.01	0.2637	0.4015	0.0437	0.0171	0.2159	0.9687	1.1577e-05	0.0091	0.0084	0.0104	0.5717	0.0329	1	1	0.2419	0.1195	0.736	1	0.0002	0.0297	0.0358	0.0402	0.7296	0.1106
4531	Xenobiotics	Benzoate Metabolism	4-vinylcatechol sulfate	64579			100021208			1.08	0.46	0.87	1.52	0.68	1.5	0.34	0.52	0.52	0.52	4.91	1.3	0.3765	0.2711	0.2436	0.6592	0.1639	0.4589	0.1094	0.5087	0.2651	0.5087	0.0194	0.6237	1	0.9863	0.5259	0.6797	0.698	0.8995	0.1513	0.4749	0.369	0.5197	0.2073	0.6176
4545	Xenobiotics	Benzoate Metabolism	methyl-4-hydroxybenzoate sulfate	48429		HMDB0041646	100006116		10657183	0.87	1.39	2.97	0.28	1.42	0.74	0.19	5.18	2.11	9.81	1.09	7.97	0.3835	0.4774	0.0131	0.7267	0.0118	0.1064	0.4483	0.5064	0.1659	0.0339	0.7647	0.0534	1	1	0.1266	0.7136	0.2521	0.6862	0.3982	0.4749	0.2884	0.0867	0.8059	0.148
4546	Xenobiotics	Benzoate Metabolism	propyl 4-hydroxybenzoate	48480	D01422	HMDB0032574	100006205	94-13-3	7175	1	95.04	349.15	324.04	383.65	430.27	0	0	0	0.16	0.99	0.2	1	0.3686	1.5988e-05	0.0008	1.2314e-05	3.9392e-05	0.0832	0.001	0.0832	0.0113	0.1708	0.0522	1	1	0.0026	0.0255	0.0041	0.0085	0.1251	0.0063	0.178	0.0432	0.4657	0.1471
4547	Xenobiotics	Benzoate Metabolism	propyl 4-hydroxybenzoate sulfate	48460		HMDB0135261	100006264	162338-10-5	131838881	0.86	1.43	19.48	7.25	17.44	21.87	0.02	0.02	0.15	0.1	0.67	0.09	0.834	0.4214	3.1466e-05	0.0208	5.6594e-05	0.0007	0.0237	0.0006	0.5459	0.0567	0.7407	0.0971	1	1	0.0042	0.1328	0.0081	0.0588	0.0541	0.0047	0.5735	0.1252	0.7996	0.2025
4553	Xenobiotics	Benzoate Metabolism	p-cresol sulfate	36103		HMDB0011635	100001315	3233-57-7	4615423	0.87	0.57	0.88	0.7	0.78	1.05	0.72	0.92	0.84	0.92	1.07	1.17	0.243	0.0001	0.1614	0.0274	0.0763	0.9017	0.0255	0.5083	0.1514	0.4853	0.8377	0.3625	1	0.058	0.4321	0.1503	0.5956	1	0.0564	0.4749	0.2696	0.5079	0.8319	0.4478
4560	Xenobiotics	Benzoate Metabolism	o-cresol sulfate	36845		HMDB0011635	100001806		11615528	1	1.08	38.55	29.06	40.94	50.96	0.21	0.14	0.21	0.5	2.98	0.65	1	0.9146	4.2624e-08	0.0003	3.3453e-08	9.7823e-07	0.2955	0.014	0.2955	0.0985	0.0128	0.3138	1	1	3.423e-05	0.0141	2.8631e-05	0.0004	0.3049	0.0398	0.3929	0.1856	0.1973	0.4109
4561	Xenobiotics	Benzoate Metabolism	phenylpropionylglycine	35434		HMDB0000860	100001591	56613-60-6	152323	0.85	0.76	0.72	0.68	0.76	1.14	0.59	0.73	0.7	0.58	1.77	0.99	0.3948	0.2288	0.0941	0.0378	0.202	0.7979	0.0074	0.2124	0.0578	0.0123	0.0178	0.7589	1	0.9488	0.3472	0.191	0.7356	0.9956	0.0238	0.2622	0.1389	0.0454	0.1991	0.6811
4572	Xenobiotics	Benzoate Metabolism	3-(3-hydroxyphenyl)propionate	35635	C11457	HMDB0000375	100001624	621-54-5	91	1.07	0.6	0.49	0.55	0.58	0.99	0.26	0.36	0.17	0.66	0.81	1.09	0.794	0.4526	0.6298	0.0097	0.5419	0.735	0.0094	0.1031	0.0178	0.7135	0.9138	0.7529	1	1	0.799	0.0889	0.8868	0.9721	0.0284	0.1596	0.0581	0.6221	0.8535	0.6785
4575	Xenobiotics	Benzoate Metabolism	3-phenylpropionate (hydrocinnamate)	15749	C05629	HMDB0000764	100000010	501-52-0	107	0.93	0.56	0.55	0.47	0.76	0.76	0.44	0.49	0.42	0.45	1.56	1.53	0.6093	0.1729	0.0514	0.0012	0.4089	0.0313	0.0233	0.0088	0.0152	0.0102	0.476	0.3382	1	0.9488	0.2596	0.0292	0.859	0.398	0.0536	0.0291	0.0529	0.0402	0.6868	0.4314
4593	Xenobiotics	Xanthine Metabolism	theobromine	18392	C07480	HMDB0002825	100000445	83-67-0	5429	1	1	1	461.95	172.82	173	1	1	1	1	1	1	1	1	1	0.0607	0.0074	0.004	1	1	1	1	1	1	1	1	0.9273	0.2383	0.2521	0.1497	0.6339	0.6954	0.763	0.7299	0.8563	0.7555
4594	Xenobiotics	Xanthine Metabolism	theophylline	18394	C07130	HMDB0001889	100000437	58-55-9	2153	1	1	1	27.24	20.99	15.03	1	0.08	1	0.08	1	0.08	1	1	1	0.0958	0.0136	0.0183	1	0.1805	1	0.1805	1	0.1805	1	1	0.9273	0.2995	0.2701	0.2933	0.6339	0.2334	0.763	0.2762	0.8563	0.298
4637	Xenobiotics	Food Component/Plant	2-piperidinone	43400		HMDB0011749	100004295	675-20-7	12665	1.08	0.8	0.79	0.56	1.14	0.99	0.37	0.53	0.33	0.43	1.17	1.56	0.7909	0.2455	0.2028	0.124	0.6493	0.8585	0.0039	0.0345	0.0007	0.0167	0.8716	0.2527	1	0.9488	0.4804	0.334	0.9016	1	0.0137	0.0759	0.0047	0.0561	0.8447	0.3707
4773	Xenobiotics	Food Component/Plant	2,3-dihydroxyisovalerate	38276	C04039	HMDB0012141	100002417	1756-18-9	677	0.94	1.12	1.01	0.72	0.62	0.94	0.61	1.17	0.63	0.88	0.89	1.27	0.8145	0.949	0.5375	0.2446	0.18	0.5752	0.1447	0.8002	0.1611	0.7468	0.4413	0.4084	1	1	0.7594	0.4384	0.7204	0.9254	0.1892	0.6319	0.2816	0.6404	0.6734	0.4841
4778	Xenobiotics	Food Component/Plant	2,8-quinolinediol sulfate	48691		HMDB0240658	100004321			1.09	0.66	0.98	0.48	1.15	0.91	0.73	0.63	1.37	0.81	3.69	1.64	0.8949	0.1552	0.8104	0.0096	0.6112	0.1367	0.0341	0.2694	0.8004	0.1423	0.0154	0.4216	1	0.9488	0.8969	0.0889	0.8899	0.7365	0.0699	0.3084	0.7128	0.2323	0.1973	0.4955
4782	Xenobiotics	Food Component/Plant	2-oxindole-3-acetate	40479		HMDB0035514	100003109	2971-31-5	3080590	0.98	0.57	1.4	0.72	1.18	0.83	0.35	0.66	0.39	0.38	0.61	1.52	0.7901	0.0399	0.3307	0.1087	0.564	0.168	0.0102	0.0823	0.0297	0.0008	0.6093	0.3483	1	0.6653	0.6234	0.3207	0.8899	0.7416	0.0297	0.138	0.0857	0.0062	0.738	0.4398
4786	Xenobiotics	Food Component/Plant	3-formylindole	62863	C08493	HMDB29737	100020219	487-89-8	10256	0.9	0.9	0.9	0.93	0.87	0.92	0.91	0.75	0.96	0.7	1.15	0.9	0.2417	0.4429	0.3337	0.6709	0.3418	0.6924	0.5734	0.0946	0.7851	0.0329	0.2224	0.646	1	1	0.6276	0.6845	0.8503	0.9561	0.4669	0.1511	0.7078	0.0856	0.5122	0.6257
4800	Xenobiotics	Food Component/Plant	betonicine	38100	C08269	HMDB0029412	100002153	515-25-3	164642	0.85	0.85	0.54	0.29	0.53	0.52	0.28	0.41	0.31	0.35	0.69	0.88	0.4739	0.1363	0.0046	1.2447e-06	0.0164	0.0132	2.9479e-07	0.0013	9.21e-06	0.0002	0.2067	0.9795	1	0.9488	0.0852	0.0009	0.3128	0.2594	1.4711e-05	0.0077	0.0002	0.002	0.4922	0.7555
4806	Xenobiotics	Food Component/Plant	gluconate	587	C00257	HMDB0000625	338	527-07-1	3085666;10690	0.9	0.96	0.85	0.91	0.83	1.04	0.97	1.01	1.06	1.12	1	0.85	0.1507	0.6767	0.0388	0.313	0.009	0.6457	0.7533	0.9555	0.4184	0.2146	0.8818	0.1038	1	1	0.2287	0.4837	0.2521	0.9419	0.5558	0.6954	0.4893	0.3126	0.8476	0.2121
4835	Xenobiotics	Food Component/Plant	dihydrocaffeate sulfate (2)	62524			100020822			0.82	0.47	0.53	0.82	0.67	1.05	0.34	0.41	0.21	0.46	1.7	1.51	0.4268	0.1135	0.0075	0.5854	0.1675	0.9653	0.0034	0.0827	0.0002	0.1032	0.4253	0.0631	1	0.9	0.1007	0.6381	0.7026	1	0.0127	0.138	0.0019	0.1897	0.664	0.161
4853	Xenobiotics	Food Component/Plant	cinnamate	12115	C00423	HMDB0000930	1259	140-10-3	444539	0.89	0.63	0.73	0.61	0.87	0.81	0.59	0.69	0.63	0.68	1.26	1.04	0.3874	0.0688	0.0345	0.0107	0.3708	0.244	0.0039	0.023	0.0106	0.0219	0.4106	1	1	0.7467	0.2193	0.0957	0.8549	0.8049	0.0139	0.0571	0.0416	0.0662	0.6518	0.7555
4854	Xenobiotics	Food Component/Plant	cinnamoylglycine	38637		HMDB0011621	100002253	16534-24-0	709625	0.87	0.87	1.02	0.97	0.96	1.27	1.08	0.98	1.2	0.81	1.63	0.79	0.463	0.4868	0.8788	0.1844	0.9657	0.355	0.9436	0.8844	0.6315	0.3045	0.0723	0.475	1	1	0.9213	0.3835	0.9883	0.893	0.6327	0.6759	0.6261	0.3841	0.3553	0.5285
4889	Xenobiotics	Food Component/Plant	enterolactone sulfate	64041		HMDB0240506 HMDB0240505	100020407			0.89	0.86	0.9	1.44	0.87	1.54	0.81	0.92	1.09	0.81	1.69	1.5	0.2445	0.2454	0.1056	0.8664	0.6061	0.7642	0.5676	0.1439	0.4719	0.1586	0.0785	0.2498	1	0.9488	0.3578	0.7663	0.8899	0.9808	0.4644	0.2025	0.5244	0.2519	0.371	0.3672
4892	Xenobiotics	Food Component/Plant	equol glucuronide	41948			100003895		46781484	0.89	0.54	0.9	0.78	0.99	1.21	0.37	0.51	0.44	0.53	2.2	1.75	0.7595	0.1138	0.8334	0.0542	0.7119	0.8214	0.0006	0.0806	0.0317	0.01	0.1077	0.0964	1	0.9	0.8988	0.2209	0.9206	0.9997	0.003	0.1367	0.0907	0.0401	0.4055	0.2021
4893	Xenobiotics	Food Component/Plant	equol sulfate	40478			100003429			0.9	0.92	1.05	1.25	1.24	1.22	0.48	0.6	0.83	0.52	1.7	0.99	0.804	0.5903	0.8544	0.3441	0.388	0.8748	0.0144	0.0793	0.3158	0.0072	0.215	0.977	1	1	0.9099	0.5085	0.8549	1	0.0384	0.1349	0.4082	0.0321	0.5023	0.7555
4894	Xenobiotics	Food Component/Plant	ergothioneine	37459	C05570	HMDB0003045	100002154	58511-63-0	5351619	1.12	1.09	1.08	1.01	1.11	1.06	1.84	0.61	1.13	0.62	1.52	0.53	0.4375	0.6271	0.4808	0.9033	0.422	0.5577	0.0312	0.0257	0.8154	0.0315	0.1419	0.0016	1	1	0.7313	0.7787	0.862	0.9235	0.0664	0.062	0.7183	0.0839	0.4472	0.0232
4896	Xenobiotics	Food Component/Plant	erythritol	20699	C00503	HMDB0002994	100000846	149-32-6	222285	1.12	0.95	1.07	0.84	1.16	0.92	0.71	0.82	0.74	0.83	1.31	1.26	0.5457	0.6489	0.7445	0.173	0.3008	0.5718	0.0076	0.2164	0.0302	0.2403	0.0482	0.0559	1	1	0.8679	0.376	0.8208	0.9254	0.024	0.266	0.0866	0.3365	0.2837	0.1525
4906	Xenobiotics	Food Component/Plant	quinate	18335	C00296	HMDB0003072	100000442	77-95-2	6508	1	1.17	1	2.44	1	2.07	0.74	1.33	0.74	1	2.21	1.45	1	0.7099	1	0.1334	1	0.0512	0.3542	0.3632	0.3542	1	0.0006	0.1609	1	1	0.9273	0.3445	0.9883	0.5048	0.3457	0.3764	0.4373	0.7299	0.0758	0.2792
4932	Xenobiotics	Food Component/Plant	histidine betaine (hercynine)*	62278		HMDB0029422	100004059	534-30-5	3083620	1.34	1.47	1.24	1.59	1.22	1.37	1.6	0.58	1.37	0.57	1.21	0.45	0.1378	0.2009	0.2374	0.1349	0.2248	0.2643	0.1567	0.4668	0.1914	0.5068	0.8405	0.0915	1	0.9488	0.5168	0.3445	0.7435	0.8261	0.2003	0.4491	0.31	0.5191	0.8319	0.1972
4934	Xenobiotics	Food Component/Plant	homostachydrine*	33009	C08283	HMDB0033433	100001550	1195-94-4	441447	0.5	0.78	0.43	0.32	0.27	0.25	0.49	0.89	0.66	0.74	0.69	0.87	0.0825	0.1056	0.0055	0.0015	0.0032	0.0049	0.0334	0.9657	0.1981	0.6584	0.4236	0.6068	1	0.8736	0.0885	0.035	0.1723	0.1624	0.069	0.6954	0.3132	0.5979	0.6627	0.6063
4939	Xenobiotics	Food Component/Plant	indolin-2-one	43374	C12312		100004318	59-48-3	321710	0.77	0.77	0.78	0.63	0.84	1.38	0.52	0.67	1.18	0.7	1.82	1.01	0.3367	0.894	0.4271	0.5723	0.5416	0.1237	0.1259	0.0578	0.3814	0.2106	0.1589	0.492	1	1	0.695	0.6294	0.8868	0.7195	0.1694	0.1098	0.4549	0.3088	0.4588	0.541
4960	Xenobiotics	Food Component/Plant	mannonate*	62864			100003695	642-99-9	3246006	0.96	1.02	0.87	0.93	0.85	1.09	0.92	0.91	0.92	0.88	1.06	0.92	0.6748	0.8229	0.0801	0.3053	0.0212	0.2796	0.4698	0.2563	0.4396	0.1064	0.2246	0.2711	1	1	0.324	0.4794	0.3787	0.8359	0.4087	0.2976	0.5034	0.1944	0.5156	0.3846
4964	Xenobiotics	Food Component/Plant	methyl indole-3-acetate	1584		HMDB0029738	1104	1912-33-0	74706	1.07	1.4	1.72	1.48	1.3	1.42	1.31	1.13	1.31	1.03	1.85	0.64	0.6786	0.213	0.0536	0.2775	0.3903	0.1973	0.2919	0.6863	0.262	0.8682	0.0471	0.0999	1	0.9488	0.2643	0.4642	0.8549	0.7618	0.3041	0.5723	0.3684	0.7018	0.2837	0.2069
5000	Xenobiotics	Food Component/Plant	phytanate	598	C01607	HMDB0000801	466	14721-66-5	26840	0.79	0.66	0.68	0.88	0.69	0.52	1.62	0.79	0.9	0.78	1.19	0.99	0.3113	0.3249	0.0595	0.3352	0.1386	0.0842	0.401	0.3424	0.0911	0.3511	0.7988	0.8725	1	1	0.2812	0.5011	0.6742	0.6504	0.3737	0.3635	0.19	0.4196	0.8184	0.7357
5064	Xenobiotics	Food Component/Plant	stachydrine	34384	C10172	HMDB0004827	100001296	4136-37-2	115244	0.7	0.86	0.47	0.32	0.41	0.47	0.37	0.54	0.56	0.54	0.8	0.9	0.1585	0.0329	0.0008	0.0002	0.0016	0.0058	0.0002	0.0268	0.0187	0.0274	0.5898	0.6132	1	0.6055	0.0433	0.0127	0.0991	0.1671	0.0013	0.0632	0.0601	0.0752	0.7332	0.6116
5065	Xenobiotics	Food Component/Plant	3-hydroxystachydrine*	62062	C10151		100020203		46173781	1	1	1	1	1	1	1	1	1	1	1	1	1	1	1	1	1	1	1	1	1	1	1	1	1	1	0.9273	0.7905	0.9883	1	0.6339	0.6954	0.763	0.7299	0.8563	0.7555
5089	Xenobiotics	Food Component/Plant	4-allylphenol sulfate	37181			100001868		66633409	1.38	0.9	0.94	0.68	1.25	3.48	0.54	0.21	0.44	0.29	1.76	2.71	0.4375	0.9213	0.5502	0.3028	0.5305	0.0057	5.8711e-05	0.0002	0.0007	0.0001	0.0988	0.0004	1	1	0.7594	0.4794	0.8868	0.1671	0.0005	0.0017	0.0047	0.0017	0.3986	0.0097
5090	Xenobiotics	Food Component/Plant	ethyl alpha-glucopyranoside	63152		HMDB0029968	100015965	34625-23-5	11127487	1.21	1.26	1.17	0.32	1.57	0.45	0.43	0.38	0.38	0.38	1.33	1.21	0.8174	0.7915	0.3992	0.1716	0.0639	0.2856	0.0816	0.3412	0.0465	0.3412	0.8896	0.3333	1	1	0.6734	0.3752	0.5815	0.847	0.1234	0.363	0.1201	0.4155	0.8476	0.4268
5091	Xenobiotics	Food Component/Plant	methyl glucopyranoside (alpha + beta)	46144		HMDB0029965	100005864		445238;3036743;2108	1.05	0.67	0.99	0.83	1.03	0.95	0.74	0.51	0.75	0.59	1.27	1.56	0.7797	0.2589	0.5731	0.915	0.9683	0.6638	0.1693	0.0001	0.1882	0.0015	0.1474	0.008	1	0.9629	0.7658	0.781	0.9883	0.9486	0.2097	0.0014	0.3086	0.0103	0.4498	0.0543
5130	Xenobiotics	Food Component/Plant	2-keto-3-deoxy-gluconate	48141	C00204	HMDB0001353	100005946	17510-99-5	161227	1.28	0.91	1.08	0.76	0.98	0.85	1.01	0.65	1.04	0.64	1.16	0.54	0.2517	0.5169	0.8196	0.4645	0.9268	0.9569	0.769	0.3545	0.8747	0.5466	0.817	0.0814	1	1	0.8979	0.5834	0.9883	1	0.5627	0.3707	0.739	0.539	0.8224	0.1843
5207	Xenobiotics	Food Component/Plant	tartronate (hydroxymalonate)	20693	C02287	HMDB0035227	100000840	80-69-3	45	1.16	1	1.19	1.05	1.16	0.91	0.92	0.8	0.88	0.79	1.11	0.89	0.1158	0.9414	0.0586	0.666	0.1401	0.4098	0.4261	0.1296	0.1893	0.0884	0.612	0.58	1	1	0.2785	0.6836	0.6774	0.893	0.3863	0.189	0.3096	0.1725	0.738	0.5919
5211	Xenobiotics	Food Component/Plant	(S)-a-amino-omega-caprolactam	63339	C02837		100021329	21568-87-6	440599	1.01	0.93	0.99	0.98	0.91	0.87	0.95	1.13	1.18	0.97	1.11	0.99	0.8901	0.3002	0.9352	0.7594	0.3479	0.278	0.4336	0.2014	0.1856	0.6995	0.4493	0.8984	1	1	0.9273	0.7281	0.8503	0.8359	0.3904	0.2511	0.3082	0.6195	0.6756	0.7409
5215	Xenobiotics	Food Component/Plant	3-indoleglyoxylic acid	63583			100020372	1477-49-2	73863	1.22	0.87	0.98	0.69	0.85	0.73	0.76	0.82	0.9	0.86	1.04	1.36	0.7318	0.5468	0.5718	0.0781	0.2507	0.0984	0.0904	0.3573	0.4549	0.5737	0.8893	0.1111	1	1	0.7658	0.2674	0.7756	0.6766	0.1312	0.3716	0.5102	0.5537	0.8476	0.219
5250	Xenobiotics	Food Component/Plant	2-acetamidophenol sulfate	48580			100006190	40712-60-5	181671	1.05	0.33	0.67	0.4	0.83	1.07	0.15	0.38	0.35	0.57	2	1.78	0.6366	0.0043	0.1115	0.0036	0.7357	0.1896	5.0013e-05	0.0111	0.0054	0.0667	0.4434	0.1095	1	0.2807	0.3669	0.0521	0.9276	0.7572	0.0004	0.0333	0.0252	0.1416	0.6751	0.2171
5251	Xenobiotics	Food Component/Plant	2-aminophenol sulfate	43266		HMDB0061116	100004322		181670	1.1	0.61	0.84	0.29	0.82	0.65	0.18	0.36	0.31	0.35	1.87	1.58	0.9456	0.2148	0.3214	0.0005	0.5924	0.1768	1.5765e-05	0.0085	0.0013	0.0014	0.2483	0.1669	1	0.9488	0.6174	0.0185	0.8899	0.7468	0.0002	0.0287	0.0085	0.0097	0.5278	0.2845
5418	Xenobiotics	Drug - Analgesics, Anesthetics	meloxicam	64093	C08169 D00969	HMDB0014952	100020907	71125-38-7	54677470	1	1	1	4179	704	716.5	1	0	1	0	732	0.26	1	1	1	0.1801	0.0099	0.006	1	0.2283	1	0.2283	0.0116	0.1576	1	1	0.9273	0.3813	0.2521	0.1671	0.6339	0.2761	0.763	0.3258	0.1914	0.2756
5469	Xenobiotics	Drug - Antibiotic	penicillin G	37468	C05551	HMDB0015186	100002155	69-57-8	5904	1	1	1	1	1	1	1	1	1	1	1	1	1	1	1	1	1	1	1	1	1	1	1	1	1	1	0.9273	0.7905	0.9883	1	0.6339	0.6954	0.763	0.7299	0.8563	0.7555
5960	Xenobiotics	Drug - Topical Agents	salicylate	1515	C00805	HMDB0001895	501	69-72-7	338	1.13	0.58	1.08	0.51	0.91	1.05	0.21	0.48	0.36	0.6	1.53	1.54	0.6744	0.1404	0.432	0.021	0.987	0.9409	2.9062e-05	0.0493	0.0004	0.0808	0.7465	0.0958	1	0.9488	0.6954	0.1332	0.9883	1	0.0003	0.098	0.0029	0.1664	0.7997	0.202
5962	Xenobiotics	Drug - Topical Agents	2,6-dihydroxybenzoic acid	63042		HMDB0013676	100020837	303-07-1	9338	0.95	0.48	0.68	0.19	0.66	0.4	0.14	0.37	0.31	0.43	1.99	1.92	0.5105	0.202	0.1	0.0005	0.2829	0.0485	2.7571e-07	0.0092	0.0009	0.0027	0.2881	0.0739	1	0.9488	0.3522	0.0185	0.8022	0.4886	1.4711e-05	0.0298	0.0061	0.0152	0.5539	0.1733
5966	Xenobiotics	Drug - Topical Agents	hydroquinone sulfate	35322	C00530	HMDB0240263	100001604	123-31-9	161220	0.95	0.54	0.74	0.27	0.75	0.82	0.15	0.32	0.32	0.41	1.99	1.21	0.6461	0.0595	0.2702	0.0001	0.4717	0.1897	1.6224e-06	0.0013	0.0006	0.0076	0.2908	0.2734	1	0.7153	0.5579	0.0117	0.8714	0.7572	3.8739e-05	0.0075	0.0042	0.0332	0.5539	0.3846
5989	Xenobiotics	Drug - Other	S-carboxymethyl-L-cysteine	47897	C03727	HMDB0029415	100002324	638-23-3	193653	1.19	0.46	0.99	0.57	1.38	0.68	0.7	1.31	0.52	1.19	0.78	1.37	0.5043	0.0095	0.776	0.1125	0.7869	0.232	0.3546	0.6351	0.0763	0.6442	0.4779	0.589	1	0.3933	0.879	0.325	0.9512	0.8035	0.3457	0.5437	0.1673	0.5888	0.6879	0.5965
6063	Xenobiotics	Chemical	neopentyl glycol glutarate**	64429			100022024			1	1	1	1	1	1	1	1	1	1	1	1	1	1	1	1	1	1	1	1	1	1	1	1	1	1	0.9273	0.7905	0.9883	1	0.6339	0.6954	0.763	0.7299	0.8563	0.7555
6064	Xenobiotics	Chemical	neopentyl glycol adipate**	64428			100022023			1	1	1	1	1	1	1	1	1	1	1	1	1	1	1	1	1	1	1	1	1	1	1	1	1	1	0.9273	0.7905	0.9883	1	0.6339	0.6954	0.763	0.7299	0.8563	0.7555
6065	Xenobiotics	Chemical	neopentyl glycol suberate**	64421			100022020			1	1	1	1	1	1	1	1	1	1	1	1	1	1	1	1	1	1	1	1	1	1	1	1	1	1	0.9273	0.7905	0.9883	1	0.6339	0.6954	0.763	0.7299	0.8563	0.7555
6066	Xenobiotics	Chemical	neopentyl glycol azelate**	64419			100022017			1	1	1	1	1	1	1	1	1	1	1	1	1	1	1	1	1	1	1	1	1	1	1	1	1	1	0.9273	0.7905	0.9883	1	0.6339	0.6954	0.763	0.7299	0.8563	0.7555
6067	Xenobiotics	Chemical	neopentyl glycol sebacate**	64420			100022016			1	1	1	1	1	1	1	1	1	1	1	1	1	1	1	1	1	1	1	1	1	1	1	1	1	1	0.9273	0.7905	0.9883	1	0.6339	0.6954	0.763	0.7299	0.8563	0.7555
6068	Xenobiotics	Chemical	neopentyl glycol undecanedioate**	64424			100022018			1	1	1	1	1	1	1	1	1	1	1	1	1	1	1	1	1	1	1	1	1	1	1	1	1	1	0.9273	0.7905	0.9883	1	0.6339	0.6954	0.763	0.7299	0.8563	0.7555
6069	Xenobiotics	Chemical	neopentyl glycol dodecanedioate**	64425			100022019			1	1	1	1	1	1	1	1	1	1	1	1	1	1	1	1	1	1	1	1	1	1	1	1	1	1	0.9273	0.7905	0.9883	1	0.6339	0.6954	0.763	0.7299	0.8563	0.7555
6070	Xenobiotics	Chemical	propylene glutarate (1)**	64430			100022025			1	1	1	1	1	1	1	1	1	1	1	1	1	1	1	1	1	1	1	1	1	1	1	1	1	1	0.9273	0.7905	0.9883	1	0.6339	0.6954	0.763	0.7299	0.8563	0.7555
6071	Xenobiotics	Chemical	propylene glutarate (2)**	64431			100022026			1	1	1	1	1	1	1	1	1	1	1	1	1	1	1	1	1	1	1	1	1	1	1	1	1	1	0.9273	0.7905	0.9883	1	0.6339	0.6954	0.763	0.7299	0.8563	0.7555
6072	Xenobiotics	Chemical	propylene suberate (1)**	64432			100022027			1	1	1	1	1	1	1	1	1	1	1	1	1	1	1	1	1	1	1	1	1	1	1	1	1	1	0.9273	0.7905	0.9883	1	0.6339	0.6954	0.763	0.7299	0.8563	0.7555
6073	Xenobiotics	Chemical	propylene suberate (2)**	64433			100022028			1	1	1	1	1	1	1	1	1	1	1	1	1	1	1	1	1	1	1	1	1	1	1	1	1	1	0.9273	0.7905	0.9883	1	0.6339	0.6954	0.763	0.7299	0.8563	0.7555
6074	Xenobiotics	Chemical	propylene azelate (1)**	64434			100022029			1	1	1	1	1	1	1	1	1	1	1	1	1	1	1	1	1	1	1	1	1	1	1	1	1	1	0.9273	0.7905	0.9883	1	0.6339	0.6954	0.763	0.7299	0.8563	0.7555
6075	Xenobiotics	Chemical	propylene azelate (2)**	64435			100022030			1	1	1	1	1	1	1	1	1	1	1	1	1	1	1	1	1	1	1	1	1	1	1	1	1	1	0.9273	0.7905	0.9883	1	0.6339	0.6954	0.763	0.7299	0.8563	0.7555
6076	Xenobiotics	Chemical	propylene sebacate**	64437			100022032			1	1	1	1	1	1	1	1	1	1	1	1	1	1	1	1	1	1	1	1	1	1	1	1	1	1	0.9273	0.7905	0.9883	1	0.6339	0.6954	0.763	0.7299	0.8563	0.7555
6077	Xenobiotics	Chemical	propylene tridecanedioate**	64438			100022034			1	1	1	1	1	1	1	1	1	1	1	1	1	1	1	1	1	1	1	1	1	1	1	1	1	1	0.9273	0.7905	0.9883	1	0.6339	0.6954	0.763	0.7299	0.8563	0.7555
6087	Xenobiotics	Chemical	sulfate*	46960	C00059	HMDB01448	100002528	14808-79-8	5152822	0.97	1.02	1.01	1.05	0.97	1	1.04	1.09	1.1	1.06	1.11	1.01	0.4121	0.64	0.8164	0.3609	0.32	0.9794	0.2797	0.0462	0.0174	0.1663	0.0147	0.8334	1	1	0.8969	0.5158	0.8414	1	0.2931	0.093	0.0573	0.2601	0.1973	0.7124
6090	Xenobiotics	Chemical	O-sulfo-L-tyrosine	45413		HMDB0155722	100005384		514186	0.95	1.14	1.1	1.14	0.96	1.09	1.15	1.17	1.27	1.06	1.11	0.84	0.6182	0.1313	0.0811	0.1626	0.7698	0.4058	0.0613	0.0613	0.001	0.4734	0.2821	0.0132	1	0.9318	0.3257	0.3625	0.9417	0.893	0.1026	0.115	0.0072	0.5002	0.5511	0.0678
6153	Xenobiotics	Chemical	dimethyl sulfone	43424	C11142	HMDB0004983	100004284	67-71-0	6213	1.15	0.88	1.28	0.95	1.43	0.9	0.79	0.73	0.64	0.6	1.29	0.93	0.7214	0.1535	0.8992	0.2148	0.1919	0.4235	0.4134	0.0265	0.1062	0.0627	0.4135	0.4419	1	0.9488	0.9273	0.4143	0.7266	0.893	0.3807	0.0629	0.2089	0.1353	0.6539	0.5087
6155	Xenobiotics	Chemical	ectoine	35651	C06231	HMDB0240650	100001635	96702-03-3	126041	1.13	0.94	1.94	0.31	1.55	0.99	0.22	0.26	0.79	0.33	1.53	1.07	0.8049	0.4874	0.5248	0.0047	0.9225	0.9355	1.824e-05	3.0776e-05	0.0487	0.0004	0.3728	0.8957	1	1	0.7499	0.0568	0.9883	1	0.0002	0.0005	0.1232	0.0033	0.6232	0.7409
6156	Xenobiotics	Chemical	EDTA	22163	C00284	HMDB0015109	100001002	60-00-4	6049	1	1	1	1	1	1	1	1	1	1	1	1	1	1	1	1	1	1	1	1	1	1	1	1	1	1	0.9273	0.7905	0.9883	1	0.6339	0.6954	0.763	0.7299	0.8563	0.7555
6165	Xenobiotics	Chemical	iminodiacetate (IDA)	21025	C19911	HMDB0011753	100000900	142-73-4	8897	1	1	1	1	1	1	1	1	1	1	1	1	1	1	1	1	1	1	1	1	1	1	1	1	1	1	0.9273	0.7905	0.9883	1	0.6339	0.6954	0.763	0.7299	0.8563	0.7555
6178	Xenobiotics	Chemical	2,4-di-tert-butylphenol	64328			100021918	96-76-4		0.79	1.18	0.58	0.9	0.75	1.33	0.72	0.68	0.58	0.54	0.63	0.8	0.1205	0.6267	0.0022	0.7591	0.1459	0.2422	0.0419	0.0345	0.0019	0.0007	0.0159	0.2647	1	1	0.0606	0.7281	0.686	0.8049	0.0795	0.0759	0.0114	0.0057	0.1973	0.3789
6189	Xenobiotics	Chemical	phenol red	36817	C12600		100001724	143-74-8	4766	1	1	1	1	1	1	1	1	1	1	1	1	1	1	1	1	1	1	1	1	1	1	1	1	1	1	0.9273	0.7905	0.9883	1	0.6339	0.6954	0.763	0.7299	0.8563	0.7555
6191	Xenobiotics	Chemical	perfluorooctanesulfonate (PFOS)	57564	C18142	HMDB0059586	100010955	1763-23-1	74483	0.96	1.05	0.92	1.04	0.9	1.08	0.98	1.03	1.02	1.07	0.97	0.94	0.2868	0.5656	0.1213	0.7155	0.0576	0.4991	0.7489	0.5642	0.3237	0.4669	0.9765	0.5125	1	1	0.3807	0.7068	0.5598	0.9149	0.5551	0.5018	0.4129	0.4976	0.8563	0.5506
6214	Xenobiotics	Chemical	4-hydroxychlorothalonil	48441		HMDB0240624	100006082	28343-61-5	34217	0.79	1.01	0.57	0.66	0.56	0.83	0.89	0.82	0.67	0.57	0.58	0.5	0.0767	0.4427	1.004e-05	0.0002	3.1531e-05	0.0156	0.6516	0.2595	0.1603	0.0004	0.0032	2.2599e-06	1	1	0.0026	0.0137	0.0067	0.2881	0.5025	0.2994	0.2809	0.0034	0.1168	0.0002
6219	Xenobiotics	Chemical	1,2,3-benzenetriol sulfate (2)	48762		HMDB0060018 HMDB0060016	100006374		54110629;92013662	1.63	1.25	1.65	1.24	1.42	0.97	0.67	0.78	0.67	0.78	2.57	0.78	0.2436	0.5926	0.4535	0.5988	0.3658	0.9301	0.2532	0.53	0.2532	0.53	0.098	0.53	1	1	0.71	0.6463	0.8549	1	0.2748	0.487	0.361	0.5343	0.3986	0.5584
6222	Xenobiotics	Chemical	3-hydroxypyridine sulfate	48448			100006098	1955-23-3		0.76	0.45	0.92	0.33	1.03	1.02	0.5	0.75	0.85	0.79	1.46	1.73	0.7342	0.0172	0.8968	0.0024	0.7541	0.7425	0.0016	0.0936	0.0037	0.2938	0.5762	0.0952	1	0.4805	0.9273	0.0448	0.9359	0.9737	0.0066	0.1503	0.019	0.3767	0.7306	0.202
6236	Xenobiotics	Chemical	6-hydroxyindole sulfate	48698		HMDB0000682	100006260		122198196	0.82	0.83	0.74	0.9	0.83	1.24	0.87	0.75	0.88	0.61	1.3	1.1	0.2897	0.372	0.0949	0.4446	0.3453	0.4279	0.5723	0.0228	0.6949	0.0063	0.109	0.8187	1	1	0.3481	0.5711	0.8503	0.893	0.4668	0.0567	0.6664	0.0302	0.4055	0.7076
6239	Xenobiotics	Chemical	4-acetamidobenzoate	57585	D03836		100009413	556-08-1	6918889	0.86	0.47	0.77	0.58	0.63	0.79	0.52	0.48	0.55	0.37	1.52	1.34	0.7195	0.0107	0.0983	0.0152	0.0344	0.1558	0.044	0.0845	0.0587	0.0273	0.2528	0.348	1	0.4019	0.3511	0.1141	0.4451	0.7365	0.0819	0.1397	0.14	0.0752	0.5282	0.4398
6240	Xenobiotics	Chemical	thioproline	53231		HMDB0062164	100009232	34592-47-4	93176	0.9	0.69	0.98	0.79	0.83	0.78	1.06	0.74	1.04	0.96	0.81	0.66	0.6482	0.0317	0.9763	0.3118	0.1601	0.1507	0.8789	0.0761	0.8268	0.9901	0.1097	0.0047	1	0.5963	0.9273	0.4837	0.6956	0.7365	0.606	0.1313	0.7227	0.7299	0.4055	0.0437
6242	Xenobiotics	Chemical	perfluorooctanoate (PFOA)	62071		HMDB0059587	100020208		9554	0.83	1.09	0.71	0.92	0.85	0.92	1.63	1.06	2.19	1.67	1.86	1.44	0.0933	0.7266	0.0524	0.3538	0.4651	0.9108	0.1057	0.6726	0.038	0.0441	0.0794	0.0722	1	1	0.2628	0.5102	0.8714	1	0.1475	0.5641	0.1043	0.1058	0.3712	0.1717
6247	Xenobiotics	Chemical	2,2'-Methylenebis(6-tert-butyl-p-cresol)	62885			100020373	119-47-1	8398	1.15	1.1	1.53	1.15	1.18	0.77	0.92	1.09	0.99	1.33	0.69	1.22	0.5412	0.9069	0.1096	0.6852	0.71	0.113	0.4951	0.3564	0.8859	0.2642	0.0358	0.3136	1	1	0.3651	0.6933	0.9206	0.6926	0.4201	0.3714	0.7401	0.3509	0.2632	0.4109
6260	Xenobiotics	Chemical	3,5-dichloro-2,6-dihydroxybenzoic acid	63589			100021324		24721632	0.99	0.89	0.93	0.62	0.86	0.56	0.92	1.11	0.99	0.95	0.87	0.92	0.9011	0.1739	0.4649	3.481e-05	0.0827	6.7158e-07	0.2798	0.3202	0.7794	0.2828	0.0437	0.0328	1	0.9488	0.7165	0.0048	0.608	0.0004	0.2931	0.3462	0.7077	0.3655	0.2756	0.1106
6261	Xenobiotics	Chemical	3-bromo-5-chloro-2,6-dihydroxybenzoic acid*	63681			100021707		134581543	1.06	1.25	1.01	0.74	1.02	1	0.92	1.11	0.9	0.87	0.78	0.8	0.9884	0.5358	0.8561	0.0705	0.4716	0.3508	0.851	0.9391	0.9098	0.2629	0.1738	0.0068	1	1	0.9099	0.2549	0.8714	0.893	0.5981	0.6954	0.7506	0.3509	0.4671	0.0514
6349	Xenobiotics	Chemical	perfluorohexanesulfonate (PFHxS)	64623		HMDB0094700	100022172	355-46-4		0.96	1.06	0.94	1.08	0.89	1.21	1.04	1	1.14	0.95	0.92	0.82	0.5671	0.341	0.548	0.2849	0.1264	0.006	0.4539	0.7624	0.1232	0.5816	0.1495	0.0018	1	1	0.7594	0.4711	0.6517	0.1671	0.3998	0.6135	0.2321	0.5586	0.4525	0.0249
6378	Partially Characterized Molecules	Partially Characterized Molecules	glucuronide of C10H18O2 (7)*	61887			100020014			1	1	4.06	3.08	1	1	1	3.45	2.06	1.1	10.37	1.19	1	1	0.0347	0.2652	1	1	1	0.0537	0.3143	0.4707	0.0112	0.5911	1	1	0.2193	0.4528	0.9883	1	0.6339	0.1034	0.408	0.499	0.1914	0.5977
6379	Partially Characterized Molecules	Partially Characterized Molecules	glucuronide of C10H18O2 (8)*	61888			100020015			1	1	1	1	1	1	1	2.03	1	1	2.29	1	1	1	1	1	1	1	1	0.008	1	1	0.0375	1	1	1	0.9273	0.7905	0.9883	1	0.6339	0.0272	0.763	0.7299	0.2633	0.7555
6424	Partially Characterized Molecules	Partially Characterized Molecules	pentose acid*	63264	C00803	HMDB0000892	100021467		7991	0.96	0.84	1.05	0.32	0.67	0.79	0.32	0.37	0.27	0.38	1	1.05	0.6229	0.2953	0.5972	0.0002	0.1215	0.6712	8.7655e-05	0.0024	5.2826e-05	0.0087	0.968	0.4075	1	1	0.7797	0.0136	0.6517	0.9512	0.0007	0.012	0.0007	0.0361	0.8563	0.4841
6431	Partially Characterized Molecules	Partially Characterized Molecules	branched-chain, straight-chain, or cyclopropyl 10:1 fatty acid (1)*	63615			100021666			1.09	1.71	1.07	0.9	1.1	0.62	0.62	2.24	2.04	2.22	1.3	1.2	0.427	0.6176	0.7581	0.9043	0.9451	0.4224	0.6467	0.0537	0.2217	0.1706	0.2482	0.7783	1	1	0.8733	0.7787	0.9883	0.893	0.5	0.1034	0.3333	0.2643	0.5278	0.6906
6434	Partially Characterized Molecules	Partially Characterized Molecules	branched-chain, straight-chain, or cyclopropyl 12:1 fatty acid*	63683			100021709			1.86	1.42	5.05	2.21	2.57	1.7	2	1.88	1.91	1.63	0.77	0.47	0.0451	0.7216	0.0036	0.24	0.0519	0.5665	0.2756	0.0453	0.2652	0.0611	0.0119	0.1484	1	1	0.0759	0.4346	0.5355	0.9254	0.2904	0.0923	0.369	0.133	0.1914	0.2639
6444	Partially Characterized Molecules	Partially Characterized Molecules	bilirubin degradation product, C16H18N2O5 (1)**	64403			100022003			1.89	0.71	2.75	1.59	1.24	0.59	3.43	1.52	3.12	1.12	2.32	1.04	0.3503	0.7591	0.0762	0.239	0.6488	0.5788	0.0021	0.2303	0.0062	0.6067	0.1662	0.5963	1	1	0.3107	0.434	0.9016	0.9254	0.0083	0.277	0.028	0.5715	0.4651	0.6002
6445	Partially Characterized Molecules	Partially Characterized Molecules	bilirubin degradation product, C16H18N2O5 (2)**	64404			100022004			1.3	0.75	2.01	1.82	1.01	0.87	2.47	1.66	2.06	1.27	1.32	1.08	0.8259	0.6128	0.1691	0.0799	0.8196	0.9688	0.0074	0.0909	0.0356	0.2533	0.9855	0.714	1	1	0.4423	0.2696	0.9675	1	0.0238	0.1463	0.0998	0.3457	0.8563	0.6707
6446	Partially Characterized Molecules	Partially Characterized Molecules	bilirubin degradation product, C17H18N2O4 (1)**	64409			100022005			1.08	1.09	1.07	1.52	0.81	1.07	1.87	1.68	1.44	1.47	0.82	0.6	0.6259	0.4903	0.2359	0.4716	0.4421	0.4685	0.0268	0.0225	0.1511	0.0616	0.2841	0.0724	1	1	0.5162	0.5847	0.8714	0.8995	0.0585	0.0563	0.2696	0.1334	0.553	0.1717
6447	Partially Characterized Molecules	Partially Characterized Molecules	bilirubin degradation product, C17H18N2O4 (2)**	64407			100022006			1.08	1.12	1.22	1.52	0.95	1.24	1.69	1.55	1.33	1.27	0.81	0.53	0.6109	0.4576	0.7523	0.5605	0.9153	0.2793	0.0478	0.0367	0.2214	0.1294	0.2398	0.0289	1	1	0.8731	0.6249	0.9883	0.8359	0.0868	0.0795	0.3333	0.2216	0.5194	0.1028
6448	Partially Characterized Molecules	Partially Characterized Molecules	bilirubin degradation product, C17H18N2O4 (3)**	64408			100022007			1.12	1.17	1.28	1.58	1	1.41	1.62	1.46	1.23	1.14	0.8	0.46	0.5661	0.3396	0.7694	0.3788	0.9859	0.1381	0.0714	0.0704	0.3378	0.2547	0.2651	0.0124	1	1	0.8776	0.529	0.9883	0.7365	0.1133	0.125	0.4219	0.3457	0.54	0.0674
6449	Partially Characterized Molecules	Partially Characterized Molecules	bilirubin degradation product, C17H20N2O5 (1)**	64405			100022008			1.46	1.1	1.65	1.43	1.42	0.88	2.34	1.3	2.22	1.11	1.54	0.61	0.6776	0.9143	0.7446	0.2212	0.5712	0.8601	0.0269	0.241	0.0457	0.3625	0.4265	0.1499	1	1	0.8679	0.4179	0.8899	1	0.0585	0.2852	0.1185	0.4283	0.6643	0.2654
6450	Partially Characterized Molecules	Partially Characterized Molecules	bilirubin degradation product, C17H20N2O5 (2)**	64406			100022009			1.36	1.08	1.61	1.51	1.41	1.05	2.06	1.22	1.94	1.01	1.36	0.54	0.8126	0.9385	0.6914	0.1849	0.5286	0.2796	0.0275	0.4407	0.0549	0.6471	0.5452	0.0263	1	1	0.8439	0.3835	0.8868	0.8359	0.0591	0.4315	0.1345	0.5902	0.7081	0.0979
6453	Partially Characterized Molecules	Partially Characterized Molecules	glutamine_degradant*	46225			100001540	2353-44-8		1.16	0.94	1.33	0.95	1.22	0.98	0.91	0.73	0.95	0.91	0.97	0.81	0.8961	0.2667	0.1999	0.8964	0.2961	0.998	0.4724	0.0514	0.7806	0.6821	0.7804	0.3039	1	0.9786	0.4768	0.7767	0.8208	1	0.4093	0.1007	0.7077	0.6106	0.8117	0.4058
