# Supplementary material for: Short-term periodic restricted feeding elicits metabolome-microbiome signatures with sex dimorphic persistence in primate intervention
Source: Nat Commun. 2024 Feb 5;15:1088. doi: 10.1038/s41467-024-45359-z (PMC10844192; doi:10.1038/s41467-024-45359-z)
Supplement: Supplementary file 5 — Dataset 2 [file 41467_2024_45359_MOESM5_ESM.csv]

Supplementary Table 2. List of pathways enriched in the gut microbiome during PRF diet
Statistical evaluation of enrichment was performed using Fisher's exact test
Shown are all enrichment scores for pathways that are enriched during peak diet in the gut microbiome
Cycle	Pathway	Description	Baseline-Adlib	Day1-Adlib	Day8-Adlib	Baseline-PRF	Day2-PRF	Day4-PRF	Day8-PRF	P-val (Adlib, Baseline vs D1)	"-LOG(p)" (Adlib, Baseline vs D1)	delta (Adlib, Baseline vs D1)	Combined score (Adlib, Baseline vs D1)	P-val (Adlib, Baseline vs D8)	"-LOG(p)" (Adlib, Baseline vs D8)	delta (Adlib, Baseline vs D8)	Combined score (Adlib, Baseline vs D8)	P-val (PRF, Baseline vs D2)	"-LOG(p)" (PRF, Baseline vs D2)	delta (PRF, Baseline vs D2)	Combined score (PRF, Baseline vs D2)	P-val (PRF, Baseline vs D4)	"-LOG(p)" (PRF, Baseline vs D4)	delta (PRF, Baseline vs D4)	Combined score (PRF, Baseline vs D4)	P-val (PRF, Baseline vs D8)	"-LOG(p)" (PRF, Baseline vs D8)	delta (PRF, Baseline vs D8)	Combined score (PRF, Baseline vs D8)	log(FoldChange
C3	1CMET2-PWY	N10-formyl-tetrahydrofolate biosynthesis	-1.401579496	-2.098012503	0.982191307	-1.43394782	-0.136811694	2.146848793	0.449236193	0.577148438	0.238712476	-0.696433007	-0.166247247	0.032226563	1.491786017	2.383770802	3.55607595	0.423828125	0.372810227	1.297136126	0.483585614	0.012207031	1.913389944	3.580796613	6.85146023	0.339355469	0.469345148	1.883184013	0.883863279	3.580796613
C6	1CMET2-PWY	N10-formyl-tetrahydrofolate biosynthesis	-1.401579496	-1.3117826	-0.01939011	-1.43394782	0.848822595	1.94056997	-0.233998176	0.8984375	0.046512129	0.089796896	0.004176645	0.174804688	0.757446926	1.382189386	1.046935101	0.151367188	0.819968258	2.282770415	1.871799281	0.006835938	2.165201917	3.37451779	7.306512386	0.423828125	0.372810227	1.199949644	0.447353499	3.37451779
C3	ANAGLYCOLYSIS-PWY	glycolysis III (from glucose)	-1.268652074	-1.992339582	0.911512406	-1.385291138	0.066166679	2.119762419	0.325516316	0.413085938	0.383959589	-0.723687508	-0.277866758	0.032226563	1.491786017	2.18016448	3.252338885	0.233398438	0.631902056	1.451457818	0.917179179	0.009277344	2.032576351	3.505053557	7.124288971	0.301269531	0.521044788	1.710807454	0.891407308	3.505053557
C6	ANAGLYCOLYSIS-PWY	glycolysis III (from glucose)	-1.268652074	-1.214083875	-0.176973689	-1.385291138	0.930294804	1.850091507	-0.383763662	0.831054688	0.080370397	0.054568199	0.004385668	0.278320313	0.555455097	1.091678385	0.606378323	0.109863281	0.959147434	2.315585943	2.220988315	0.004882813	2.311329952	3.235382645	7.478036815	0.380371094	0.419792495	1.001527477	0.420433718	3.235382645
C3	ARGSYN-PWY	L-arginine biosynthesis I (via L-ornithine)	-0.840122462	-1.837466414	0.864165945	-1.318850429	0.303314442	2.70055273	-0.660509355	0.413085938	0.383959589	-0.997343953	-0.382939774	0.1015625	0.993266617	1.704288407	1.692812781	0.151367188	0.819968258	1.622164871	1.330123704	0.002441406	2.612359948	4.019403159	10.50012783	0.622070313	0.206160524	0.658341074	0.135723941	4.019403159
C6	ARGSYN-PWY	L-arginine biosynthesis I (via L-ornithine)	-0.840122462	-1.116628986	-0.594977776	-1.318850429	0.895021798	2.292057771	-1.033286194	0.965820313	0.015103665	-0.276506524	-0.004176262	0.831054688	0.080370397	0.245144686	0.019702376	0.203613281	0.691193897	2.213872227	1.530214973	0.006835938	2.165201917	3.6109082	7.818345355	0.850097656	0.070531181	0.285564235	0.020141183	3.6109082
C3	ARGSYNBSUB-PWY	L-arginine biosynthesis II (acetyl cycle)	-0.751501797	-1.773635783	0.929153524	-1.21663766	0.414470302	2.746126571	-0.939070734	0.365234375	0.437428354	-1.022133986	-0.447110388	0.1015625	0.993266617	1.680655321	1.669338825	0.176269531	0.75382275	1.631107962	1.22956629	0.003417969	2.466231912	3.962764231	9.773095608	0.622070313	0.206160524	0.277566926	0.057223343	3.962764231
C6	ARGSYNBSUB-PWY	L-arginine biosynthesis II (acetyl cycle)	-0.751501797	-1.242788599	-0.648997892	-1.21663766	1.01087948	2.361827328	-1.231610879	0.8984375	0.046512129	-0.491286803	-0.022850795	0.965820313	0.015103665	0.102503904	0.001548185	0.266113281	0.57493345	2.22751714	1.280674114	0.009277344	2.032576351	3.578464988	7.273503308	0.909667969	0.041117097	-0.014973219	-0.000615655	3.578464988
C3	ARO-PWY	chorismate biosynthesis I	-1.021783736	-1.983185695	0.873338392	-1.249462112	0.005661302	2.487540952	-0.216140621	0.3203125	0.494426113	-0.961401959	-0.475342233	0.053710938	1.269937267	1.895122128	2.406686216	0.469726563	0.32815488	1.255123414	0.411874874	0.009277344	2.032576351	3.737003064	7.595744053	0.423828125	0.372810227	1.03332149	0.38523282	3.737003064
C6	ARO-PWY	chorismate biosynthesis I	-1.021783736	-1.361960609	-0.135142497	-1.249462112	0.74057828	2.264963121	-0.706885292	1	0	-0.340176873	0	0.413085938	0.383959589	0.886641239	0.340434406	0.203613281	0.691193897	1.990040392	1.375503775	0.006835938	2.165201917	3.514425233	7.60944025	0.909667969	0.041117097	0.54257682	0.022309184	3.514425233
C3	ASPASN-PWY	superpathway of L-aspartate and L-asparagine biosynthesis	-1.517684937	-1.61355817	0.962228305	-1.479562115	0.231226451	1.499795269	0.861052899	0.700195313	0.154780801	-0.095873233	-0.014839336	0.009765625	2.010299957	2.479913242	4.985369482	0.129394531	0.888084078	1.710788566	1.519324086	0.042480469	1.3718107	2.979357384	4.087114337	0.129394531	0.888084078	2.340615014	2.078662928	2.979357384
C6	ASPASN-PWY	superpathway of L-aspartate and L-asparagine biosynthesis	-1.517684937	-1.070073561	0.438626731	-1.479562115	0.620229311	1.089395443	-0.294448213	0.700195313	0.154780801	0.447611376	0.069281647	0.041992188	1.376831501	1.956311668	2.69351153	0.176269531	0.75382275	2.099791426	1.582870548	0.026855469	1.570967263	2.568957557	4.035748222	0.622070313	0.206160524	1.185113902	0.244323703	2.568957557
C3	BRANCHED-CHAIN-AA-SYN-PWY	superpathway of branched amino acid biosynthesis	-0.903954956	-2.067412321	0.935413987	-1.280010678	-0.031582779	2.628137946	-0.221658393	0.3203125	0.494426113	-1.163457365	-0.575243702	0.083007813	1.080881031	1.839368943	1.988138999	0.301269531	0.521044788	1.248427899	0.65048685	0.002441406	2.612359948	3.908148624	10.20949094	0.469726563	0.32815488	1.058352286	0.347303468	3.908148624
C6	BRANCHED-CHAIN-AA-SYN-PWY	superpathway of branched amino acid biosynthesis	-0.903954956	-1.023873908	-0.355018046	-1.280010678	0.435520097	2.275847185	-0.678421778	0.8984375	0.046512129	-0.119918952	-0.005577686	0.831054688	0.080370397	0.54893691	0.044118277	0.339355469	0.469345148	1.715530775	0.805176045	0.000488281	3.311329952	3.555857863	11.77461865	0.969726563	0.013350708	0.6015889	0.008031638	3.555857863
C3	CALVIN-PWY	Calvin-Benson-Bassham cycle	-1.391832919	-2.021406624	0.625507986	-1.35371992	-0.069283033	2.028200572	0.77533046	0.46484375	0.332693004	-0.629573705	-0.209454767	0.067382813	1.171450866	2.017340906	2.363215751	0.469726563	0.32815488	1.284436887	0.421494233	0.026855469	1.570967263	3.381920492	5.312886378	0.203613281	0.691193897	2.129050381	1.47158663	3.381920492
C6	CALVIN-PWY	Calvin-Benson-Bassham cycle	-1.391832919	-1.235489869	0.457399234	-1.35371992	0.460532517	1.551210191	-0.086951651	0.8984375	0.046512129	0.15634305	0.007271848	0.083007813	1.080881031	1.849232154	1.998799957	0.301269531	0.521044788	1.814252437	0.945306777	0.020996094	1.677861497	2.904930111	4.874070384	0.469726563	0.32815488	1.266768269	0.41569619	2.904930111
C3	CENTFERM-PWY	pyruvate fermentation to butanoate	-0.277405323	-2.376063112	1.219411796	-0.902606625	-0.473612546	4.126447032	-0.338535453	0.206054688	0.686017501	-2.098657789	-1.439715973	0.365234375	0.437428354	1.496817119	0.654750249	0.677246094	0.169253491	0.428994079	0.072608746	0.002441406	2.612359948	5.029053657	13.13769835	0.733398438	0.13466002	0.564071172	0.075957835	5.029053657
C3	COA-PWY	coenzyme A biosynthesis I	-1.444931572	-2.183225257	0.5968737	-1.334239284	-0.219913689	2.202384955	0.680410049	0.46484375	0.332693004	-0.738293685	-0.245625144	0.083007813	1.080881031	2.041805273	2.206948588	0.622070313	0.206160524	1.114325594	0.229729949	0.009277344	2.032576351	3.536624238	7.18845879	0.233398438	0.631902056	2.014649333	1.273061055	3.536624238
C6	COA-PWY	coenzyme A biosynthesis I	-1.444931572	-1.347264502	0.180415988	-1.334239284	0.809022624	2.022690236	-0.127565641	0.764648438	0.116538195	0.097667071	0.011381944	0.123046875	0.909929412	1.62534756	1.478951549	0.129394531	0.888084078	2.143261907	1.903396776	0.006835938	2.165201917	3.356929519	7.268430229	0.380371094	0.419792495	1.206673643	0.506552539	3.356929519
C3	COBALSYN-PWY	adenosylcobalamin salvage from cobinamide I	-1.473481961	-1.67998237	0.793158779	-1.319798156	-0.27754677	1.721655183	0.63397074	0.764648438	0.116538195	-0.206500409	-0.024065185	0.123046875	0.909929412	2.26664074	2.062483075	0.733398438	0.13466002	1.042251386	0.140349592	0.042480469	1.3718107	3.041453339	4.172298234	0.301269531	0.521044788	1.953768896	1.018001101	3.041453339
C3	COLANSYN-PWY	colanic acid building blocks biosynthesis	-1.227790321	-2.270936189	0.472202833	-1.505335065	-0.553024403	2.606363171	0.357457828	0.46484375	0.332693004	-1.043145868	-0.347047332	0.147460938	0.831323009	1.699993154	1.413243425	0.569335938	0.244631402	0.952310662	0.232965092	0.003417969	2.466231912	4.111698236	10.1404014	0.339355469	0.469345148	1.862792893	0.874292806	4.111698236
C6	COLANSYN-PWY	colanic acid building blocks biosynthesis	-1.227790321	-0.987646325	0.278404042	-1.505335065	0.699509338	2.083884365	-0.007528355	0.965820313	0.015103665	0.240143996	0.003627054	0.278320313	0.555455097	1.506194363	0.836623336	0.233398438	0.631902056	2.204844403	1.393245711	0.034179688	1.466231912	3.58921943	5.262628069	0.301269531	0.521044788	1.49780671	0.78042438	3.58921943
C3	COMPLETE-ARO-PWY	superpathway of aromatic amino acid biosynthesis	-1.02611798	-2.005550801	0.853326348	-1.234088871	-0.014102104	2.478682493	-0.204711949	0.278320313	0.555455097	-0.979432822	-0.544030953	0.053710938	1.269937267	1.879444328	2.386776394	0.518554688	0.285205436	1.219986768	0.347946857	0.009277344	2.032576351	3.712771365	7.546491274	0.423828125	0.372810227	1.029376922	0.383762244	3.712771365
C6	COMPLETE-ARO-PWY	superpathway of aromatic amino acid biosynthesis	-1.02611798	-1.320690062	-0.091187783	-1.234088871	0.714148982	2.237918842	-0.693250376	1	0	-0.294572082	0	0.413085938	0.383959589	0.934930196	0.358975414	0.233398438	0.631902056	1.948237854	1.231095505	0.006835938	2.165201917	3.472007713	7.517597755	0.909667969	0.041117097	0.540838495	0.022237709	3.472007713
C3	DAPLYSINESYN-PWY	L-lysine biosynthesis I	-0.927974293	-1.775819447	1.01302644	-1.18697872	0.35300615	2.459372654	-0.420370064	0.3203125	0.494426113	-0.847845153	-0.419196783	0.083007813	1.080881031	1.941000733	2.097990874	0.203613281	0.691193897	1.539984869	1.064428143	0.006835938	2.165201917	3.646351373	7.895086982	0.569335938	0.244631402	0.766608656	0.18753655	3.646351373
C6	DAPLYSINESYN-PWY	L-lysine biosynthesis I	-0.927974293	-1.413244334	-0.606020789	-1.18697872	1.050394624	2.162324397	-0.947482763	0.8984375	0.046512129	-0.485270041	-0.022570943	0.831054688	0.080370397	0.321953504	0.025875531	0.266113281	0.57493345	2.237373344	1.286340776	0.020996094	1.677861497	3.349303116	5.61966674	0.969726563	0.013350708	0.239495956	0.003197441	3.349303116
C3	DENOVOPURINE2-PWY	superpathway of purine nucleotides de novo biosynthesis II	-0.833323261	-2.19664312	1.020780403	-1.177415627	-0.370274422	2.545626853	-0.580267315	0.278320313	0.555455097	-1.363319859	-0.757262964	0.041992188	1.376831501	1.854103664	2.55278833	0.518554688	0.285205436	0.807141206	0.230201059	0.012207031	1.913389944	3.72304248	7.123632042	0.518554688	0.285205436	0.597148312	0.170309944	3.72304248
C6	DENOVOPURINE2-PWY	superpathway of purine nucleotides de novo biosynthesis II	-0.833323261	-0.837410076	0.02125249	-1.177415627	0.701843397	2.2665421	-0.64972497	0.831054688	0.080370397	-0.004086815	-0.000328459	0.365234375	0.437428354	0.854575751	0.373815665	0.266113281	0.57493345	1.879259024	1.080448874	0.016113281	1.792816012	3.443957727	6.174382559	0.622070313	0.206160524	0.527690658	0.108788983	3.443957727
C3	DTDPRHAMSYN-PWY	dTDP-L-rhamnose biosynthesis I	-1.238620789	-2.051746213	0.881479448	-1.39749658	-0.42605286	2.03832165	0.545051435	0.413085938	0.383959589	-0.813125424	-0.312207304	0.032226563	1.491786017	2.120100236	3.162735887	0.791015625	0.101814938	0.97144372	0.098907482	0.016113281	1.792816012	3.435818231	6.159789939	0.233398438	0.631902056	1.942548015	1.227500084	3.435818231
C6	DTDPRHAMSYN-PWY	dTDP-L-rhamnose biosynthesis I	-1.238620789	-0.984484782	-0.018563643	-1.39749658	1.033253155	1.648423517	-0.131175116	0.700195313	0.154780801	0.254136007	0.039335375	0.206054688	0.686017501	1.220057146	0.836980555	0.109863281	0.959147434	2.430749736	2.331447372	0.026855469	1.570967263	3.045920097	4.785040758	0.423828125	0.372810227	1.266321464	0.472097593	3.045920097
C3	FAO-PWY	fatty acid &beta;-oxidation I	0.79083097	-3.472305988	0.852929277	-1.385709627	-2.0329066	5.763287522	-1.092463722	0.067382813	1.171450866	-4.263136959	-4.994055482	0.965820313	0.015103665	0.062098307	0.000937912	0.791015625	0.101814938	-0.647196974	-0.06589432	0.000976563	3.010299957	7.148997149	21.52062581	0.850097656	0.070531181	0.293245905	0.02068298	7.148997149
C6	FAO-PWY	fatty acid &beta;-oxidation I	0.79083097	-0.772271234	-1.702231853	-1.385709627	-0.778652911	4.199731308	-1.050683144	0.278320313	0.555455097	-1.563102204	-0.868233086	0.51953125	0.284388324	-2.493062823	-0.708997959	1	0	0.607056715	0	0.026855469	1.570967263	5.585440935	8.774544857	0.909667969	0.041117097	0.335026482	0.013775317	5.585440935
C3	FASYN-ELONG-PWY	fatty acid elongation -- saturated	-1.648344921	-2.876444434	0.621733266	-1.114393897	-1.236586786	2.387299772	0.765322689	0.240234375	0.61936485	-1.228099513	-0.76064167	0.041992188	1.376831501	2.270078186	3.125515157	0.622070313	0.206160524	-0.122192889	-0.02519135	0.020996094	1.677861497	3.501693669	5.875356981	0.266113281	0.57493345	1.879716586	1.080711942	3.501693669
C6	FASYN-ELONG-PWY	fatty acid elongation -- saturated	-1.648344921	-1.265196593	0.417898106	-1.114393897	0.641155475	2.967266374	0.289753647	0.8984375	0.046512129	0.383148328	0.017821045	0.083007813	1.080881031	2.066243027	2.233362893	0.569335938	0.244631402	1.755549372	0.429462504	0.034179688	1.466231912	4.081660271	5.984660544	0.677246094	0.169253491	1.404147544	0.237656874	4.081660271
C3	FOLSYN-PWY	superpathway of tetrahydrofolate biosynthesis and salvage	-1.479215444	-2.625909791	0.640296801	-1.323165805	-0.20230371	2.365611409	0.842112229	0.240234375	0.61936485	-1.146694347	-0.710222172	0.067382813	1.171450866	2.119512245	2.482904454	0.518554688	0.285205436	1.120862095	0.319675962	0.026855469	1.570967263	3.688777214	5.794948243	0.203613281	0.691193897	2.165278034	1.496626963	3.688777214
C6	FOLSYN-PWY	superpathway of tetrahydrofolate biosynthesis and salvage	-1.479215444	-1.201913569	0.406786051	-1.323165805	0.343961661	1.811789899	0.258993272	0.8984375	0.046512129	0.277301875	0.012897901	0.1015625	0.993266617	1.886001496	1.873302326	0.339355469	0.469345148	1.667127466	0.782458187	0.034179688	1.466231912	3.134955704	4.596572097	0.339355469	0.469345148	1.582159077	0.742578685	3.134955704
C3	GALACTUROCAT-PWY	D-galacturonate degradation I	-1.027759528	-2.220953425	0.838328602	-1.658305363	-0.918326083	1.989858598	1.021760101	0.206054688	0.686017501	-1.193193897	-0.818551896	0.413085938	0.383959589	1.86608813	0.716502432	0.469726563	0.32815488	0.73997928	0.242827812	0.020996094	1.677861497	3.648163961	6.121113844	0.092285156	1.034868148	2.680065464	2.773514383	3.648163961
C3	GLUCONEO-PWY	gluconeogenesis I	-1.489106415	-2.220475925	0.929755792	-1.423528676	-0.181512739	1.944081218	0.71537915	0.365234375	0.437428354	-0.73136951	-0.319921761	0.009765625	2.010299957	2.418862207	4.862638589	0.423828125	0.372810227	1.242015937	0.463036244	0.034179688	1.466231912	3.367609894	4.937697095	0.151367188	0.819968258	2.138907827	1.753836526	3.367609894
C6	GLUCONEO-PWY	gluconeogenesis I	-1.489106415	-1.182854196	0.377209145	-1.423528676	0.793642201	1.632136387	-0.126832379	0.8984375	0.046512129	0.306252218	0.014244443	0.053710938	1.269937267	1.866315559	2.370103681	0.151367188	0.819968258	2.217170877	1.818009743	0.034179688	1.466231912	3.055665064	4.48031363	0.423828125	0.372810227	1.296696298	0.483421641	3.055665064
C3	GLUTORN-PWY	L-ornithine biosynthesis	-0.699384837	-1.849776786	0.966138167	-1.312761814	0.266986672	2.808235867	-0.970800592	0.3203125	0.494426113	-1.150391949	-0.56878382	0.083007813	1.080881031	1.665523004	1.800232221	0.176269531	0.75382275	1.579748487	1.190850349	0.002441406	2.612359948	4.120997682	10.76552929	0.733398438	0.13466002	0.341961222	0.046048505	4.120997682
C6	GLUTORN-PWY	L-ornithine biosynthesis	-0.699384837	-1.000051634	-0.469742304	-1.312761814	0.744234033	2.373003696	-1.188635125	0.8984375	0.046512129	-0.300666797	-0.013984653	0.831054688	0.080370397	0.229642533	0.018456461	0.301269531	0.521044788	2.056995847	1.071786966	0.006835938	2.165201917	3.685765511	7.980426548	0.969726563	0.013350708	0.12412669	0.001657179	3.685765511
C3	GLYCOCAT-PWY	glycogen degradation I (bacterial)	-0.617639368	-1.881078783	1.212815955	-1.747476726	0.276853166	1.822774982	-0.213781963	0.206054688	0.686017501	-1.263439415	-0.86674155	0.024414063	1.612359948	1.830455324	2.95135285	0.129394531	0.888084078	2.024329893	1.797775147	0.020996094	1.677861497	3.570251708	5.990387875	0.380371094	0.419792495	1.533694763	0.643833551	3.570251708
C6	GLYCOCAT-PWY	glycogen degradation I (bacterial)	-0.617639368	-0.768027011	-0.570885889	-1.747476726	1.262361176	1.329747928	-0.459600533	0.764648438	0.116538195	-0.150387643	-0.017525904	0.764648438	0.116538195	0.046753479	0.005448566	0.042480469	1.3718107	3.009837902	4.128927838	0.012207031	1.913389944	3.077224654	5.887930707	0.569335938	0.244631402	1.287876193	0.315054959	3.077224654
C3	GLYCOGENSYNTH-PWY	glycogen biosynthesis I (from ADP-D-Glucose)	-0.922361747	-1.731974226	1.030062017	-1.081145718	0.404632972	2.334246839	-0.202089681	0.413085938	0.383959589	-0.809612479	-0.310858475	0.024414063	1.612359948	1.952423764	3.148009878	0.266113281	0.57493345	1.485778689	0.854223868	0.012207031	1.913389944	3.415392556	6.534977771	0.518554688	0.285205436	0.879056037	0.25071156	3.415392556
C6	GLYCOGENSYNTH-PWY	glycogen biosynthesis I (from ADP-D-Glucose)	-0.922361747	-1.632868683	-0.347255055	-1.081145718	0.803132342	1.885057107	-0.855189565	0.700195313	0.154780801	-0.710506936	-0.109972833	0.637695313	0.195386775	0.575106692	0.112368242	0.266113281	0.57493345	1.88427806	1.083334486	0.016113281	1.792816012	2.966202824	5.31785592	0.909667969	0.041117097	0.225956153	0.009290661	2.966202824
C3	GLYCOLYSIS-E-D	superpathway of glycolysis and Entner-Doudoroff	-1.550851489	-2.499367111	0.437793257	-2.323652944	-0.91761827	2.584402281	0.515029478	0.46484375	0.332693004	-0.948515622	-0.315564512	0.577148438	0.238712476	1.988644746	0.474714311	0.733398438	0.13466002	1.406034673	0.189336657	0.042480469	1.3718107	4.908055224	6.732922671	0.266113281	0.57493345	2.838682421	1.632053478	4.908055224
C3	HEME-BIOSYNTHESIS-II	heme biosynthesis I (aerobic)	0.040240241	-3.164123767	0.442390803	-1.419391736	-1.965646295	4.877247095	0.832012038	0.1015625	0.993266617	-3.204364007	-3.182787798	0.8984375	0.046512129	0.402150562	0.018704879	0.791015625	0.101814938	-0.54625456	-0.055616874	0.003417969	2.466231912	6.29663883	15.52897162	0.176269531	0.75382275	2.251403773	1.697159385	6.29663883
C3	HEMESYN2-PWY	heme biosynthesis II (anaerobic)	1.028236171	-3.142440077	0.504050614	-0.867756734	-1.848043732	5.489276875	-0.674185781	0.083007813	1.080881031	-4.170676247	-4.508004842	0.764648438	0.116538195	-0.524185556	-0.061087638	0.569335938	0.244631402	-0.980286999	-0.239808983	0.000976563	3.010299957	6.357033609	19.136578	0.909667969	0.041117097	0.193570953	0.007959076	6.357033609
C3	HISDEG-PWY	L-histidine degradation I	-1.637089487	-2.550453077	0.710465798	-1.300287178	-1.51554105	3.614609438	1.160281037	0.577148438	0.238712476	-0.913363591	-0.218031284	0.1015625	0.993266617	2.347555285	2.331748297	0.850097656	0.070531181	-0.215253872	-0.01518211	0.026855469	1.570967263	4.914896616	7.721141683	0.301269531	0.521044788	2.460568215	1.282066245	4.914896616
C3	HISTSYN-PWY	L-histidine biosynthesis	-0.856547093	-1.9681078	0.969128212	-1.48339342	0.010841773	2.64383525	-0.241425032	0.3203125	0.494426113	-1.111560707	-0.549584639	0.041992188	1.376831501	1.825675306	2.513647272	0.233398438	0.631902056	1.494235194	0.944210291	0.002441406	2.612359948	4.127228671	10.78180688	0.469726563	0.32815488	1.241968388	0.407557988	4.127228671
C6	HISTSYN-PWY	L-histidine biosynthesis	-0.856547093	-0.92620247	-0.275768987	-1.48339342	0.416017098	2.136394825	-0.771258829	0.764648438	0.116538195	-0.069655377	-0.008117512	0.965820313	0.015103665	0.580778106	0.008771878	0.301269531	0.521044788	1.899410519	0.989677952	0.001464844	2.834208698	3.619788245	10.25923533	0.622070313	0.206160524	0.712134591	0.146814041	3.619788245
C3	ILEUSYN-PWY	L-isoleucine biosynthesis I (from threonine)	-0.982061916	-2.087725075	1.028148551	-1.281233415	-0.016464975	2.536451661	-0.16200648	0.3203125	0.494426113	-1.105663159	-0.546668738	0.083007813	1.080881031	2.010210467	2.172798362	0.380371094	0.419792495	1.26476844	0.530940299	0.003417969	2.466231912	3.817685076	9.415296766	0.423828125	0.372810227	1.119226935	0.417259248	3.817685076
C6	ILEUSYN-PWY	L-isoleucine biosynthesis I (from threonine)	-0.982061916	-1.032356448	-0.25380693	-1.281233415	0.439087436	2.156613781	-0.612756378	0.8984375	0.046512129	-0.050294532	-0.002339306	0.700195313	0.154780801	0.728254986	0.11271989	0.339355469	0.469345148	1.720320852	0.807424244	0.000488281	3.311329952	3.437847196	11.38384639	0.791015625	0.101814938	0.668477037	0.068060948	3.437847196
C3	NONMEVIPP-PWY	methylerythritol phosphate pathway I	-1.053371136	-1.928144245	0.906915748	-1.314400677	-0.031735282	2.305497741	0.109870119	0.3203125	0.494426113	-0.874773109	-0.432510668	0.032226563	1.491786017	1.960286884	2.924328562	0.380371094	0.419792495	1.282665395	0.538453306	0.016113281	1.792816012	3.619898418	6.489811848	0.423828125	0.372810227	1.424270796	0.530982719	3.619898418
C6	NONMEVIPP-PWY	methylerythritol phosphate pathway I	-1.053371136	-1.137575116	0.234441777	-1.314400677	0.326679554	1.796932728	-0.511351393	0.831054688	0.080370397	-0.08420398	-0.006767507	0.147460938	0.831323009	1.287812913	1.070588506	0.380371094	0.419792495	1.641080231	0.688913164	0.006835938	2.165201917	3.111333405	6.736665052	0.733398438	0.13466002	0.803049284	0.108138632	3.111333405
C3	NONOXIPENT-PWY	pentose phosphate pathway (non-oxidative branch)	-1.138844305	-1.977829366	0.895811673	-1.277643915	0.048786589	2.257017042	0.042453542	0.3203125	0.494426113	-0.838985061	-0.414816122	0.067382813	1.171450866	2.034655978	2.383499507	0.423828125	0.372810227	1.326430504	0.494506857	0.009277344	2.032576351	3.534660957	7.18446827	0.339355469	0.469345148	1.320097457	0.619581336	3.534660957
C6	NONOXIPENT-PWY	pentose phosphate pathway (non-oxidative branch)	-1.138844305	-1.226700659	-0.309915487	-1.277643915	0.961394896	1.968394729	-0.54373978	0.965820313	0.015103665	-0.087856354	-0.001326953	0.365234375	0.437428354	0.828928818	0.362596969	0.109863281	0.959147434	2.23903881	2.14756833	0.016113281	1.792816012	3.246038644	5.819550057	0.569335938	0.244631402	0.733904135	0.179535997	3.246038644
C3	OANTIGEN-PWY	O-antigen building blocks biosynthesis (E. coli)	-1.077533962	-1.843948592	0.535232241	-1.384085043	0.130179426	2.2241942	0.011739578	0.46484375	0.332693004	-0.76641463	-0.254980786	0.174804688	0.757446926	1.612766203	1.221584802	0.301269531	0.521044788	1.514264468	0.788999609	0.009277344	2.032576351	3.608279243	7.334103058	0.233398438	0.631902056	1.395824621	0.882024447	3.608279243
C6	OANTIGEN-PWY	O-antigen building blocks biosynthesis (E. coli)	-1.077533962	-1.249836207	-0.370915287	-1.384085043	1.275511986	2.036321684	-0.550835051	0.965820313	0.015103665	-0.172302245	-0.002602395	0.577148438	0.238712476	0.706618675	0.168678693	0.092285156	1.034868148	2.659597028	2.752332252	0.020996094	1.677861497	3.420406727	5.738968751	0.518554688	0.285205436	0.833249991	0.237647427	3.420406727
C3	P108-PWY	pyruvate fermentation to propanoate I	-0.721689184	-2.767827303	1.028728386	-1.551296303	-1.983095204	3.444228569	0.162454804	0.174804688	0.757446926	-2.046138119	-1.549841027	0.240234375	0.61936485	1.75041757	1.084147115	0.733398438	0.13466002	-0.431798901	-0.058146048	0.003417969	2.466231912	4.995524871	12.32012286	0.469726563	0.32815488	1.713751107	0.562375789	4.995524871
C3	P163-PWY	L-lysine fermentation to acetate and butanoate	-6.321441958	-0.251251715	2.605089407	-3.8576163	3.276706211	8.019499107	1.025293884	0.51953125	0.284388324	6.070190244	1.726291232	0.147460938	0.831323009	8.926531365	7.420830917	0.034179688	1.466231912	7.134322511	10.46057134	0.001464844	2.834208698	11.87711541	33.66222379	0.301269531	0.521044788	4.882910184	2.544214903	11.87711541
C3	P23-PWY	reductive TCA cycle I	-2.025113601	-2.478594595	0.929543718	-2.415794127	-1.070336565	3.525996778	0.296372619	0.577148438	0.238712476	-0.453480994	-0.108251571	0.206054688	0.686017501	2.95465732	2.026946632	0.677246094	0.169253491	1.345457562	0.22772339	0.001464844	2.834208698	5.941790905	16.84027546	0.339355469	0.469345148	2.712166747	1.272942302	5.941790905
C6	P23-PWY	reductive TCA cycle I	-2.025113601	-1.131938891	0.398878837	-2.415794127	0.935961667	2.914523932	-0.556140739	0.365234375	0.437428354	0.89317471	0.390699944	0.51953125	0.284388324	2.423992438	0.689355148	0.518554688	0.285205436	3.351755794	0.955938971	0.042480469	1.3718107	5.33031806	7.312187347	0.339355469	0.469345148	1.859653388	0.872819294	5.33031806
C3	P4-PWY	superpathway of L-lysine L-threonine and L-methionine biosynthesis I	-0.50822317	-2.206691077	0.703809401	-0.493018322	-0.751172677	2.956393352	-1.170410012	0.3203125	0.494426113	-1.698467907	-0.839766885	0.577148438	0.238712476	1.212032571	0.289327296	0.733398438	0.13466002	-0.258154356	-0.034763071	0.026855469	1.570967263	3.449411674	5.418912816	0.909667969	0.041117097	-0.677391691	-0.02785238	3.449411674
C3	P42-PWY	incomplete reductive TCA cycle	-1.849691245	-3.107651423	0.633711237	-1.484383736	-0.915043984	3.23206322	0.671875245	0.240234375	0.61936485	-1.257960178	-0.779136317	0.067382813	1.171450866	2.483402481	2.909183987	0.850097656	0.070531181	0.569339752	0.040156205	0.003417969	2.466231912	4.716446956	11.631852	0.203613281	0.691193897	2.156258981	1.490393048	4.716446956
C6	P42-PWY	incomplete reductive TCA cycle	-1.849691245	-1.104080078	0.191964426	-1.484383736	0.083003797	3.288360263	0.024962879	0.8984375	0.046512129	0.745611166	0.034679963	0.067382813	1.171450866	2.04165567	2.391699303	0.518554688	0.285205436	1.567387533	0.447027444	0.009277344	2.032576351	4.772743999	9.700966584	0.469726563	0.32815488	1.509346615	0.495299458	4.772743999
C3	P461-PWY	hexitol fermentation to lactate formate ethanol and acetate	-6.304593655	-0.734568639	3.104150893	6.180410573	3.619798544	-2.542865062	1.57611144	0.3203125	0.494426113	5.570025015	2.753965817	0.1015625	0.993266617	9.408744548	9.34539187	0.733398438	0.13466002	-2.560612028	-0.344812066	0.016113281	1.792816012	-8.723275634	-15.63922824	0.077148438	1.112672865	-4.604299133	-5.123078709	-8.723275634
C6	P461-PWY	hexitol fermentation to lactate formate ethanol and acetate	-6.304593655	-0.912137266	5.433958271	6.180410573	1.021184535	-9.348807767	1.954907929	0.51953125	0.284388324	5.392456389	1.533551637	0.083007813	1.080881031	11.73855193	12.68797811	0.380371094	0.419792495	-5.159226038	-2.165804369	0.034179688	1.466231912	-15.52921834	-22.7694355	0.380371094	0.419792495	-4.225502644	-1.773834296	-15.52921834
C3	PANTO-PWY	phosphopantothenate biosynthesis I	-1.497676844	-2.911264164	0.302201914	-1.049831796	-0.992762555	2.428097858	0.823330089	0.206054688	0.686017501	-1.41358732	-0.969745641	0.206054688	0.686017501	1.799878758	1.234748328	0.969726563	0.013350708	0.057069241	0.000761915	0.012207031	1.913389944	3.477929654	6.654635625	0.266113281	0.57493345	1.873161885	1.076943425	3.477929654
C6	PANTO-PWY	phosphopantothenate biosynthesis I	-1.497676844	-1.10584838	0.982464051	-1.049831796	0.080707587	2.547563669	0.179300634	0.764648438	0.116538195	0.391828464	0.045662982	0.1015625	0.993266617	2.480140895	2.463441158	0.677246094	0.169253491	1.130539382	0.191347737	0.016113281	1.792816012	3.597395465	6.449468192	0.677246094	0.169253491	1.22913243	0.208034955	3.597395465
C3	PANTOSYN-PWY	pantothenate and coenzyme A biosynthesis I	-1.46295923	-2.726919583	0.447995826	-1.195563183	-0.803640926	2.290372719	0.872596065	0.206054688	0.686017501	-1.263960353	-0.867098923	0.123046875	0.909929412	1.910955056	1.738834209	0.909667969	0.041117097	0.391922257	0.016114706	0.016113281	1.792816012	3.485935902	6.249641703	0.176269531	0.75382275	2.068159249	1.559025493	3.485935902
C6	PANTOSYN-PWY	pantothenate and coenzyme A biosynthesis I	-1.46295923	-1.272384208	0.782432514	-1.195563183	0.267315453	2.410434523	0.194234616	0.965820313	0.015103665	0.190575022	0.002878381	0.1015625	0.993266617	2.245391745	2.230272663	0.518554688	0.285205436	1.462878636	0.417220939	0.009277344	2.032576351	3.605997706	7.32946566	0.469726563	0.32815488	1.389797799	0.45606893	3.605997706
C3	PEPTIDOGLYCANSYN-PWY	peptidoglycan biosynthesis I (meso-diaminopimelate containing)	-1.219266388	-1.928598926	0.886682447	-1.360699146	0.029118329	2.159314086	0.275597319	0.46484375	0.332693004	-0.709332538	-0.235989973	0.041992188	1.376831501	2.105948835	2.899536695	0.380371094	0.419792495	1.389817475	0.583434945	0.012207031	1.913389944	3.520013232	6.735157919	0.301269531	0.521044788	1.636296465	0.852583745	3.520013232
C6	PEPTIDOGLYCANSYN-PWY	peptidoglycan biosynthesis I (meso-diaminopimelate containing)	-1.219266388	-1.297212527	-0.176927159	-1.360699146	0.941385218	1.879738418	-0.427596572	1	0	-0.077946139	0	0.365234375	0.437428354	1.042339228	0.455948733	0.129394531	0.888084078	2.302084364	2.044444471	0.006835938	2.165201917	3.240437564	7.016201624	0.380371094	0.419792495	0.933102574	0.391709457	3.240437564
C3	PHOSLIPSYN-PWY	superpathway of phospholipid biosynthesis I (bacteria)	-1.108356311	-1.97454518	0.753881012	-1.382884529	0.204342353	2.186052615	-0.022766043	0.3203125	0.494426113	-0.866188868	-0.428266395	0.067382813	1.171450866	1.862237323	2.181519525	0.151367188	0.819968258	1.587226882	1.301475662	0.012207031	1.913389944	3.568937144	6.828768441	0.266113281	0.57493345	1.360118486	0.781977614	3.568937144
C6	PHOSLIPSYN-PWY	superpathway of phospholipid biosynthesis I (bacteria)	-1.108356311	-1.191549888	-0.083447114	-1.382884529	1.010581835	1.849687554	-0.541961417	0.965820313	0.015103665	-0.083193577	-0.001256528	0.365234375	0.437428354	1.024909197	0.448324343	0.129394531	0.888084078	2.393466364	2.12559937	0.016113281	1.792816012	3.232572083	5.795406992	0.569335938	0.244631402	0.840923112	0.2057162	3.232572083
C3	POLYISOPRENSYN-PWY	polyisoprenoid biosynthesis (E. coli)	-1.296575633	-2.24099587	0.888091554	-1.514063263	-0.415554809	2.359609589	0.606621842	0.278320313	0.555455097	-0.944420237	-0.524583034	0.032226563	1.491786017	2.184667186	3.25905596	0.469726563	0.32815488	1.098508454	0.36048091	0.016113281	1.792816012	3.873672852	6.944782716	0.233398438	0.631902056	2.120685105	1.340065277	3.873672852
C6	POLYISOPRENSYN-PWY	polyisoprenoid biosynthesis (E. coli)	-1.296575633	-1.185025191	0.20673127	-1.514063263	0.428682839	2.183251982	-0.111787215	0.831054688	0.080370397	0.111550442	0.008965353	0.067382813	1.171450866	1.503306903	1.761050173	0.339355469	0.469345148	1.942746101	0.911818456	0.026855469	1.570967263	3.697315245	5.80836121	0.423828125	0.372810227	1.402276048	0.522782852	3.697315245
C3	PPGPPMET-PWY	ppGpp biosynthesis	1.937976223	-5.060897892	1.262989822	-0.471298862	2.077720345	6.058512304	-6.188051149	0.053710938	1.269937267	-6.998874115	-8.888131067	0.8984375	0.046512129	-0.6749864	-0.031395055	0.569335938	0.244631402	2.549019207	0.623570142	0.034179688	1.466231912	6.529811165	9.574217512	0.233398438	0.631902056	-5.716752288	-3.612427523	6.529811165
C3	PRPP-PWY	superpathway of histidine purine and pyrimidine biosynthesis	-0.392148361	-2.43599306	0.959228525	-0.820527587	-0.826416053	3.147061515	-0.365060853	0.278320313	0.555455097	-2.0438447	-1.135263955	0.3203125	0.494426113	1.351376886	0.668156021	1	0	-0.005888466	0	0.006835938	2.165201917	3.967589102	8.590631528	0.733398438	0.13466002	0.455466734	0.061333159	3.967589102
C3	PWY-1269	CMP-3-deoxy-D-manno-octulosonate biosynthesis I	-1.382105398	-3.154785238	0.557870649	-1.435646807	-1.442734153	2.608602992	1.200054856	0.123046875	0.909929412	-1.77267984	-1.613013524	0.083007813	1.080881031	1.939976047	2.09688331	1	0	-0.007087346	0	0.034179688	1.466231912	4.044249799	5.929808117	0.301269531	0.521044788	2.635701662	1.373318615	4.044249799
C3	PWY-2942	L-lysine biosynthesis III	-1.156762658	-2.028953866	0.831753507	-1.284885699	0.157930479	2.294062909	0.050150358	0.365234375	0.437428354	-0.872191209	-0.381521165	0.032226563	1.491786017	1.988516165	2.966440609	0.266113281	0.57493345	1.442816177	0.829523283	0.016113281	1.792816012	3.578948608	6.416396371	0.423828125	0.372810227	1.335036057	0.497715095	3.578948608
C6	PWY-2942	L-lysine biosynthesis III	-1.156762658	-1.104763459	0.097909265	-1.284885699	0.513684553	1.896044086	-0.518848777	0.831054688	0.080370397	0.051999199	0.004179196	0.278320313	0.555455097	1.254671922	0.696913914	0.301269531	0.521044788	1.798570252	0.937135656	0.004882813	2.311329952	3.180929785	7.352178288	0.569335938	0.244631402	0.766036922	0.187396686	3.180929785
C3	PWY-3001	superpathway of L-isoleucine biosynthesis I	-1.025485712	-2.047897255	0.907425434	-1.294546353	0.05334011	2.52910068	-0.034332534	0.278320313	0.555455097	-1.022411543	-0.567903703	0.032226563	1.491786017	1.932911146	2.88348982	0.301269531	0.521044788	1.347886463	0.702309217	0.004882813	2.311329952	3.823647034	8.837709916	0.380371094	0.419792495	1.26021382	0.529028303	3.823647034
C6	PWY-3001	superpathway of L-isoleucine biosynthesis I	-1.025485712	-1.053476268	-0.179131411	-1.294546353	0.391412079	2.077846222	-0.603927378	0.831054688	0.080370397	-0.027990556	-0.002249612	0.46484375	0.332693004	0.846354301	0.281576155	0.380371094	0.419792495	1.685958432	0.707752696	0.003417969	2.466231912	3.372392576	8.31710219	0.677246094	0.169253491	0.690618976	0.116889673	3.372392576
C3	PWY-3781	aerobic respiration I (cytochrome c)	0.188898069	-3.275149768	1.26326188	-1.741625185	-1.980717607	6.161350464	-0.402225322	0.1015625	0.993266617	-3.464047836	-3.440723077	0.700195313	0.154780801	1.074363811	0.166290891	0.791015625	0.101814938	-0.239092422	-0.02434318	0.000488281	3.311329952	7.902975649	26.16935998	0.423828125	0.372810227	1.339399863	0.499341967	7.902975649
C6	PWY-3781	aerobic respiration I (cytochrome c)	0.188898069	-0.914610576	-3.388293994	-1.741625185	-0.831409988	4.7554493	-0.402618065	0.46484375	0.332693004	-1.103508644	-0.367129606	0.1015625	0.993266617	-3.577192062	-3.553105459	0.850097656	0.070531181	0.910215197	0.064198553	0.004882813	2.311329952	6.497074485	15.01688286	0.469726563	0.32815488	1.339007119	0.439401721	6.497074485
C3	PWY-5097	L-lysine biosynthesis VI	-1.153011393	-2.159023631	0.731552096	-1.229787441	0.046881168	2.288640765	0.100413569	0.365234375	0.437428354	-1.006012238	-0.440058278	0.1015625	0.993266617	1.884563489	1.871874002	0.339355469	0.469345148	1.276668609	0.599198217	0.016113281	1.792816012	3.518428206	6.307894427	0.423828125	0.372810227	1.33020101	0.495912541	3.518428206
C6	PWY-5097	L-lysine biosynthesis VI	-1.153011393	-1.109392026	0.154293274	-1.229787441	0.513227198	1.952611185	-0.409006789	0.764648438	0.116538195	0.043619368	0.005083322	0.278320313	0.555455097	1.307304667	0.72614904	0.301269531	0.521044788	1.743014639	0.908188694	0.012207031	1.913389944	3.182398626	6.089169528	0.339355469	0.469345148	0.820780652	0.385229416	3.182398626
C3	PWY-5100	pyruvate fermentation to acetate and lactate II	-1.412653776	-1.891458874	0.762509278	-1.533572973	0.330717483	2.135521091	0.279333617	0.637695313	0.195386775	-0.478805098	-0.093552184	0.053710938	1.269937267	2.175163054	2.762320624	0.151367188	0.819968258	1.864290456	1.528658998	0.009277344	2.032576351	3.669094064	7.457713825	0.266113281	0.57493345	1.81290659	1.04230064	3.669094064
C6	PWY-5100	pyruvate fermentation to acetate and lactate II	-1.412653776	-1.218904818	-0.30804364	-1.533572973	1.181333531	1.804708216	-0.365338201	0.700195313	0.154780801	0.193748958	0.029988619	0.365234375	0.437428354	1.104610136	0.483187794	0.042480469	1.3718107	2.714906504	3.724337791	0.003417969	2.466231912	3.338281189	8.232975599	0.339355469	0.469345148	1.168234772	0.548305322	3.338281189
C3	PWY-5101	L-isoleucine biosynthesis II	-0.967122404	-2.067176613	1.011125226	-1.298643941	-0.005227378	2.569621268	-0.186500008	0.3203125	0.494426113	-1.100054209	-0.543895527	0.067382813	1.171450866	1.97824763	2.317419899	0.380371094	0.419792495	1.293416563	0.542966565	0.003417969	2.466231912	3.868265209	9.540039104	0.423828125	0.372810227	1.112143933	0.414618632	3.868265209
C6	PWY-5101	L-isoleucine biosynthesis II	-0.967122404	-1.022013425	-0.291991744	-1.298643941	0.432404849	2.17631937	-0.628730917	0.831054688	0.080370397	-0.054891021	-0.004411613	0.764648438	0.116538195	0.67513066	0.078678508	0.339355469	0.469345148	1.731048791	0.81245935	0.000488281	3.311329952	3.474963311	11.5067501	0.677246094	0.169253491	0.669913024	0.113385118	3.474963311
C3	PWY-5103	L-isoleucine biosynthesis III	-0.97057493	-2.074181515	0.908629424	-1.303253961	-0.025365431	2.571720203	-0.101894146	0.3203125	0.494426113	-1.103606585	-0.545651914	0.067382813	1.171450866	1.879204354	2.201395568	0.380371094	0.419792495	1.27788853	0.536448014	0.003417969	2.466231912	3.874974163	9.556584941	0.423828125	0.372810227	1.201359815	0.447879225	3.874974163
C6	PWY-5103	L-isoleucine biosynthesis III	-0.97057493	-1.006380406	-0.271987288	-1.303253961	0.399919954	2.192220383	-0.607036749	0.831054688	0.080370397	-0.035805476	-0.0028777	0.831054688	0.080370397	0.698587642	0.056145766	0.339355469	0.469345148	1.703173915	0.799376413	0.000488281	3.311329952	3.495474343	11.57466889	0.791015625	0.101814938	0.696217212	0.070885312	3.495474343
C3	PWY-5104	L-isoleucine biosynthesis IV	-0.980553767	-2.103452379	0.895676863	-1.272277879	0.068451766	2.669258898	-0.255224443	0.278320313	0.555455097	-1.122898612	-0.623719757	0.123046875	0.909929412	1.87623063	1.707237433	0.301269531	0.521044788	1.340729646	0.698580194	0.002441406	2.612359948	3.941536777	10.29671281	0.518554688	0.285205436	1.017053436	0.290069168	3.941536777
C6	PWY-5104	L-isoleucine biosynthesis IV	-0.980553767	-1.038212596	-0.302992347	-1.272277879	0.487105075	2.20850397	-0.661602449	0.764648438	0.116538195	-0.057658829	-0.006719456	0.764648438	0.116538195	0.67756142	0.078961785	0.301269531	0.521044788	1.759382954	0.916717319	0.001464844	2.834208698	3.48078185	9.865262193	0.850097656	0.070531181	0.61067543	0.043071659	3.48078185
C3	PWY-5121	superpathway of geranylgeranyl diphosphate biosynthesis II (via MEP)	-1.168868745	-1.948714073	0.807534372	-1.303803647	-0.11459424	2.264055514	0.348494007	0.51953125	0.284388324	-0.779845328	-0.221778906	0.067382813	1.171450866	1.976403116	2.315259142	0.569335938	0.244631402	1.189209407	0.290917964	0.016113281	1.792816012	3.567859162	6.396515035	0.380371094	0.419792495	1.652297655	0.693622154	3.567859162
C6	PWY-5121	superpathway of geranylgeranyl diphosphate biosynthesis II (via MEP)	-1.168868745	-1.187681026	0.09547788	-1.303803647	0.469046437	1.826612232	-0.404669202	0.965820313	0.015103665	-0.018812281	-0.000284134	0.240234375	0.61936485	1.264346625	0.783091857	0.301269531	0.521044788	1.772850084	0.923734297	0.009277344	2.032576351	3.13041588	6.362809287	0.469726563	0.32815488	0.899134446	0.295055356	3.13041588
C3	PWY-5154	L-arginine biosynthesis III (via N-acetyl-L-citrulline)	-1.069268649	-2.452585683	1.161181518	-1.91470439	-1.128517268	2.323760201	0.936436635	0.3203125	0.494426113	-1.383317035	-0.683948064	0.024414063	1.612359948	2.230450167	3.596288515	0.733398438	0.13466002	0.786187122	0.105867973	0.009277344	2.032576351	4.238464592	8.615002895	0.129394531	0.888084078	2.851141026	2.53205295	4.238464592
C6	PWY-5154	L-arginine biosynthesis III (via N-acetyl-L-citrulline)	-1.069268649	-0.576622562	0.549963109	-1.91470439	-0.669491489	2.169284686	0.448456324	0.700195313	0.154780801	0.492646087	0.076252156	0.278320313	0.555455097	1.619231757	0.899410532	0.733398438	0.13466002	1.245212901	0.167680394	0.016113281	1.792816012	4.083989077	7.321841011	0.203613281	0.691193897	2.363160715	1.633402264	4.083989077
C3	PWY-5177	glutaryl-CoA degradation	0.099443023	-2.755848193	1.203535453	-1.289499495	-1.397839423	4.838639295	-0.74854043	0.123046875	0.909929412	-2.855291216	-2.598113456	0.637695313	0.195386775	1.10409243	0.21572506	0.969726563	0.013350708	-0.108339928	-0.001446415	0.000976563	3.010299957	6.12813879	18.44753594	0.733398438	0.13466002	0.540959065	0.072845558	6.12813879
C6	PWY-5177	glutaryl-CoA degradation	0.099443023	-1.014981939	-1.315969348	-1.289499495	-0.826523319	3.498988585	-1.037553063	0.365234375	0.437428354	-1.114424962	-0.487481077	0.700195313	0.154780801	-1.415412371	-0.219078661	0.850097656	0.070531181	0.462976176	0.032654257	0.042480469	1.3718107	4.78848808	6.568899183	0.909667969	0.041117097	0.251946433	0.010359306	4.78848808
C3	PWY-5188	tetrapyrrole biosynthesis I (from glutamate)	-0.066545652	-2.621238937	-0.153969522	-1.174382482	-0.130375379	3.873300431	-1.388930046	0.206054688	0.686017501	-2.554693285	-1.752564304	0.965820313	0.015103665	-0.08742387	-0.001320421	0.469726563	0.32815488	1.044007104	0.342596026	0.000976563	3.010299957	5.047682913	15.19503965	1	0	-0.214547564	0	5.047682913
C6	PWY-5188	tetrapyrrole biosynthesis I (from glutamate)	-0.066545652	-0.939625505	-0.492508924	-1.174382482	0.123614136	3.148196556	-0.73522272	0.413085938	0.383959589	-0.873079852	-0.335227382	0.764648438	0.116538195	-0.425963272	-0.049640991	0.622070313	0.206160524	1.297996618	0.267595663	0.034179688	1.466231912	4.322579038	6.337903329	0.850097656	0.070531181	0.439159762	0.030974457	4.322579038
C3	PWY-5189	tetrapyrrole biosynthesis II (from glycine)	-0.210663158	-2.553579515	-0.268915091	-1.149827867	-0.050066383	3.824706396	-1.452852817	0.278320313	0.555455097	-2.342916357	-1.301384832	1	0	-0.058251933	0	0.469726563	0.32815488	1.099761484	0.360892098	0.000976563	3.010299957	4.974534263	14.97484028	1	0	-0.30302495	0	4.974534263
C6	PWY-5189	tetrapyrrole biosynthesis II (from glycine)	-0.210663158	-0.889118674	-0.449303446	-1.149827867	-0.025651187	3.25101373	-0.52330926	0.577148438	0.238712476	-0.678455516	-0.161955796	0.764648438	0.116538195	-0.238640288	-0.027810708	0.622070313	0.206160524	1.12417668	0.231760854	0.042480469	1.3718107	4.400841596	6.037121589	0.569335938	0.244631402	0.626518607	0.153266125	4.400841596
C3	PWY-5304	superpathway of sulfur oxidation (Acidianus ambivalens)	-2.247887375	-5.463976343	2.441149274	-2.737304199	-2.3949984	7.368406116	0.77418312	0.083007813	1.080881031	-3.216088968	-3.47620956	0.123046875	0.909929412	4.689036649	4.266692358	0.909667969	0.041117097	0.342305799	0.014074621	0.006835938	2.165201917	10.10571031	21.88090334	0.518554688	0.285205436	3.511487319	1.00149527	10.10571031
C3	PWY-5345	superpathway of L-methionine biosynthesis (by sulfhydrylation)	0.14296386	-3.270880884	1.229652185	-1.001753751	-1.828813541	4.056662815	-1.74826156	0.083007813	1.080881031	-3.413844744	-3.689960027	0.637695313	0.195386775	1.086688325	0.212324528	0.733398438	0.13466002	-0.82705979	-0.111371888	0.002441406	2.612359948	5.058416566	13.21440484	0.850097656	0.070531181	-0.746507809	-0.052652078	5.058416566
C6	PWY-5345	superpathway of L-methionine biosynthesis (by sulfhydrylation)	0.14296386	-0.741402379	-0.094404935	-1.001753751	-0.371892549	4.1203249	-0.842521824	0.3203125	0.494426113	-0.884366239	-0.437253762	0.965820313	0.015103665	-0.237368795	-0.003585139	0.969726563	0.013350708	0.629861203	0.008409093	0.034179688	1.466231912	5.122078651	7.510155176	0.850097656	0.070531181	0.159231928	0.011230816	5.122078651
C3	PWY-5505	L-glutamate and L-glutamine biosynthesis	-0.788676631	-1.827548123	0.425898333	-1.562100081	1.17484525	1.935215929	-0.333759216	0.637695313	0.195386775	-1.038871492	-0.202981751	0.577148438	0.238712476	1.214574965	0.289934197	0.009277344	2.032576351	2.736945331	5.563050355	0.034179688	1.466231912	3.49731601	5.127876341	0.469726563	0.32815488	1.228340865	0.40308605	3.49731601
C3	PWY-5659	GDP-mannose biosynthesis	-1.188486996	-1.999522354	0.847377381	-1.349131468	-0.091230991	2.415596902	0.263093113	0.3203125	0.494426113	-0.811035358	-0.400997059	0.013671875	1.864171921	2.035864377	3.795201207	0.339355469	0.469345148	1.257900477	0.590389485	0.026855469	1.570967263	3.76472837	5.914265023	0.301269531	0.521044788	1.612224581	0.840041216	3.76472837
C6	PWY-5659	GDP-mannose biosynthesis	-1.188486996	-1.168705289	0.036781483	-1.349131468	0.491160243	2.098333004	-0.301479898	1	0	0.019781707	0	0.147460938	0.831323009	1.225268479	1.018593879	0.301269531	0.521044788	1.840291711	0.958874405	0.012207031	1.913389944	3.447464472	6.596343852	0.622070313	0.206160524	1.04765157	0.215984397	3.447464472
C3	PWY-5667	CDP-diacylglycerol biosynthesis I	-1.131971285	-1.980083479	0.781035592	-1.431911897	0.172805247	2.294183611	0.087670173	0.365234375	0.437428354	-0.848112194	-0.370988321	0.083007813	1.080881031	1.913006877	2.067732845	0.203613281	0.691193897	1.604717143	1.109170697	0.006835938	2.165201917	3.726095508	8.067749135	0.301269531	0.521044788	1.51958207	0.791770318	3.726095508
C6	PWY-5667	CDP-diacylglycerol biosynthesis I	-1.131971285	-1.257768528	-0.361099652	-1.431911897	1.023839944	1.984524492	-0.479228285	0.965820313	0.015103665	-0.125797243	-0.001899999	0.51953125	0.284388324	0.770871632	0.219226892	0.092285156	1.034868148	2.45575184	2.541379359	0.012207031	1.913389944	3.416436389	6.53697503	0.469726563	0.32815488	0.952683612	0.312627777	3.416436389
C3	PWY-5686	UMP biosynthesis	-1.137957287	-1.941504624	0.898510979	-1.357361047	0.013729307	2.10860782	0.220379906	0.413085938	0.383959589	-0.803547337	-0.308529706	0.041992188	1.376831501	2.036468266	2.803873659	0.423828125	0.372810227	1.371090354	0.511156506	0.012207031	1.913389944	3.465968867	6.631749976	0.301269531	0.521044788	1.577740953	0.822073701	3.465968867
C6	PWY-5686	UMP biosynthesis	-1.137957287	-1.242107587	-0.164781117	-1.357361047	0.931853536	1.840430749	-0.42941853	0.965820313	0.015103665	-0.104150301	-0.001573051	0.413085938	0.383959589	0.973176169	0.373660322	0.151367188	0.819968258	2.289214583	1.877083295	0.006835938	2.165201917	3.197791796	6.923864926	0.380371094	0.419792495	0.927942517	0.389543304	3.197791796
C3	PWY-5695	urate biosynthesis/inosine 5'-phosphate degradation	-1.100708068	-2.146493156	1.071197948	-1.480608165	-0.496969566	2.412148209	0.616997137	0.240234375	0.61936485	-1.045785088	-0.647722524	0.018554688	1.731546356	2.171906016	3.760755946	0.791015625	0.101814938	0.983638599	0.100149103	0.009277344	2.032576351	3.892756374	7.912324547	0.233398438	0.631902056	2.097605302	1.325481103	3.892756374
C6	PWY-5695	urate biosynthesis/inosine 5'-phosphate degradation	-1.100708068	-1.27822215	-0.209782109	-1.480608165	0.432673948	2.176589769	-0.144037649	1	0	-0.177514082	0	0.278320313	0.555455097	0.890925959	0.494869365	0.469726563	0.32815488	1.913282114	0.627852863	0.012207031	1.913389944	3.657197935	6.99764575	0.423828125	0.372810227	1.336570516	0.498287158	3.657197935
C3	PWY-5913	TCA cycle VI (obligate autotrophs)	-1.143100456	-2.567489888	0.72647164	-1.387659539	-0.890533824	3.21769147	0.511158639	0.240234375	0.61936485	-1.424389431	-0.882216746	0.174804688	0.757446926	1.869572096	1.416101637	0.791015625	0.101814938	0.497125715	0.050614824	0.003417969	2.466231912	4.605351009	11.35786362	0.339355469	0.469345148	1.898818177	0.891201098	4.605351009
C6	PWY-5913	TCA cycle VI (obligate autotrophs)	-1.143100456	-1.306849642	0.282702417	-1.387659539	-0.34895116	2.76707465	0.005863753	0.965820313	0.015103665	-0.163749186	-0.002473213	0.413085938	0.383959589	1.425802873	0.547450685	0.850097656	0.070531181	1.038708378	0.073261329	0.026855469	1.570967263	4.154734188	6.526951396	0.469726563	0.32815488	1.393523292	0.457291469	4.154734188
C3	PWY-5918	superpathay of heme biosynthesis from glutamate	-0.08413254	-2.9736335	0.266853529	-1.288678849	-1.398298751	4.585572729	0.055934256	0.206054688	0.686017501	-2.88950096	-1.982248229	0.965820313	0.015103665	0.350986069	0.005301176	0.850097656	0.070531181	-0.109619903	-0.007731621	0.002441406	2.612359948	5.874251578	15.34565955	0.518554688	0.285205436	1.344613105	0.383490966	5.874251578
C3	PWY-5973	cis-vaccenate biosynthesis	-1.106500994	-2.0584724	0.773553282	-1.071277547	-0.362532893	2.257386714	0.084221922	0.3203125	0.494426113	-0.951971406	-0.470679522	0.041992188	1.376831501	1.880054277	2.588517952	0.909667969	0.041117097	0.708744654	0.029141523	0.020996094	1.677861497	3.328664261	5.585037599	0.380371094	0.419792495	1.155499469	0.485070005	3.328664261
C6	PWY-5973	cis-vaccenate biosynthesis	-1.106500994	-1.099544687	0.125618505	-1.071277547	0.53713688	2.128687421	-0.443239791	0.8984375	0.046512129	0.006956307	0.000323553	0.147460938	0.831323009	1.232119499	1.024289289	0.469726563	0.32815488	1.608414427	0.527809044	0.012207031	1.913389944	3.199964968	6.12278079	0.791015625	0.101814938	0.628037756	0.063943625	3.199964968
C3	PWY-6121	5-aminoimidazole ribonucleotide biosynthesis I	-1.111217039	-2.084057599	0.8206261	-1.21300849	0.083474124	2.385632233	-0.002144076	0.3203125	0.494426113	-0.97284056	-0.480997777	0.083007813	1.080881031	1.931843139	2.088092603	0.423828125	0.372810227	1.296482614	0.483341978	0.009277344	2.032576351	3.598640723	7.31451203	0.423828125	0.372810227	1.210864414	0.451422637	3.598640723
C6	PWY-6121	5-aminoimidazole ribonucleotide biosynthesis I	-1.111217039	-1.154596138	0.083360327	-1.21300849	0.535097006	2.044885559	-0.653112271	0.831054688	0.080370397	-0.043379099	-0.003486395	0.278320313	0.555455097	1.194577365	0.663534086	0.380371094	0.419792495	1.748105496	0.733841567	0.006835938	2.165201917	3.257894049	7.05399844	0.850097656	0.070531181	0.559896219	0.039490142	3.257894049
C3	PWY-6122	5-aminoimidazole ribonucleotide biosynthesis II	-1.069077972	-2.098471064	0.805015125	-1.204209547	0.132219259	2.411705923	-0.010844343	0.3203125	0.494426113	-1.029393092	-0.508958825	0.083007813	1.080881031	1.874093097	2.025671679	0.380371094	0.419792495	1.336428806	0.561022782	0.009277344	2.032576351	3.615915469	7.349624271	0.423828125	0.372810227	1.193365204	0.444898753	3.615915469
C6	PWY-6122	5-aminoimidazole ribonucleotide biosynthesis II	-1.069077972	-1.205331043	0.026692303	-1.204209547	0.502345534	2.043286727	-0.608537857	0.8984375	0.046512129	-0.136253071	-0.00633742	0.365234375	0.437428354	1.095770275	0.479320988	0.339355469	0.469345148	1.70655508	0.800963346	0.006835938	2.165201917	3.247496273	7.031485155	0.791015625	0.101814938	0.59567169	0.060648276	3.247496273
C3	PWY-6123	inosine-5'-phosphate biosynthesis I	-1.278269334	-2.016875	0.810176108	-1.260513118	-0.023393705	2.209253701	0.342549861	0.3203125	0.494426113	-0.738605666	-0.365185929	0.032226563	1.491786017	2.088445442	3.115513707	0.469726563	0.32815488	1.237119413	0.405966773	0.016113281	1.792816012	3.469766819	6.220653512	0.380371094	0.419792495	1.603062979	0.672953807	3.469766819
C6	PWY-6123	inosine-5'-phosphate biosynthesis I	-1.278269334	-1.246280871	0.228792861	-1.260513118	0.533153495	1.88614309	-0.418931366	0.8984375	0.046512129	0.031988463	0.001487852	0.1015625	0.993266617	1.507062195	1.496914569	0.233398438	0.631902056	1.793666612	1.13342162	0.006835938	2.165201917	3.146656207	6.813146051	0.569335938	0.244631402	0.841581752	0.205877324	3.146656207
C3	PWY-6125	superpathway of guanosine nucleotides de novo biosynthesis II	-0.722998763	-2.265883782	1.081797715	-1.1619818	-0.567050122	2.598006337	-0.809231923	0.206054688	0.686017501	-1.542885019	-1.058446126	0.041992188	1.376831501	1.804796478	2.484900644	0.677246094	0.169253491	0.594931678	0.100694264	0.009277344	2.032576351	3.759988137	7.642462969	0.677246094	0.169253491	0.352749878	0.059704148	3.759988137
C6	PWY-6125	superpathway of guanosine nucleotides de novo biosynthesis II	-0.722998763	-0.684712715	-0.021742055	-1.1619818	0.804331508	2.379241741	-0.661609323	0.764648438	0.116538195	0.038286048	0.004461787	0.413085938	0.383959589	0.701256708	0.269254237	0.301269531	0.521044788	1.966313308	1.024537301	0.016113281	1.792816012	3.541223541	6.348762268	0.569335938	0.244631402	0.500372477	0.12240682	3.541223541
C3	PWY-6126	superpathway of adenosine nucleotides de novo biosynthesis II	-1.239405502	-1.923085169	0.976790778	-1.307926319	0.006215956	2.138373073	0.280822467	0.51953125	0.284388324	-0.683679667	-0.194430515	0.041992188	1.376831501	2.216196281	3.051328852	0.380371094	0.419792495	1.314142275	0.551667064	0.012207031	1.913389944	3.446299392	6.5941146	0.301269531	0.521044788	1.588748786	0.827809275	3.446299392
C6	PWY-6126	superpathway of adenosine nucleotides de novo biosynthesis II	-1.239405502	-1.174937499	-0.071705142	-1.307926319	0.780176279	1.712330328	-0.417886835	0.8984375	0.046512129	0.064468003	0.002998544	0.278320313	0.555455097	1.167700361	0.648605117	0.176269531	0.75382275	2.088102598	1.574059244	0.009277344	2.032576351	3.020256647	6.138902235	0.423828125	0.372810227	0.890039484	0.331815822	3.020256647
C3	PWY-6147	6-hydroxymethyl-dihydropterin diphosphate biosynthesis I	-1.303978323	-2.600725865	0.370427916	-1.390503486	-0.730106756	2.135201979	0.628385292	0.206054688	0.686017501	-1.296747541	-0.889591508	0.083007813	1.080881031	1.674406239	1.809833942	0.791015625	0.101814938	0.66039673	0.067238252	0.012207031	1.913389944	3.525705465	6.746049382	0.233398438	0.631902056	2.018888778	1.275739969	3.525705465
C6	PWY-6147	6-hydroxymethyl-dihydropterin diphosphate biosynthesis I	-1.303978323	-1.237093947	0.732141432	-1.390503486	0.441957378	2.262788748	0.429244569	0.8984375	0.046512129	0.066884377	0.003110935	0.032226563	1.491786017	2.036119756	3.03745498	0.469726563	0.32815488	1.832460865	0.601330976	0.026855469	1.570967263	3.653292235	5.739202502	0.339355469	0.469345148	1.819748055	0.85408992	3.653292235
C3	PWY-6163	chorismate biosynthesis from 3-dehydroquinate	-1.088993356	-2.046556363	0.869890834	-1.268571947	-0.114673236	2.41498398	-0.048869302	0.3203125	0.494426113	-0.957563006	-0.473444155	0.053710938	1.269937267	1.95888419	2.487660035	0.469726563	0.32815488	1.15389871	0.378657493	0.009277344	2.032576351	3.683555926	7.487108664	0.423828125	0.372810227	1.219702644	0.45471762	3.683555926
C6	PWY-6163	chorismate biosynthesis from 3-dehydroquinate	-1.088993356	-1.270383776	-0.001544455	-1.268571947	0.636288208	2.176237757	-0.565218108	0.965820313	0.015103665	-0.18139042	-0.00273966	0.3203125	0.494426113	1.087448901	0.537663133	0.266113281	0.57493345	1.904860155	1.09516782	0.003417969	2.466231912	3.444809703	8.495699622	0.791015625	0.101814938	0.703353838	0.071611927	3.444809703
C3	PWY-6263	superpathway of menaquinol-8 biosynthesis II	0.76148982	-3.087758217	1.48563468	-0.194939374	-0.347851323	6.422597386	-3.368326636	0.083007813	1.080881031	-3.849248037	-4.160579186	0.577148438	0.238712476	0.724144861	0.172862413	1	0	-0.152911949	0	0.006835938	2.165201917	6.61753676	14.32830328	0.203613281	0.691193897	-3.173387262	-2.193425909	6.61753676
C3	PWY-6277	superpathway of 5-aminoimidazole ribonucleotide biosynthesis	-1.069077972	-2.098471064	0.805015125	-1.204209547	0.132219259	2.411705923	-0.010844343	0.3203125	0.494426113	-1.029393092	-0.508958825	0.083007813	1.080881031	1.874093097	2.025671679	0.380371094	0.419792495	1.336428806	0.561022782	0.009277344	2.032576351	3.615915469	7.349624271	0.423828125	0.372810227	1.193365204	0.444898753	3.615915469
C6	PWY-6277	superpathway of 5-aminoimidazole ribonucleotide biosynthesis	-1.069077972	-1.205331043	0.026692303	-1.204209547	0.502345534	2.043286727	-0.608537857	0.8984375	0.046512129	-0.136253071	-0.00633742	0.365234375	0.437428354	1.095770275	0.479320988	0.339355469	0.469345148	1.70655508	0.800963346	0.006835938	2.165201917	3.247496273	7.031485155	0.791015625	0.101814938	0.59567169	0.060648276	3.247496273
C3	PWY-6385	peptidoglycan biosynthesis III (mycobacteria)	-1.225640368	-1.921377669	0.889451553	-1.367588302	0.085344162	2.111127246	0.335991277	0.46484375	0.332693004	-0.695737301	-0.231466932	0.032226563	1.491786017	2.115091921	3.155264552	0.301269531	0.521044788	1.452932464	0.757042888	0.012207031	1.913389944	3.478715548	6.656139347	0.266113281	0.57493345	1.703579579	0.979444885	3.478715548
C6	PWY-6385	peptidoglycan biosynthesis III (mycobacteria)	-1.225640368	-1.24342965	-0.119010384	-1.367588302	0.86683226	1.746108125	-0.388510757	0.8984375	0.046512129	-0.017789282	-0.000827417	0.240234375	0.61936485	1.106629984	0.685407713	0.151367188	0.819968258	2.234420562	1.832153937	0.006835938	2.165201917	3.113696427	6.741781472	0.339355469	0.469345148	0.979077545	0.459525295	3.113696427
C3	PWY-6386	UDP-N-acetylmuramoyl-pentapeptide biosynthesis II (lysine-containing)	-1.214043195	-1.906402552	0.892312027	-1.363987486	0.083904418	2.12901407	0.32591016	0.46484375	0.332693004	-0.692359356	-0.230343114	0.032226563	1.491786017	2.106355223	3.142231268	0.301269531	0.521044788	1.447891904	0.754416531	0.012207031	1.913389944	3.493001556	6.683474049	0.301269531	0.521044788	1.689897645	0.880512361	3.493001556
C6	PWY-6386	UDP-N-acetylmuramoyl-pentapeptide biosynthesis II (lysine-containing)	-1.214043195	-1.249101015	-0.1189417	-1.363987486	0.838352371	1.753289791	-0.410115179	0.8984375	0.046512129	-0.03505782	-0.001630614	0.240234375	0.61936485	1.095101496	0.678267373	0.176269531	0.75382275	2.202339857	1.660173888	0.004882813	2.311329952	3.117277276	7.205056339	0.380371094	0.419792495	0.953872307	0.400428435	3.117277276
C3	PWY-6387	UDP-N-acetylmuramoyl-pentapeptide biosynthesis I (meso-diaminopimelate containing)	-1.223117775	-1.921614563	0.885850591	-1.362585754	0.038019209	2.149976403	0.287367746	0.46484375	0.332693004	-0.698496787	-0.232384994	0.041992188	1.376831501	2.108968366	2.903694082	0.380371094	0.419792495	1.400604963	0.587963451	0.012207031	1.913389944	3.512562157	6.720901107	0.301269531	0.521044788	1.6499535	0.859699672	3.512562157
C6	PWY-6387	UDP-N-acetylmuramoyl-pentapeptide biosynthesis I (meso-diaminopimelate containing)	-1.223117775	-1.305880908	-0.181593423	-1.362585754	0.952446246	1.864586324	-0.423269924	0.965820313	0.015103665	-0.082763133	-0.001250027	0.365234375	0.437428354	1.041524352	0.455592284	0.109863281	0.959147434	2.315031999	2.220457002	0.006835938	2.165201917	3.227172077	6.987479167	0.339355469	0.469345148	0.93931583	0.440863327	3.227172077
C3	PWY-6467	Kdo transfer to lipid IVA III (Chlamydia)	-1.546721171	-3.531622982	0.483425929	-1.317763871	-1.53749854	2.758930453	1.242807713	0.123046875	0.909929412	-1.984901811	-1.806120537	0.067382813	1.171450866	2.0301471	2.378217578	0.791015625	0.101814938	-0.21973467	-0.022372272	0.034179688	1.466231912	4.076694324	5.977379314	0.301269531	0.521044788	2.560571584	1.334172479	4.076694324
C3	PWY-6545	pyrimidine deoxyribonucleotides de novo biosynthesis III	-0.306586197	-1.888432682	1.100613623	-1.1260692	-0.232115633	3.002378908	-1.214481893	0.206054688	0.686017501	-1.581846485	-1.085174373	0.123046875	0.909929412	1.40719982	1.280452504	0.469726563	0.32815488	0.893953568	0.293355226	0.002441406	2.612359948	4.128448108	10.78499249	0.850097656	0.070531181	-0.088412693	-0.006235852	4.128448108
C6	PWY-6545	pyrimidine deoxyribonucleotides de novo biosynthesis III	-0.306586197	-0.75364207	0.164926016	-1.1260692	0.319602096	2.231044117	-1.03908162	0.637695313	0.195386775	-0.447055873	-0.087348805	0.3203125	0.494426113	0.471512214	0.233127951	0.733398438	0.13466002	1.445671296	0.194674125	0.009277344	2.032576351	3.357113317	6.823589137	0.909667969	0.041117097	0.08698758	0.003576677	3.357113317
C3	PWY-6588	pyruvate fermentation to acetone	-1.75154099	-2.109584059	0.995047121	-0.674337697	0.520628239	3.965367634	0.399613848	0.700195313	0.154780801	-0.358043069	-0.055418193	0.083007813	1.080881031	2.746588111	2.968734989	0.423828125	0.372810227	1.194965936	0.445495522	0.034179688	1.466231912	4.639705331	6.80288402	0.733398438	0.13466002	1.073951545	0.144618336	4.639705331
C6	PWY-6588	pyruvate fermentation to acetone	-1.75154099	-1.661003949	-3.272347167	-0.674337697	1.738832149	3.36646324	-2.261896811	0.764648438	0.116538195	0.09053704	0.010551023	0.965820313	0.015103665	-1.520806178	-0.022969747	0.380371094	0.419792495	2.413169846	1.01303059	0.042480469	1.3718107	4.040800937	5.543213961	0.677246094	0.169253491	-1.587559114	-0.268699923	4.040800937
C3	PWY-6590	superpathway of Clostridium acetobutylicum acidogenic fermentation	-0.330155732	-2.344978331	1.209084753	-0.922964539	-0.430586065	4.026355047	-0.299701941	0.174804688	0.757446926	-2.014822599	-1.526121183	0.365234375	0.437428354	1.539240486	0.673307433	0.622070313	0.206160524	0.492378475	0.101509005	0.002441406	2.612359948	4.949319587	12.92940426	0.733398438	0.13466002	0.623262598	0.083928554	4.949319587
C3	PWY-6608	guanosine nucleotides degradation III	-0.90396747	-1.134690974	2.015058237	-1.143489386	0.205503476	2.476503603	-0.747725217	0.8984375	0.046512129	-0.230723503	-0.010731441	0.174804688	0.757446926	2.919025708	2.211007048	0.469726563	0.32815488	1.348992862	0.442678591	0.006835938	2.165201917	3.61999299	7.83801576	0.791015625	0.101814938	0.39576417	0.040294704	3.61999299
C3	PWY-6609	adenine and adenosine salvage III	-1.307715126	-1.888244684	0.914362331	-1.302743638	-0.14078535	2.145238926	0.527662881	0.51953125	0.284388324	-0.580529558	-0.165095828	0.053710938	1.269937267	2.222077458	2.821898974	0.569335938	0.244631402	1.161958288	0.284251485	0.009277344	2.032576351	3.447982564	7.008287819	0.203613281	0.691193897	1.830406519	1.265165816	3.447982564
C6	PWY-6609	adenine and adenosine salvage III	-1.307715126	-1.305026996	-0.261648898	-1.302743638	0.850072929	1.768330134	-0.362226635	0.831054688	0.080370397	0.00268813	0.000216046	0.278320313	0.555455097	1.046066228	0.581042818	0.151367188	0.819968258	2.152816567	1.765241251	0.016113281	1.792816012	3.071073772	5.505870234	0.518554688	0.285205436	0.940517003	0.268240561	3.071073772
C3	PWY-6612	superpathway of tetrahydrofolate biosynthesis	-1.549340906	-2.821615202	0.563462822	-1.315906425	-0.273445601	2.407751075	1.048960913	0.240234375	0.61936485	-1.272274296	-0.788001978	0.053710938	1.269937267	2.112803728	2.683128192	0.569335938	0.244631402	1.042460824	0.255018653	0.026855469	1.570967263	3.723657499	5.84974403	0.129394531	0.888084078	2.364867338	2.10020103	3.723657499
C6	PWY-6700	queuosine biosynthesis	-1.576135534	-0.758040076	1.578914719	-1.379040616	-0.707926187	2.002188641	0.559882497	0.637695313	0.195386775	0.818095457	0.159845033	0.053710938	1.269937267	3.155050253	4.006715896	0.850097656	0.070531181	0.671114429	0.047334493	0.042480469	1.3718107	3.381229257	4.638406473	0.339355469	0.469345148	1.938923113	0.910024155	3.381229257
C3	PWY-6737	starch degradation V	-1.210147277	-1.879944516	1.134767296	-1.207960222	0.208526245	1.973578731	0.162049939	0.365234375	0.437428354	-0.669797239	-0.292988304	0.018554688	1.731546356	2.344914573	4.060328284	0.233398438	0.631902056	1.416486467	0.89508071	0.034179688	1.466231912	3.181538953	4.664873943	0.469726563	0.32815488	1.370010161	0.44957552	3.181538953
C6	PWY-6737	starch degradation V	-1.210147277	-1.1367491	0.11708009	-1.207960222	0.684118813	1.52578698	-0.589132206	0.831054688	0.080370397	0.073398177	0.005899041	0.1015625	0.993266617	1.327227367	1.318290637	0.233398438	0.631902056	1.892079035	1.195608632	0.006835938	2.165201917	2.733747202	5.919114682	1	0	0.618828016	0	2.733747202
C3	PWY-6891	thiazole biosynthesis II (Bacillus)	1.63277188	-1.99472941	0.954576199	-3.732820956	-0.595569999	4.489011489	-1.391966008	0.123046875	0.909929412	-3.62750129	-3.300770114	0.8984375	0.046512129	-0.678195682	-0.031544325	0.077148438	1.112672865	3.137250956	3.490734011	0.000488281	3.311329952	8.221832445	27.22520004	0.301269531	0.521044788	2.340854948	1.219690271	8.221832445
C6	PWY-6891	thiazole biosynthesis II (Bacillus)	1.63277188	-0.187105027	1.305323111	-3.732820956	-0.161190508	3.048024543	-3.237763644	0.3203125	0.494426113	-1.819876907	-0.899794665	0.764648438	0.116538195	-0.327448769	-0.038160288	0.380371094	0.419792495	3.571630448	1.499343656	0.004882813	2.311329952	6.780845499	15.6727713	0.909667969	0.041117097	0.495057312	0.02035532	6.780845499
C3	PWY-6892	thiazole biosynthesis I (E. coli)	-0.885574473	-2.652680252	0.068089272	-1.280927702	-0.260075096	2.090679342	0.072073982	0.206054688	0.686017501	-1.767105778	-1.212265491	0.46484375	0.332693004	0.953663746	0.317277256	0.622070313	0.206160524	1.020852607	0.210459509	0.006835938	2.165201917	3.371607044	7.300210033	0.469726563	0.32815488	1.353001684	0.443994106	3.371607044
C6	PWY-6892	thiazole biosynthesis I (E. coli)	-0.885574473	-0.681472574	1.360140225	-1.280927702	-0.176148603	2.454484349	0.143589212	0.965820313	0.015103665	0.204101899	0.003082687	0.206054688	0.686017501	2.245714699	1.540599586	0.791015625	0.101814938	1.104779099	0.112483015	0.034179688	1.466231912	3.735412051	5.476980355	0.569335938	0.244631402	1.424516914	0.34848157	3.735412051
C3	PWY-6895	superpathway of thiamin diphosphate biosynthesis II	0.616124333	-2.494707061	0.868816895	-3.136717623	-0.559901694	3.936588979	-0.579310787	0.1015625	0.993266617	-3.110831393	-3.089884975	0.831054688	0.080370397	0.252692562	0.020309001	0.092285156	1.034868148	2.576815929	2.666664729	0.000488281	3.311329952	7.073306602	23.42205201	0.203613281	0.691193897	2.557406836	1.767663998	7.073306602
C6	PWY-6895	superpathway of thiamin diphosphate biosynthesis II	0.616124333	-0.508249851	1.054136699	-3.136717623	-0.098422323	3.062720777	-2.122471011	0.46484375	0.332693004	-1.124374184	-0.374071425	0.8984375	0.046512129	0.438012367	0.020372888	0.266113281	0.57493345	3.0382953	1.746817599	0.000488281	3.311329952	6.1994384	20.52838606	0.733398438	0.13466002	1.014246612	0.136578469	6.1994384
C3	PWY-6897	thiamin salvage II	-1.928487672	-1.999654776	0.586019586	-1.324366484	-0.799537965	1.929828113	0.925302577	0.764648438	0.116538195	-0.071167104	-0.008293686	0.067382813	1.171450866	2.514507258	2.945621705	0.969726563	0.013350708	0.524828518	0.007006832	0.020996094	1.677861497	3.254194597	5.460087817	0.176269531	0.75382275	2.249669061	1.695851719	3.254194597
C6	PWY-6897	thiamin salvage II	-1.928487672	-0.948357451	1.647286872	-1.324366484	0.192656321	1.548171199	-0.082424131	0.51953125	0.284388324	0.980130221	0.278737591	0.004882813	2.311329952	3.575774544	8.264794807	0.423828125	0.372810227	1.517022805	0.565561616	0.026855469	1.570967263	2.872537683	4.512662661	0.622070313	0.206160524	1.241942352	0.256039487	2.872537683
C3	PWY-6901	superpathway of glucose and xylose degradation	0.043166169	-2.552707799	0.898667805	-1.042776169	-1.407123737	2.117885402	-0.130844023	0.206054688	0.686017501	-2.595873968	-1.780814973	0.637695313	0.195386775	0.855501636	0.167153706	0.791015625	0.101814938	-0.364347568	-0.037096025	0.020996094	1.677861497	3.160661571	5.303152355	0.380371094	0.419792495	0.911932146	0.382822271	3.160661571
C3	PWY-6969	TCA cycle V (2-oxoglutarate:ferredoxin oxidoreductase)	-1.408295945	-2.754998792	0.903218777	-1.54112388	-0.950514066	2.755726695	0.66628732	0.278320313	0.555455097	-1.346702847	-0.74803296	0.067382813	1.171450866	2.311514722	2.707825923	0.969726563	0.013350708	0.590609814	0.007885059	0.003417969	2.466231912	4.296850575	10.59703001	0.203613281	0.691193897	2.2074112	1.52574915	4.296850575
C6	PWY-6969	TCA cycle V (2-oxoglutarate:ferredoxin oxidoreductase)	-1.408295945	-1.198342089	0.167458113	-1.54112388	0.178816718	2.839761226	0.143918759	1	0	0.209953857	0	0.365234375	0.437428354	1.575754058	0.689279505	0.569335938	0.244631402	1.719940598	0.42075148	0.020996094	1.677861497	4.380885106	7.35051844	0.380371094	0.419792495	1.685042639	0.707368253	4.380885106
C3	PWY-7090	UDP-2 3-diacetamido-2 3-dideoxy-&alpha;-D-mannuronate biosynthesis	4.039234575	-3.763128835	0.799410849	0.035258026	1.354323963	9.362744795	-2.571169762	0.024414063	1.612359948	-7.80236341	-12.58021826	0.206054688	0.686017501	-3.239823725	-2.222575777	0.469726563	0.32815488	1.319065937	0.432857925	0.000976563	3.010299957	9.327486769	28.07853302	0.266113281	0.57493345	-2.606427787	-1.49852252	9.327486769
C3	PWY-7111	pyruvate fermentation to isobutanol (engineered)	-1.036785514	-1.875021285	1.089394982	-1.455506363	0.174052604	2.206412865	-0.174621704	0.3203125	0.494426113	-0.83823577	-0.414445654	0.053710938	1.269937267	2.126180496	2.700115849	0.176269531	0.75382275	1.629558967	1.228398623	0.006835938	2.165201917	3.661919227	7.92879453	0.569335938	0.244631402	1.280884658	0.31334461	3.661919227
C6	PWY-7111	pyruvate fermentation to isobutanol (engineered)	-1.036785514	-0.884582947	-0.307732714	-1.455506363	0.675857341	2.004365971	-0.684241327	0.700195313	0.154780801	0.152202567	0.023558035	0.8984375	0.046512129	0.7290528	0.033909798	0.339355469	0.469345148	2.131363703	1.000345212	0.004882813	2.311329952	3.459872334	7.996906556	0.677246094	0.169253491	0.771265035	0.1305393	3.459872334
C3	PWY-7184	pyrimidine deoxyribonucleotides de novo biosynthesis I	-0.534760794	-2.307698807	1.189216892	-1.086016413	-0.685727247	2.925465668	-1.235565241	0.206054688	0.686017501	-1.772938013	-1.216266506	0.123046875	0.909929412	1.723977686	1.568698001	0.733398438	0.13466002	0.400289165	0.053902947	0.004882813	2.311329952	4.011482081	9.271858686	0.791015625	0.101814938	-0.149548829	-0.015226305	4.011482081
C6	PWY-7184	pyrimidine deoxyribonucleotides de novo biosynthesis I	-0.534760794	-0.737453941	-0.262495435	-1.086016413	0.907132776	2.723823385	-0.90911286	0.831054688	0.080370397	-0.202693147	-0.016290529	0.831054688	0.080370397	0.272265359	0.021882075	0.339355469	0.469345148	1.993149189	0.935474901	0.026855469	1.570967263	3.809839798	5.985133599	0.733398438	0.13466002	0.176903552	0.023821836	3.809839798
C3	PWY-7187	pyrimidine deoxyribonucleotides de novo biosynthesis II	-0.838808681	-2.040952813	1.13687701	-1.177112561	-0.167800367	2.557687135	-0.871475667	0.278320313	0.555455097	-1.202144132	-0.667737085	0.018554688	1.731546356	1.975685691	3.420991359	0.423828125	0.372810227	1.009312194	0.376281908	0.012207031	1.913389944	3.734799696	7.14612818	0.569335938	0.244631402	0.305636895	0.074768382	3.734799696
C6	PWY-7187	pyrimidine deoxyribonucleotides de novo biosynthesis II	-0.838808681	-0.918948345	-0.402990743	-1.177112561	1.19009101	2.331218706	-0.951921195	0.831054688	0.080370397	-0.080139664	-0.006440857	0.637695313	0.195386775	0.435817938	0.085153062	0.151367188	0.819968258	2.367203571	1.94103179	0.026855469	1.570967263	3.508331268	5.511473569	0.791015625	0.101814938	0.225191367	0.022927845	3.508331268
C3	PWY-7196	superpathway of pyrimidine ribonucleosides salvage	-0.570056236	-2.28298294	1.205964493	-1.111738321	-0.595897583	2.730073117	-1.071659724	0.147460938	0.831323009	-1.712926704	-1.423995383	0.067382813	1.171450866	1.776020728	2.08052102	0.569335938	0.244631402	0.515840738	0.126190843	0.016113281	1.792816012	3.841811438	6.887661063	0.733398438	0.13466002	0.040078597	0.005396985	3.841811438
C6	PWY-7196	superpathway of pyrimidine ribonucleosides salvage	-0.570056236	-0.686734452	-0.077350025	-1.111738321	0.764812729	2.480630648	-0.784664586	0.8984375	0.046512129	-0.116678217	-0.005426952	0.413085938	0.383959589	0.492706211	0.189179274	0.469726563	0.32815488	1.87655105	0.615799385	0.020996094	1.677861497	3.592368969	6.027497574	0.677246094	0.169253491	0.327073735	0.055358371	3.592368969
C3	PWY-7197	pyrimidine deoxyribonucleotide phosphorylation	-0.346144579	-2.30536314	1.14012495	-1.092723438	-0.525704681	2.930184802	-1.587163938	0.174804688	0.757446926	-1.959218562	-1.484004076	0.147460938	0.831323009	1.486269528	1.235570057	0.518554688	0.285205436	0.567018757	0.161716831	0.004882813	2.311329952	4.02290824	9.29826831	0.733398438	0.13466002	-0.4944405	-0.066581367	4.02290824
C6	PWY-7197	pyrimidine deoxyribonucleotide phosphorylation	-0.346144579	-0.455015345	-0.362752932	-1.092723438	0.956060716	2.761031548	-1.078028733	0.8984375	0.046512129	-0.108870767	-0.005063811	0.965820313	0.015103665	-0.016608354	-0.000250847	0.339355469	0.469345148	2.048784155	0.961586902	0.020996094	1.677861497	3.853754986	6.466067109	0.677246094	0.169253491	0.014694705	0.00248713	3.853754986
C3	PWY-7199	pyrimidine deoxyribonucleosides salvage	-1.274778937	-2.133486563	0.920041293	-1.157027665	-0.535904157	2.252446492	0.626876794	0.365234375	0.437428354	-0.858707626	-0.375623064	0.032226563	1.491786017	2.19482023	3.274202128	0.733398438	0.13466002	0.621123507	0.083640504	0.012207031	1.913389944	3.409474156	6.523653564	0.339355469	0.469345148	1.783904459	0.837266902	3.409474156
C6	PWY-7199	pyrimidine deoxyribonucleosides salvage	-1.274778937	-1.275490592	-0.110575023	-1.157027665	0.782022005	1.879468226	-0.285564211	0.965820313	0.015103665	-0.000711655	-1.07E-05	0.3203125	0.494426113	1.164203914	0.575612816	0.151367188	0.819968258	1.93904967	1.589959181	0.026855469	1.570967263	3.036495891	4.770235638	0.569335938	0.244631402	0.871463454	0.213187326	3.036495891
C3	PWY-7200	superpathway of pyrimidine deoxyribonucleoside salvage	-0.68983611	-2.219485038	1.049971834	-1.082920207	-0.564273686	2.740227068	-0.685445582	0.206054688	0.686017501	-1.529648928	-1.049365935	0.041992188	1.376831501	1.739807944	2.395422383	0.791015625	0.101814938	0.518646521	0.052805963	0.009277344	2.032576351	3.823147275	7.770838738	0.677246094	0.169253491	0.397474625	0.067273968	3.823147275
C6	PWY-7200	superpathway of pyrimidine deoxyribonucleoside salvage	-0.68983611	-0.956947305	-0.315709335	-1.082920207	0.924067612	2.417507971	-0.715550427	0.8984375	0.046512129	-0.267111195	-0.01242391	0.764648438	0.116538195	0.374126775	0.043600059	0.301269531	0.521044788	2.006987819	1.045730543	0.034179688	1.466231912	3.500428178	5.132439501	0.622070313	0.206160524	0.36736978	0.075737146	3.500428178
C3	PWY-7208	superpathway of pyrimidine nucleobases salvage	-1.012792872	-1.831531913	0.991449168	-1.358153335	0.149916754	2.093775226	-0.005424278	0.413085938	0.383959589	-0.81873904	-0.314362706	0.032226563	1.491786017	2.004242041	2.989900251	0.301269531	0.521044788	1.50807009	0.78577206	0.012207031	1.913389944	3.451928562	6.604885396	0.266113281	0.57493345	1.352729057	0.777729184	3.451928562
C6	PWY-7208	superpathway of pyrimidine nucleobases salvage	-1.012792872	-1.210662982	-0.342624841	-1.358153335	1.023886312	1.850811823	-0.555981503	0.965820313	0.015103665	-0.19787011	-0.002988564	0.46484375	0.332693004	0.670168032	0.222960216	0.077148438	1.112672865	2.382039648	2.65043088	0.009277344	2.032576351	3.208965158	6.522466693	0.469726563	0.32815488	0.802171832	0.263236602	3.208965158
C3	PWY-7211	superpathway of pyrimidine deoxyribonucleotides de novo biosynthesis	0.116997815	-2.603598741	0.94076244	-1.256095054	-0.913015211	3.695046577	-0.996150185	0.083007813	1.080881031	-2.720596555	-2.94064121	0.413085938	0.383959589	0.823764625	0.316292327	0.850097656	0.070531181	0.343079844	0.024197827	0.002441406	2.612359948	4.951141631	12.93416409	0.733398438	0.13466002	0.259944869	0.035004181	4.951141631
C6	PWY-7211	superpathway of pyrimidine deoxyribonucleotides de novo biosynthesis	0.116997815	-1.161873131	-0.488430697	-1.256095054	-0.505811514	3.101112845	-0.067932564	0.278320313	0.555455097	-1.278870946	-0.710355385	0.51953125	0.284388324	-0.605428512	-0.1721768	0.791015625	0.101814938	0.750283541	0.076390072	0.016113281	1.792816012	4.357207899	7.811672091	0.380371094	0.419792495	1.18816249	0.498781696	4.357207899
C3	PWY-7219	adenosine ribonucleotides de novo biosynthesis	-1.203537915	-1.968225049	0.895146494	-1.357270235	0.070920134	2.185001387	0.188578709	0.413085938	0.383959589	-0.764687134	-0.293608958	0.041992188	1.376831501	2.098684409	2.889534805	0.339355469	0.469345148	1.428190369	0.67031422	0.009277344	2.032576351	3.542271622	7.19993753	0.301269531	0.521044788	1.545848944	0.805456536	3.542271622
C6	PWY-7219	adenosine ribonucleotides de novo biosynthesis	-1.203537915	-1.259701628	-0.139640747	-1.357270235	0.902064245	1.922813629	-0.474213021	0.965820313	0.015103665	-0.056163713	-0.000848278	0.3203125	0.494426113	1.063897168	0.526018541	0.129394531	0.888084078	2.259334481	2.00647898	0.006835938	2.165201917	3.280083865	7.102043871	0.380371094	0.419792495	0.883057215	0.370700791	3.280083865
C3	PWY-7220	adenosine deoxyribonucleotides de novo biosynthesis II	-1.261812501	-1.855982361	1.099322611	-1.246845468	-0.093065542	2.041243031	0.353031622	0.51953125	0.284388324	-0.59416986	-0.168974971	0.024414063	1.612359948	2.361135113	3.806999687	0.622070313	0.206160524	1.153779926	0.237863874	0.020996094	1.677861497	3.288088498	5.516957089	0.301269531	0.521044788	1.59987709	0.833607619	3.288088498
C6	PWY-7220	adenosine deoxyribonucleotides de novo biosynthesis II	-1.261812501	-1.003843823	-0.026890298	-1.246845468	0.686180552	1.467450441	-0.392992701	0.700195313	0.154780801	0.257968678	0.039928599	0.240234375	0.61936485	1.234922203	0.764867404	0.203613281	0.691193897	1.93302602	1.336095789	0.034179688	1.466231912	2.714295909	3.979787281	0.518554688	0.285205436	0.853852767	0.24352345	2.714295909
C3	PWY-7221	guanosine ribonucleotides de novo biosynthesis	-1.394014289	-1.996986504	0.732903265	-1.416190861	-0.083196023	1.959198257	0.502568529	0.577148438	0.238712476	-0.602972215	-0.14393699	0.067382813	1.171450866	2.126917554	2.491579411	0.380371094	0.419792495	1.332994838	0.559581228	0.020996094	1.677861497	3.375389118	5.663435438	0.301269531	0.521044788	1.91875939	0.99975958	3.375389118
C6	PWY-7221	guanosine ribonucleotides de novo biosynthesis	-1.394014289	-1.229481505	-0.005698148	-1.416190861	1.031632044	1.849523875	-0.204653854	0.764648438	0.116538195	0.164532784	0.019174354	0.174804688	0.757446926	1.388316141	1.051575793	0.092285156	1.034868148	2.447822905	2.533173956	0.012207031	1.913389944	3.265714736	6.248585735	0.339355469	0.469345148	1.211537007	0.568629015	3.265714736
C3	PWY-7222	guanosine deoxyribonucleotides de novo biosynthesis II	-1.261812501	-1.855982361	1.099322611	-1.246845468	-0.093065542	2.041243031	0.353031622	0.51953125	0.284388324	-0.59416986	-0.168974971	0.024414063	1.612359948	2.361135113	3.806999687	0.622070313	0.206160524	1.153779926	0.237863874	0.020996094	1.677861497	3.288088498	5.516957089	0.301269531	0.521044788	1.59987709	0.833607619	3.288088498
C6	PWY-7222	guanosine deoxyribonucleotides de novo biosynthesis II	-1.261812501	-1.003843823	-0.026890298	-1.246845468	0.686180552	1.467450441	-0.392992701	0.700195313	0.154780801	0.257968678	0.039928599	0.240234375	0.61936485	1.234922203	0.764867404	0.203613281	0.691193897	1.93302602	1.336095789	0.034179688	1.466231912	2.714295909	3.979787281	0.518554688	0.285205436	0.853852767	0.24352345	2.714295909
C3	PWY-7228	superpathway of guanosine nucleotides de novo biosynthesis I	-0.651940796	-2.344075604	1.068061891	-1.145769924	-0.719655501	2.70523525	-0.89911731	0.206054688	0.686017501	-1.692134807	-1.160834092	0.083007813	1.080881031	1.720002687	1.859118278	0.791015625	0.101814938	0.426114423	0.043384813	0.009277344	2.032576351	3.851005174	7.827462045	0.791015625	0.101814938	0.246652614	0.025112921	3.851005174
C6	PWY-7228	superpathway of guanosine nucleotides de novo biosynthesis I	-0.651940796	-0.635258144	-0.01992909	-1.145769924	0.78661569	2.533865513	-0.688467502	0.965820313	0.015103665	0.016682653	0.000251969	0.413085938	0.383959589	0.632011706	0.242666955	0.339355469	0.469345148	1.932385614	0.906955811	0.020996094	1.677861497	3.679635437	6.173918622	0.569335938	0.244631402	0.457302422	0.111870533	3.679635437
C3	PWY-7229	superpathway of adenosine nucleotides de novo biosynthesis I	-1.227459574	-1.89727261	0.976959219	-1.340468337	0.044518791	2.102795918	0.256421747	0.46484375	0.332693004	-0.669813037	-0.222842111	0.032226563	1.491786017	2.204418793	3.28852113	0.380371094	0.419792495	1.384987128	0.581407201	0.012207031	1.913389944	3.443264255	6.5883072	0.266113281	0.57493345	1.596890084	0.918105526	3.443264255
C6	PWY-7229	superpathway of adenosine nucleotides de novo biosynthesis I	-1.227459574	-1.176585949	-0.085984018	-1.340468337	0.830922756	1.730487318	-0.447475971	0.8984375	0.046512129	0.050873625	0.002366241	0.240234375	0.61936485	1.141475556	0.706989836	0.151367188	0.819968258	2.171391093	1.780471773	0.006835938	2.165201917	3.070955655	6.64923907	0.423828125	0.372810227	0.892992366	0.332916687	3.070955655
C6	PWY-7315	dTDP-N-acetylthomosamine biosynthesis	-1.390121515	0.599940507	1.137793363	-3.463451501	0.718205213	2.262231362	-1.025787199	0.46484375	0.332693004	1.990062022	0.662079712	0.278320313	0.555455097	2.527914879	1.404143203	0.176269531	0.75382275	4.181656713	3.152227965	0.026855469	1.570967263	5.725682863	8.994860335	0.339355469	0.469345148	2.437664302	1.144105912	5.725682863
C3	PWY-7323	superpathway of GDP-mannose-derived O-antigen building blocks biosynthesis	-1.285059461	-2.357088223	0.748930155	-1.48494434	-1.237540791	2.573606636	1.012811052	0.3203125	0.494426113	-1.072028762	-0.530039014	0.067382813	1.171450866	2.033989616	2.382718897	1	0	0.247403549	0	0.009277344	2.032576351	4.058550975	8.249314734	0.129394531	0.888084078	2.497755391	2.218216795	4.058550975
C3	PWY-7328	superpathway of UDP-glucose-derived O-antigen building blocks biosynthesis	-2.183795381	-4.485365667	0.022284845	-2.06227173	-1.668243475	6.110099727	-0.548698282	0.365234375	0.437428354	-2.301570286	-1.006772103	0.365234375	0.437428354	2.206080226	0.965002043	0.733398438	0.13466002	0.394028255	0.053059853	0.000488281	3.311329952	8.172371457	27.06141839	0.469726563	0.32815488	1.513573448	0.496686514	8.172371457
C6	PWY-7328	superpathway of UDP-glucose-derived O-antigen building blocks biosynthesis	-2.183795381	0.25985519	-0.390111033	-2.06227173	0.070728398	4.988627196	-0.341276394	0.174804688	0.757446926	2.443650571	1.850935612	0.46484375	0.332693004	1.793684348	0.596746234	0.423828125	0.372810227	2.133000128	0.795204262	0.020996094	1.677861497	7.050898926	11.83043183	0.469726563	0.32815488	1.720995336	0.564753018	7.050898926
C3	PWY-7332	superpathway of UDP-N-acetylglucosamine-derived O-antigen building blocks biosynthesis	1.630461378	-2.099948941	1.474148642	1.626041198	2.334708283	6.813693039	-4.13144724	0.278320313	0.555455097	-3.730410319	-2.072075424	0.8984375	0.046512129	-0.156312736	-0.007270438	0.733398438	0.13466002	0.708667085	0.095429124	0.016113281	1.792816012	5.187651841	9.300505287	0.092285156	1.034868148	-5.757488438	-5.958241398	5.187651841
C3	PWY-7371	1 4-dihydroxy-6-naphthoate biosynthesis II	1.006344411	-3.338923088	1.599367917	0.054629415	-0.257703488	6.551749512	-3.418012401	0.067382813	1.171450866	-4.3452675	-5.090267375	0.700195313	0.154780801	0.593023506	0.091788653	1	0	-0.312332904	0	0.016113281	1.792816012	6.497120097	11.64814094	0.176269531	0.75382275	-3.472641816	-2.617756405	6.497120097
C3	PWY-7374	1 4-dihydroxy-6-naphthoate biosynthesis I	-2.616885759	-1.73467652	4.537097953	-5.199273162	0.404427685	4.127835363	-1.358175038	0.577148438	0.238712476	0.882209239	0.210594352	0.006835938	2.165201917	7.153983712	15.48981924	0.006835938	2.165201917	5.603700847	12.13314381	0.000488281	3.311329952	9.327108525	30.88513383	0.233398438	0.631902056	3.841098123	2.4271978	9.327108525
C3	PWY-7392	taxadiene biosynthesis (engineered)	-0.387140706	-2.298832292	0.731514235	-1.394188245	-1.329058271	2.90908091	0.344419781	0.206054688	0.686017501	-1.911691586	-1.311453885	0.413085938	0.383959589	1.118654941	0.429518292	0.850097656	0.070531181	0.065129975	0.004593694	0.009277344	2.032576351	4.303269155	8.746723119	0.301269531	0.521044788	1.738608026	0.905892651	4.303269155
C3	PWY-7400	L-arginine biosynthesis IV (archaebacteria)	-0.841723716	-1.841523175	0.865558246	-1.326316237	0.294666092	2.701737672	-0.64495225	0.413085938	0.383959589	-0.999799459	-0.38388259	0.1015625	0.993266617	1.707281962	1.695786179	0.151367188	0.819968258	1.620982329	1.329154057	0.002441406	2.612359948	4.028053909	10.5227267	0.569335938	0.244631402	0.681363987	0.166683027	4.028053909
C6	PWY-7400	L-arginine biosynthesis IV (archaebacteria)	-0.841723716	-1.112260936	-0.59564445	-1.326316237	0.883544823	2.291191141	-1.021202177	0.8984375	0.046512129	-0.270537219	-0.012583262	0.831054688	0.080370397	0.246079266	0.019777488	0.203613281	0.691193897	2.20986106	1.527442478	0.006835938	2.165201917	3.617507378	7.832633909	0.850097656	0.070531181	0.30511406	0.021520055	3.617507378
C3	PWY-7456	mannan degradation	-2.322678983	-3.828533113	0.112766882	-3.035210333	-1.584945935	5.46330141	4.036040963	0.365234375	0.437428354	-1.505854131	-0.658703294	0.413085938	0.383959589	2.435445865	0.935112794	0.909667969	0.041117097	1.450264397	0.059630662	0.012207031	1.913389944	8.498511742	16.2609669	0.203613281	0.691193897	7.071251296	4.887605742	8.498511742
C3	PWY-7539	6-hydroxymethyl-dihydropterin diphosphate biosynthesis III (Chlamydia)	-1.317215404	-2.615321235	0.387813913	-1.352118511	-0.827235596	2.177808816	0.765260088	0.240234375	0.61936485	-1.298105832	-0.804001123	0.147460938	0.831323009	1.705029317	1.417430102	0.909667969	0.041117097	0.524882915	0.021581662	0.016113281	1.792816012	3.529927327	6.328510235	0.176269531	0.75382275	2.117378599	1.596128159	3.529927327
C6	PWY-7539	6-hydroxymethyl-dihydropterin diphosphate biosynthesis III (Chlamydia)	-1.317215404	-1.210136711	0.714245899	-1.352118511	0.354128963	2.377694416	0.393102864	0.831054688	0.080370397	0.107078693	0.008605957	0.067382813	1.171450866	2.031461303	2.379757102	0.469726563	0.32815488	1.706247474	0.559913436	0.016113281	1.792816012	3.729812927	6.686868339	0.380371094	0.419792495	1.745221376	0.732630835	3.729812927
C3	PWY-7560	methylerythritol phosphate pathway II	-1.053371136	-1.928144245	0.906915748	-1.314400677	-0.031735282	2.305497741	0.109870119	0.3203125	0.494426113	-0.874773109	-0.432510668	0.032226563	1.491786017	1.960286884	2.924328562	0.380371094	0.419792495	1.282665395	0.538453306	0.016113281	1.792816012	3.619898418	6.489811848	0.423828125	0.372810227	1.424270796	0.530982719	3.619898418
C6	PWY-7560	methylerythritol phosphate pathway II	-1.053371136	-1.137575116	0.234441777	-1.314400677	0.326679554	1.796932728	-0.511351393	0.831054688	0.080370397	-0.08420398	-0.006767507	0.147460938	0.831323009	1.287812913	1.070588506	0.380371094	0.419792495	1.641080231	0.688913164	0.006835938	2.165201917	3.111333405	6.736665052	0.733398438	0.13466002	0.803049284	0.108138632	3.111333405
C3	PWY-7663	gondoate biosynthesis (anaerobic)	-1.205741169	-2.124332972	0.730989414	-1.071082164	-0.422959753	2.185946719	0.235401162	0.3203125	0.494426113	-0.918591804	-0.454175775	0.041992188	1.376831501	1.936730582	2.666551674	0.909667969	0.041117097	0.648122412	0.026648912	0.020996094	1.677861497	3.257028883	5.464843357	0.380371094	0.419792495	1.306483326	0.548451895	3.257028883
C6	PWY-7663	gondoate biosynthesis (anaerobic)	-1.205741169	-1.038383574	0.14718739	-1.071082164	0.575069401	2.141723588	-0.382542016	0.831054688	0.080370397	0.167357594	0.013450596	0.147460938	0.831323009	1.352928559	1.124720641	0.380371094	0.419792495	1.646151565	0.691042072	0.016113281	1.792816012	3.212805752	5.759969597	0.850097656	0.070531181	0.688540148	0.04856355	3.212805752
C3	PWY-841	superpathway of purine nucleotides de novo biosynthesis I	-0.808488739	-2.230312401	1.009463973	-1.173534471	-0.481707158	2.603427398	-0.598679306	0.240234375	0.61936485	-1.421823662	-0.880627598	0.067382813	1.171450866	1.817952712	2.129642279	0.518554688	0.285205436	0.691827313	0.19731291	0.012207031	1.913389944	3.776961869	7.226800858	0.518554688	0.285205436	0.574855165	0.163951818	3.776961869
C6	PWY-841	superpathway of purine nucleotides de novo biosynthesis I	-0.808488739	-0.816070306	0.031550937	-1.173534471	0.695567066	2.351557827	-0.665024541	0.764648438	0.116538195	-0.007581567	-0.000883542	0.365234375	0.437428354	0.840039676	0.367457173	0.301269531	0.521044788	1.869101536	0.973885614	0.020996094	1.677861497	3.525092298	5.914616639	0.677246094	0.169253491	0.50850993	0.086067081	3.525092298
C3	PWY0-1241	ADP-L-glycero-&beta;-D-manno-heptose biosynthesis	0.539848691	-3.662562944	-0.508415334	-0.783635232	-1.503082796	3.879099338	-2.004688572	0.083007813	1.080881031	-4.202411636	-4.542307021	0.577148438	0.238712476	-1.048264025	-0.250233701	0.733398438	0.13466002	-0.719447564	-0.096880823	0.042480469	1.3718107	4.66273457	6.396389174	0.969726563	0.013350708	-1.22105334	-0.016301927	4.66273457
C3	PWY0-1261	anhydromuropeptides recycling	-0.337513242	-2.324187034	0.976201931	-1.249097612	-0.338085406	3.272084581	-0.926076812	0.206054688	0.686017501	-1.986673792	-1.362892991	0.365234375	0.437428354	1.313715173	0.574656266	0.569335938	0.244631402	0.911012206	0.222862193	0.001464844	2.834208698	4.521182193	12.81397389	0.733398438	0.13466002	0.323020799	0.043497987	4.521182193
C6	PWY0-1261	anhydromuropeptides recycling	-0.337513242	-1.751938172	-0.954396077	-1.249097612	0.932450629	3.075472821	-0.622551398	0.365234375	0.437428354	-1.41442493	-0.61870957	0.700195313	0.154780801	-0.616882836	-0.095481619	0.233398438	0.631902056	2.181548241	1.378524818	0.020996094	1.677861497	4.324570433	7.256030219	0.569335938	0.244631402	0.626546214	0.153272879	4.324570433
C3	PWY0-1297	superpathway of purine deoxyribonucleosides degradation	-0.698025955	-1.79640395	0.757356658	-1.243281852	1.185685356	1.731285996	-0.380175937	0.700195313	0.154780801	-1.098377996	-0.170007826	0.278320313	0.555455097	1.455382613	0.80839969	0.063964844	1.194058657	2.428967208	2.900329321	0.034179688	1.466231912	2.974567848	4.361406304	0.380371094	0.419792495	0.863105915	0.362325385	2.974567848
C3	PWY0-1298	superpathway of pyrimidine deoxyribonucleosides degradation	-0.547962003	-1.32391483	0.511309496	-1.358179798	0.569678048	1.981295989	-0.466007086	0.700195313	0.154780801	-0.775952827	-0.1201026	0.700195313	0.154780801	1.059271499	0.163954891	0.203613281	0.691193897	1.927857845	1.332523578	0.026855469	1.570967263	3.339475786	5.246207135	0.518554688	0.285205436	0.892172712	0.254452507	3.339475786
C3	PWY0-1319	CDP-diacylglycerol biosynthesis II	-1.131971285	-1.980083479	0.781035592	-1.431911897	0.172805247	2.294183611	0.087670173	0.365234375	0.437428354	-0.848112194	-0.370988321	0.083007813	1.080881031	1.913006877	2.067732845	0.203613281	0.691193897	1.604717143	1.109170697	0.006835938	2.165201917	3.726095508	8.067749135	0.301269531	0.521044788	1.51958207	0.791770318	3.726095508
C6	PWY0-1319	CDP-diacylglycerol biosynthesis II	-1.131971285	-1.257768528	-0.361099652	-1.431911897	1.023839944	1.984524492	-0.479228285	0.965820313	0.015103665	-0.125797243	-0.001899999	0.51953125	0.284388324	0.770871632	0.219226892	0.092285156	1.034868148	2.45575184	2.541379359	0.012207031	1.913389944	3.416436389	6.53697503	0.469726563	0.32815488	0.952683612	0.312627777	3.416436389
C3	PWY0-162	superpathway of pyrimidine ribonucleotides de novo biosynthesis	-0.639386365	-2.238000899	1.089249296	-1.161191042	-0.487556912	2.628640559	-0.865229353	0.206054688	0.686017501	-1.598614534	-1.096677548	0.053710938	1.269937267	1.728635661	2.195258848	0.569335938	0.244631402	0.67363413	0.164792062	0.009277344	2.032576351	3.789831601	7.703122088	0.622070313	0.206160524	0.295961689	0.061015617	3.789831601
C6	PWY0-162	superpathway of pyrimidine ribonucleotides de novo biosynthesis	-0.639386365	-0.786386895	-0.139369348	-1.161191042	0.839698283	2.429224659	-0.720384084	0.965820313	0.015103665	-0.147000529	-0.002220247	0.577148438	0.238712476	0.500017017	0.1193603	0.339355469	0.469345148	2.000889325	0.939107696	0.020996094	1.677861497	3.590415701	6.024220262	0.622070313	0.206160524	0.440806958	0.090876994	3.590415701
C3	PWY0-166	superpathway of pyrimidine deoxyribonucleotides de novo biosynthesis (E. coli)	-0.818701641	-2.065650934	1.133910193	-1.175527134	-0.283501045	2.610504071	-0.842741744	0.278320313	0.555455097	-1.246949293	-0.69262434	0.018554688	1.731546356	1.952611834	3.381037905	0.622070313	0.206160524	0.892026089	0.183900566	0.006835938	2.165201917	3.786031205	8.197522021	0.677246094	0.169253491	0.33278539	0.056325089	3.786031205
C6	PWY0-166	superpathway of pyrimidine deoxyribonucleotides de novo biosynthesis (E. coli)	-0.818701641	-0.9047251	-0.396596669	-1.175527134	1.156088485	2.387224349	-0.951065631	0.831054688	0.080370397	-0.086023459	-0.00691374	0.764648438	0.116538195	0.422104971	0.049191351	0.151367188	0.819968258	2.331615618	1.911850798	0.026855469	1.570967263	3.562751482	5.596965944	0.791015625	0.101814938	0.224461502	0.022853534	3.562751482
C3	PWY0-845	superpathway of pyridoxal 5'-phosphate biosynthesis and salvage	-0.597892338	-2.598296532	1.156841919	-1.387421172	-1.055861268	3.524588997	-1.053714686	0.206054688	0.686017501	-2.000404194	-1.372312287	0.174804688	0.757446926	1.754734256	1.329118068	0.850097656	0.070531181	0.331559904	0.023385312	0.000488281	3.311329952	4.912010169	16.2652864	0.791015625	0.101814938	0.333706487	0.033976305	4.912010169
C6	PWY0-845	superpathway of pyridoxal 5'-phosphate biosynthesis and salvage	-0.597892338	-0.266091677	-0.016223773	-1.387421172	-0.780766339	2.876795755	0.312380879	1	0	0.331800661	0	0.831054688	0.080370397	0.581668565	0.046748933	0.791015625	0.101814938	0.606654833	0.061766524	0.034179688	1.466231912	4.264216927	6.25233094	0.266113281	0.57493345	1.699802051	0.977273058	4.264216927
C3	PWY4FS-7	phosphatidylglycerol biosynthesis I (plastidic)	-0.975458606	-1.867858931	0.79961305	-1.341880367	0.363295218	2.269699709	-0.127033421	0.365234375	0.437428354	-0.892400324	-0.390361205	0.083007813	1.080881031	1.775071656	1.918641282	0.176269531	0.75382275	1.705175585	1.28540015	0.006835938	2.165201917	3.611580076	7.819800103	0.301269531	0.521044788	1.214846946	0.63298967	3.611580076
C6	PWY4FS-7	phosphatidylglycerol biosynthesis I (plastidic)	-0.975458606	-1.367696962	-0.569630163	-1.341880367	1.158043222	1.86345915	-0.517372419	0.965820313	0.015103665	-0.392238356	-0.005924237	1	0	0.405828443	0	0.092285156	1.034868148	2.499923589	2.587091295	0.026855469	1.570967263	3.205339517	5.035483447	0.569335938	0.244631402	0.824507948	0.201700535	3.205339517
C3	PWY4FS-8	phosphatidylglycerol biosynthesis II (non-plastidic)	-0.975458606	-1.867858931	0.79961305	-1.341880367	0.363295218	2.269699709	-0.127033421	0.365234375	0.437428354	-0.892400324	-0.390361205	0.083007813	1.080881031	1.775071656	1.918641282	0.176269531	0.75382275	1.705175585	1.28540015	0.006835938	2.165201917	3.611580076	7.819800103	0.301269531	0.521044788	1.214846946	0.63298967	3.611580076
C6	PWY4FS-8	phosphatidylglycerol biosynthesis II (non-plastidic)	-0.975458606	-1.367696962	-0.569630163	-1.341880367	1.158043222	1.86345915	-0.517372419	0.965820313	0.015103665	-0.392238356	-0.005924237	1	0	0.405828443	0	0.092285156	1.034868148	2.499923589	2.587091295	0.026855469	1.570967263	3.205339517	5.035483447	0.569335938	0.244631402	0.824507948	0.201700535	3.205339517
C3	PYRIDNUCSYN-PWY	NAD biosynthesis I (from aspartate)	-1.304231845	-2.454038555	0.413332107	-1.209991258	-0.303206801	2.610594734	0.675938744	0.278320313	0.555455097	-1.149806711	-0.638665998	0.1015625	0.993266617	1.717563951	1.705998936	0.622070313	0.206160524	0.906784457	0.186943159	0.016113281	1.792816012	3.820585991	6.849607742	0.176269531	0.75382275	1.885930002	1.421656941	3.820585991
C6	PYRIDNUCSYN-PWY	NAD biosynthesis I (from aspartate)	-1.304231845	-1.151448981	0.331966559	-1.209991258	0.046994133	2.192622321	0.089925296	0.8984375	0.046512129	0.152782864	0.007106256	0.206054688	0.686017501	1.636198404	1.122460741	0.469726563	0.32815488	1.256985391	0.41248589	0.006835938	2.165201917	3.402613579	7.367345443	0.266113281	0.57493345	1.299916554	0.747365509	3.402613579
C3	PYRIDOXSYN-PWY	pyridoxal 5'-phosphate biosynthesis I	-0.63520739	-2.938553673	1.208791434	-1.448607613	-1.074824644	3.55588154	-1.17728766	0.278320313	0.555455097	-2.303346283	-1.279405432	0.240234375	0.61936485	1.843998825	1.142108055	0.850097656	0.070531181	0.373782969	0.026363354	0.000488281	3.311329952	5.004489154	16.57151483	0.677246094	0.169253491	0.271319953	0.045921849	5.004489154
C6	PYRIDOXSYN-PWY	pyridoxal 5'-phosphate biosynthesis I	-0.63520739	0.055807656	0.171375139	-1.448607613	-0.696338307	2.923131304	0.353066367	0.700195313	0.154780801	0.691015047	0.106955862	0.700195313	0.154780801	0.80658253	0.12484349	0.909667969	0.041117097	0.752269307	0.03093113	0.034179688	1.466231912	4.371738917	6.409983112	0.266113281	0.57493345	1.80167398	1.035842637	4.371738917
C3	REDCITCYC	TCA cycle VIII (helicobacter)	0.08185572	-3.289558578	0.815369644	-0.890249619	-0.746123943	5.164631618	0.693940914	0.032226563	1.491786017	-3.371414298	-5.029428706	0.8984375	0.046512129	0.733513924	0.034117294	0.791015625	0.101814938	0.144125676	0.014674147	0.000488281	3.311329952	6.054881237	20.0497096	0.380371094	0.419792495	1.584190534	0.665031296	6.054881237
C6	REDCITCYC	TCA cycle VIII (helicobacter)	0.08185572	-1.701695178	-4.554565909	-0.890249619	0.176400981	3.896244254	-0.155638306	0.365234375	0.437428354	-1.783550898	-0.780175735	0.240234375	0.61936485	-4.636421629	-2.871636585	0.733398438	0.13466002	1.066650601	0.143635191	0.026855469	1.570967263	4.786493874	7.519425179	0.677246094	0.169253491	0.734611313	0.124335529	4.786493874
C3	RIBOSYN2-PWY	flavin biosynthesis I (bacteria and plants)	-1.09767461	-2.501005352	0.648204027	-1.30960586	-0.437094823	2.495060574	0.517282317	0.147460938	0.831323009	-1.403330741	-1.166621135	0.278320313	0.555455097	1.745878637	0.969757187	0.518554688	0.285205436	0.872511037	0.24884489	0.004882813	2.311329952	3.804666434	8.793839487	0.233398438	0.631902056	1.826888177	1.154414395	3.804666434
C6	RIBOSYN2-PWY	flavin biosynthesis I (bacteria and plants)	-1.09767461	-1.337053822	0.199970695	-1.30960586	0.313174856	2.515021468	-0.004806333	0.8984375	0.046512129	-0.239379212	-0.011134037	0.3203125	0.494426113	1.297645306	0.641589724	0.380371094	0.419792495	1.622780716	0.681231165	0.012207031	1.913389944	3.824627328	7.318003468	0.518554688	0.285205436	1.304799527	0.372135917	3.824627328
C3	SALVADEHYPOX-PWY	adenosine nucleotides degradation II	-0.789360185	-1.066894857	2.200331024	-1.06613528	0.433973905	2.47940761	-0.778129388	0.831054688	0.080370397	-0.277534672	-0.022305572	0.174804688	0.757446926	2.989691209	2.264532415	0.423828125	0.372810227	1.500109185	0.559256046	0.009277344	2.032576351	3.54554289	7.20658663	1	0	0.288005892	0	3.54554289
C3	SER-GLYSYN-PWY	superpathway of L-serine and glycine biosynthesis I	-1.139494896	-2.047194439	0.916034201	-1.284705934	-0.110185581	2.353537661	0.123577367	0.278320313	0.555455097	-0.907699543	-0.504186337	0.032226563	1.491786017	2.055529097	3.066409563	0.677246094	0.169253491	1.174520353	0.19879167	0.009277344	2.032576351	3.638243595	7.395007892	0.423828125	0.372810227	1.4082833	0.525022417	3.638243595
C6	SER-GLYSYN-PWY	superpathway of L-serine and glycine biosynthesis I	-1.139494896	-1.315787574	0.006933608	-1.284705934	0.638221712	2.140978809	-0.542338323	0.965820313	0.015103665	-0.176292679	-0.002662666	0.206054688	0.686017501	1.146428504	0.786470018	0.339355469	0.469345148	1.922927646	0.90251676	0.004882813	2.311329952	3.425684743	7.917887753	0.677246094	0.169253491	0.742367611	0.12564831	3.425684743
C3	SO4ASSIM-PWY	sulfate reduction I (assimilatory)	0.180805233	-4.854683113	1.167632385	-1.18205281	-2.708305718	4.024629582	-1.340725839	0.018554688	1.731546356	-5.035488346	-8.719181495	0.46484375	0.332693004	0.986827152	0.328310489	0.339355469	0.469345148	-1.526252908	-0.716339397	0.009277344	2.032576351	5.206682392	10.5829795	1	0	-0.158673029	0	5.206682392
C6	SO4ASSIM-PWY	sulfate reduction I (assimilatory)	0.180805233	-1.15211854	0.093306028	-1.18205281	0.916972571	5.776420829	-1.232654667	0.365234375	0.437428354	-1.332923773	-0.583058653	0.965820313	0.015103665	-0.087499205	-0.001321559	1	0	2.099025381	0	0.026855469	1.570967263	6.958473639	10.93153429	0.850097656	0.070531181	-0.050601857	-0.003569009	6.958473639
C3	SULFATE-CYS-PWY	superpathway of sulfate assimilation and cysteine biosynthesis	0.054163808	-4.422662976	1.152785376	-1.172520196	-2.284196805	3.82522945	-1.058646677	0.018554688	1.731546356	-4.476826784	-7.751833102	0.46484375	0.332693004	1.098621569	0.36550371	0.469726563	0.32815488	-1.111676609	-0.364802105	0.006835938	2.165201917	4.997749646	10.82113711	1	0	0.113873519	0	4.997749646
C6	SULFATE-CYS-PWY	superpathway of sulfate assimilation and cysteine biosynthesis	0.054163808	-1.147996543	0.051702641	-1.172520196	0.683980511	5.117623601	-1.112779854	0.278320313	0.555455097	-1.20216035	-0.667746093	0.965820313	0.015103665	-0.002461167	-3.72E-05	0.969726563	0.013350708	1.856500707	0.024785599	0.026855469	1.570967263	6.290143797	9.881609984	0.791015625	0.101814938	0.059740341	0.006082459	6.290143797
C3	TCA	TCA cycle I (prokaryotic)	-1.20028909	-2.741574107	0.755816822	-1.45517724	-0.854292575	3.148844084	0.246973151	0.240234375	0.61936485	-1.541285016	-0.954617762	0.206054688	0.686017501	1.956105912	1.34192289	0.850097656	0.070531181	0.600884665	0.042381105	0.001464844	2.834208698	4.604021324	13.04875728	0.301269531	0.521044788	1.702150391	0.88689659	4.604021324
C6	TCA	TCA cycle I (prokaryotic)	-1.20028909	-1.230043233	-0.072861415	-1.45517724	0.079393141	3.151127256	-0.108069734	0.8984375	0.046512129	-0.029754143	-0.001383929	0.700195313	0.154780801	1.127427675	0.174504159	0.622070313	0.206160524	1.534570382	0.316367834	0.006835938	2.165201917	4.606304496	9.973579324	0.339355469	0.469345148	1.347107506	0.632258371	4.606304496
C3	THISYN-PWY	superpathway of thiamin diphosphate biosynthesis I	-1.423806592	-2.972703409	0.494108888	-1.500567092	-0.943538836	2.347565648	0.898089564	0.206054688	0.686017501	-1.548896817	-1.062570324	0.1015625	0.993266617	1.91791548	1.905001421	0.850097656	0.070531181	0.557028256	0.039287861	0.006835938	2.165201917	3.84813274	8.331984384	0.203613281	0.691193897	2.398656656	1.657936842	3.84813274
C6	THISYN-PWY	superpathway of thiamin diphosphate biosynthesis I	-1.423806592	-1.045344339	1.162703881	-1.500567092	-0.141072261	2.468390673	0.632888153	0.764648438	0.116538195	0.378462252	0.044105308	0.053710938	1.269937267	2.586510472	3.284706041	0.518554688	0.285205436	1.359494831	0.387735315	0.026855469	1.570967263	3.968957766	6.235102717	0.339355469	0.469345148	2.133455245	1.001326867	3.968957766
C3	THRESYN-PWY	superpathway of L-threonine biosynthesis	-1.065935583	-1.986880779	0.891205024	-1.275463659	0.155214857	2.465386882	0.058008408	0.3203125	0.494426113	-0.920945196	-0.455339354	0.018554688	1.731546356	1.957140607	3.388879685	0.266113281	0.57493345	1.430678516	0.822544935	0.009277344	2.032576351	3.74085054	7.603564343	0.380371094	0.419792495	1.333472067	0.559781565	3.74085054
C6	THRESYN-PWY	superpathway of L-threonine biosynthesis	-1.065935583	-1.101307711	-0.140815003	-1.275463659	0.386599955	1.918607088	-0.576780657	0.831054688	0.080370397	-0.035372128	-0.002842872	0.365234375	0.437428354	0.92512058	0.404673973	0.423828125	0.372810227	1.662063614	0.619634314	0.006835938	2.165201917	3.194070747	6.915808103	0.677246094	0.169253491	0.698683001	0.118254537	3.194070747
C3	TRNA-CHARGING-PWY	tRNA charging	-1.223681549	-1.931193014	0.924684465	-1.3497727	-0.008664313	2.186314609	0.238791373	0.51953125	0.284388324	-0.707511465	-0.201208	0.032226563	1.491786017	2.148366014	3.204902378	0.469726563	0.32815488	1.341108387	0.440091262	0.009277344	2.032576351	3.536087309	7.187367441	0.301269531	0.521044788	1.588564073	0.827713031	3.536087309
C6	TRNA-CHARGING-PWY	tRNA charging	-1.223681549	-1.275029738	-0.110067485	-1.3497727	0.886317626	1.8865597	-0.481125838	0.965820313	0.015103665	-0.051348189	-0.000775546	0.240234375	0.61936485	1.113614064	0.689733407	0.151367188	0.819968258	2.236090326	1.83352309	0.004882813	2.311329952	3.2363324	7.480232012	0.380371094	0.419792495	0.868646862	0.364651433	3.2363324
C3	TRPSYN-PWY	L-tryptophan biosynthesis	-0.683468522	-2.242243502	0.571859937	-1.244421964	-0.16962134	2.507912385	-0.097049779	0.147460938	0.831323009	-1.55877498	-1.295845507	0.278320313	0.555455097	1.255328459	0.69727859	0.518554688	0.285205436	1.074800624	0.30653898	0.003417969	2.466231912	3.752334349	9.254126716	0.423828125	0.372810227	1.147372185	0.427752085	3.752334349
C6	TRPSYN-PWY	L-tryptophan biosynthesis	-0.683468522	-0.783384855	0.008212349	-1.244421964	0.266397076	2.014485709	-0.347054234	0.764648438	0.116538195	-0.099916332	-0.011644069	0.51953125	0.284388324	0.691680871	0.196705964	0.339355469	0.469345148	1.51081904	0.709095585	0.016113281	1.792816012	3.258907673	5.84262186	0.677246094	0.169253491	0.89736773	0.151882621	3.258907673
C3	UDPNAGSYN-PWY	UDP-N-acetyl-D-glucosamine biosynthesis I	-0.974575703	-1.666907199	0.488699781	-1.386397634	0.456281783	2.359651032	-0.469136914	0.577148438	0.238712476	-0.692331496	-0.165268165	0.3203125	0.494426113	1.463275484	0.72348161	0.203613281	0.691193897	1.842679416	1.273648767	0.020996094	1.677861497	3.746048666	6.285350821	0.423828125	0.372810227	0.917260719	0.341964177	3.746048666
C3	VALSYN-PWY	L-valine biosynthesis	-0.982061916	-2.087725075	1.028148551	-1.281233415	-0.016464975	2.536451661	-0.16200648	0.3203125	0.494426113	-1.105663159	-0.546668738	0.083007813	1.080881031	2.010210467	2.172798362	0.380371094	0.419792495	1.26476844	0.530940299	0.003417969	2.466231912	3.817685076	9.415296766	0.423828125	0.372810227	1.119226935	0.417259248	3.817685076
C6	VALSYN-PWY	L-valine biosynthesis	-0.982061916	-1.032356448	-0.25380693	-1.281233415	0.439087436	2.156613781	-0.612756378	0.8984375	0.046512129	-0.050294532	-0.002339306	0.700195313	0.154780801	0.728254986	0.11271989	0.339355469	0.469345148	1.720320852	0.807424244	0.000488281	3.311329952	3.437847196	11.38384639	0.791015625	0.101814938	0.668477037	0.068060948	3.437847196
