# Supplementary material for: Short-term periodic restricted feeding elicits metabolome-microbiome signatures with sex dimorphic persistence in primate intervention
Source: Nat Commun. 2024 Feb 5;15:1088. doi: 10.1038/s41467-024-45359-z (PMC10844192; doi:10.1038/s41467-024-45359-z)
Supplement: Supplementary file 7 — Source Data [file 41467_2024_45359_MOESM7_ESM.xlsx]

## Sheet: Figure 1
Figure 1 b					Figure 1 c							Figure 1d				Figure 1e					Figure 1f					Figure 1g					Figure 1h
Animal ID	Group	Days after Baseline	BW % of Baseline		Animal ID	Diet	Cycle	Day in Cycle	Day	Daily feed (Kcal)		Animal ID	Diet	Total Eaten (Kcal)		Animal ID	Diet	C3 delta lean body mass (g)	C6 delta lean body mass (g)		Animal ID	Diet	d fat (g) C3	d fat (g) C6		Animal ID	Diet	d tissue fat (%) C3	d tissue fat (%) C6		Animal ID	Diet	Effective CR (ratio)	BW loss (% of baseline)
MB8	PRF	1191	1.0121		MB7	PRF	Baseline	1	1	675.323		MB7	PRF	51441		MB1	Adlib	93	-159		MB1	Adlib	174	-19		MB1	Adlib	0.9	0.5		MB7	PRF	0.722719	-0.0626
MB8	PRF	1135	1.0666		MB8	PRF	Baseline	1	1	652.036		MB8	PRF	50765.7		MB2	PRF	-595	-1112		MB2	PRF	63	152		MB2	PRF	1.3	2.7		MB8	PRF	0.732577	0.0231
MB8	PRF	1120	1.0627		MB15	PRF	Baseline	1	1	279.444		MB15	PRF	26221.2		MB3	Adlib	202	23		MB3	Adlib	244	562		MB3	Adlib	1.6	4		MB15	PRF	0.795425	-0.0956
MB8	PRF	1107	1.051		MB16	PRF	Baseline	1	1	349.305		MB16	PRF	34930.5		MB4	PRF	-788	-756		MB4	PRF	-318	-327		MB4	PRF	-0.4	-0.5		MB16	PRF	0.851535	-0.2551
MB8	PRF	1079	1.044		MB19	PRF	Baseline	1	-15	419.166		MB19	PRF	42743.3		MB5	PRF	-1851	-2008		MB5	PRF	-316	-321		MB5	PRF	-2.1	-2.1		MB19	PRF	0.884395	-0.1166
MB8	PRF	1023	1.009		MB9	PRF	Baseline	1	-15	349.305		MB9	PRF	35955.1		MB6	PRF	-604	-842		MB6	PRF	-49	-65		MB6	PRF	-0.2	-0.3		MB9	PRF	0.740344	0.2062
MB8	PRF	978	0.9669		MB2	PRF	Baseline	1	-15	628.749		MB2	PRF	54002.6		MB7	PRF	-190	-673		MB7	PRF	-366	-500		MB7	PRF	-2.1	-2.3		MB2	PRF	0.804352	-0.1103
MB8	PRF	966	1.0354		MB6	PRF	Baseline	1	-15	535.601		MB6	PRF	56308		MB8	PRF	-514	-398		MB8	PRF	-171	-632		MB8	PRF	-0.2	-3.5		MB6	PRF	0.879797	-0.0951
MB8	PRF	929	1.0276		MB4	PRF	Baseline	1	-15	582.175		MB4	PRF	53536.8		MB9	PRF	-223	-311		MB9	PRF	271	356		MB9	PRF	3.2	4.3		MB4	PRF	0.788815	-0.0646
MB8	PRF	930	1.0276		MB11	PRF	Baseline	1	-15	302.731		MB11	PRF	43139.2		MB10	Adlib	-130	-478		MB10	Adlib	549	845		MB10	Adlib	3.8	7		MB11	PRF	0.912536	-0.0029
MB8	PRF	897	1.0058		MB5	PRF	Baseline	1	-15	480.375		MB5	PRF	53629.1		MB11	PRF	-249	-365		MB11	PRF	-147	-124		MB11	PRF	-0.1	0.5		MB5	PRF	0.843736	-0.2132
MB8	PRF	886	0.9887		MB20	PRF	Baseline	1	-15	256.157		MB20	PRF	36397.6		MB12	Adlib	-222	-224		MB12	Adlib	190	119		MB12	Adlib	2.3	1.6		MB20	PRF	0.84532	0.0173
MB8	PRF	827	1.0354		MB3	Adlib	Baseline	1	-15	815.045		MB3	Adlib	90097.4		MB13	Adlib	355	-284		MB13	Adlib	-134	151		MB13	Adlib	-1.8	1.7		MB3	Adlib	1.16863	-0.0442
MB8	PRF	768	1.0276		MB13	Adlib	Baseline	1	-15	232.87		MB13	Adlib	46806.9		MB14	Adlib	-154	-255		MB14	Adlib	569	806		MB14	Adlib	4.8	6.8		MB13	Adlib	0.907631	0.0091
MB8	PRF	715	1.0199		MB21	Adlib	Baseline	1	-15	884.906		MB21	Adlib	51604		MB15	PRF	46	-35		MB15	PRF	-450	-823		MB15	PRF	-3.4	-6.3		MB21	Adlib	0.80726	0.0233
MB8	PRF	659	0.9809		MB14	Adlib	Baseline	1	-15	419.166		MB14	Adlib	46550.7		MB16	PRF	-283	-198		MB16	PRF	-289	-889		MB16	PRF	-2.7	-10.8		MB14	Adlib	1.04858	0.1106
MB8	PRF	620	0.9786		MB18	Adlib	Baseline	1	-15	489.027		MB18	Adlib	45176.8		MB17	Adlib	34	12		MB17	Adlib	-29	-29		MB17	Adlib	-0.3	-0.3		MB18	Adlib	0.995841	0.159
MB8	PRF	607	0.9747		MB10	Adlib	Baseline	1	-15	675.323		MB10	Adlib	46329.5		MB18	Adlib	-6	43		MB18	Adlib	335	447		MB18	Adlib	2	2.4		MB10	Adlib	0.839068	0.0488
MB8	PRF	572	0.9887		MB12	Adlib	Baseline	1	-15	710.955		MB12	Adlib	68194		MB19	PRF	-197	-399		MB19	PRF	-215	-334		MB19	PRF	-1.5	-2.1		MB12	Adlib	0.888969	-0.0438
MB8	PRF	561	0.9825		MB22	Adlib	Baseline	1	-15	687.654		MB22	Adlib	68911.3		MB20	PRF	6	-150		MB20	PRF	-184	-42		MB20	PRF	-1.6	0.2		MB22	Adlib	0.944713	0.1577
MB8	PRF	519	0.9887		MB23	Adlib	Baseline	1	-15	558.888		MB23	Adlib	59428.4		MB21	Adlib	-25	-9		MB21	Adlib	1	1		MB21	Adlib	0.1	0		MB23	Adlib	0.958178	0.0819
MB8	PRF	391	0.9895		MB17	Adlib	Baseline	1	-15	326.018		MB17	Adlib	57984.6		MB22	Adlib	-239	242		MB22	Adlib	1088	1241		MB22	Adlib	8.6	8.9		MB17	Adlib	1.09639	0.0705
MB8	PRF	379	0.9988		MB7	PRF	Baseline	2	-14	652.036						MB23	Adlib	348	271		MB23	Adlib	223	297		MB23	Adlib	1.6	2.4
MB8	PRF	337	1.0121		MB8	PRF	Baseline	2	-14	698.61
MB8	PRF	202	0.9654		MB15	PRF	Baseline	2	-14	279.444
MB8	PRF	169	0.9934		MB16	PRF	Baseline	2	-14	326.018
MB19	PRF	1188	0.8696		MB19	PRF	Baseline	2	-14	489.027
MB19	PRF	1174	0.8696		MB9	PRF	Baseline	2	-14	465.74
MB19	PRF	1160	0.9272		MB2	PRF	Baseline	2	-14	582.175
MB19	PRF	1146	0.9722		MB6	PRF	Baseline	2	-14	535.601
MB19	PRF	1133	0.9743		MB4	PRF	Baseline	2	-14	512.314
MB19	PRF	1119	1.0068		MB11	PRF	Baseline	2	-14	395.879
MB19	PRF	1104	1.0592		MB5	PRF	Baseline	2	-14	576.45
MB19	PRF	1076	1.0854		MB20	PRF	Baseline	2	-14	326.018
MB19	PRF	1062	1.12		MB3	Adlib	Baseline	2	-14	745.184
MB19	PRF	1048	1.1315		MB13	Adlib	Baseline	2	-14	349.305
MB19	PRF	1027	1.1252		MB21	Adlib	Baseline	2	-14	675.323
MB19	PRF	999	1.1336		MB14	Adlib	Baseline	2	-14	419.166
MB19	PRF	971	1.1661		MB18	Adlib	Baseline	2	-14	465.74
MB19	PRF	950	1.1336		MB10	Adlib	Baseline	2	-14	512.314
MB19	PRF	943	1.1241		MB12	Adlib	Baseline	2	-14	787.815
MB19	PRF	915	1.0938		MB22	Adlib	Baseline	2	-14	625.14
MB19	PRF	887	1.0183		MB23	Adlib	Baseline	2	-14	628.749
MB19	PRF	859	1.0079		MB17	Adlib	Baseline	2	-14	512.314
MB19	PRF	831	1.0037		MB7	PRF	Baseline	3	-13	628.749
MB19	PRF	790	1.0477		MB8	PRF	Baseline	3	-13	698.61
MB19	PRF	775	1.0246		MB15	PRF	Baseline	3	-13	279.444
MB19	PRF	747	1.055		MB16	PRF	Baseline	3	-13	395.879
MB19	PRF	719	1.0215		MB19	PRF	Baseline	3	-13	465.74
MB19	PRF	691	1.0225		MB9	PRF	Baseline	3	-13	442.453
MB19	PRF	663	0.9984		MB2	PRF	Baseline	3	-13	628.749
MB19	PRF	635	1.01		MB6	PRF	Baseline	3	-13	768.471
MB19	PRF	607	1.0456		MB4	PRF	Baseline	3	-13	582.175
MB19	PRF	587	1.0183		MB11	PRF	Baseline	3	-13	535.601
MB19	PRF	579	1.0403		MB5	PRF	Baseline	3	-13	730.17
MB19	PRF	551	0.9995		MB20	PRF	Baseline	3	-13	372.592
MB19	PRF	523	1.012		MB3	Adlib	Baseline	3	-13	745.184
MB19	PRF	509	1.0005		MB13	Adlib	Baseline	3	-13	558.888
MB19	PRF	495	1.0047		MB21	Adlib	Baseline	3	-13	512.314
MB19	PRF	482	0.9984		MB14	Adlib	Baseline	3	-13	419.166
MB19	PRF	453	1.01		MB18	Adlib	Baseline	3	-13	442.453
MB19	PRF	432	1.0162		MB10	Adlib	Baseline	3	-13	628.749
MB19	PRF	411	1.0141		MB12	Adlib	Baseline	3	-13	787.815
MB19	PRF	384	1.0267		MB22	Adlib	Baseline	3	-13	625.14
MB19	PRF	383	0.9691		MB23	Adlib	Baseline	3	-13	628.749
MB19	PRF	356	1.054		MB17	Adlib	Baseline	3	-13	652.036
MB19	PRF	327	1.0749		MB7	PRF	Baseline	4	-12	628.749
MB19	PRF	299	1.0875		MB8	PRF	Baseline	4	-12	698.61
MB19	PRF	271	1.0938		MB15	PRF	Baseline	4	-12	279.444
MB19	PRF	238	1.0382		MB16	PRF	Baseline	4	-12	395.879
MB19	PRF	218	1.0215		MB19	PRF	Baseline	4	-12	465.74
MB19	PRF	173	0.9419		MB9	PRF	Baseline	4	-12	442.453
MB9	PRF	1194	1.3228		MB2	PRF	Baseline	4	-12	628.749
MB9	PRF	1152	1.3278		MB6	PRF	Baseline	4	-12	768.471
MB9	PRF	1126	1.3481		MB4	PRF	Baseline	4	-12	582.175
MB9	PRF	1110	1.3165		MB11	PRF	Baseline	4	-12	535.601
MB9	PRF	1069	1.2962		MB5	PRF	Baseline	4	-12	730.17
MB9	PRF	1026	1.2962		MB20	PRF	Baseline	4	-12	372.592
MB9	PRF	1001	1.2911		MB3	Adlib	Baseline	4	-12	745.184
MB9	PRF	998	1.2911		MB13	Adlib	Baseline	4	-12	558.888
MB9	PRF	971	1.2911		MB21	Adlib	Baseline	4	-12	512.314
MB9	PRF	942	1.2899		MB14	Adlib	Baseline	4	-12	419.166
MB9	PRF	930	1.3038		MB18	Adlib	Baseline	4	-12	442.453
MB9	PRF	914	1.2937		MB10	Adlib	Baseline	4	-12	628.749
MB9	PRF	873	1.2532		MB12	Adlib	Baseline	4	-12	787.815
MB9	PRF	830	1.2405		MB22	Adlib	Baseline	4	-12	625.14
MB9	PRF	735	1.2405		MB23	Adlib	Baseline	4	-12	628.749
MB9	PRF	705	1.2405		MB17	Adlib	Baseline	4	-12	652.036
MB9	PRF	662	1.2316		MB7	PRF	Baseline	5	-11	605.462
MB9	PRF	635	1.2228		MB8	PRF	Baseline	5	-11	652.036
MB9	PRF	592	1.2304		MB15	PRF	Baseline	5	-11	302.731
MB9	PRF	552	1.2152		MB16	PRF	Baseline	5	-11	372.592
MB9	PRF	531	1.1975		MB19	PRF	Baseline	5	-11	535.601
MB9	PRF	508	1.1785		MB9	PRF	Baseline	5	-11	465.74
MB9	PRF	466	1.1278		MB2	PRF	Baseline	5	-11	628.749
MB9	PRF	427	1.1658		MB6	PRF	Baseline	5	-11	605.462
MB9	PRF	413	1.2089		MB4	PRF	Baseline	5	-11	628.749
MB9	PRF	369	1.2481		MB11	PRF	Baseline	5	-11	442.453
MB9	PRF	327	1.2266		MB5	PRF	Baseline	5	-11	461.16
MB9	PRF	287	1.2304		MB20	PRF	Baseline	5	-11	372.592
MB9	PRF	257	1.2165		MB3	Adlib	Baseline	5	-11	815.045
MB9	PRF	224	1.2152		MB13	Adlib	Baseline	5	-11	489.027
MB9	PRF	201	1.2076		MB21	Adlib	Baseline	5	-11	535.601
MB9	PRF	173	1.2089		MB14	Adlib	Baseline	5	-11	465.74
MB9	PRF	140	1.1937		MB18	Adlib	Baseline	5	-11	442.453
MB16	PRF	1183	0.9793		MB10	Adlib	Baseline	5	-11	419.166
MB16	PRF	1176	0.977		MB12	Adlib	Baseline	5	-11	768.6
MB16	PRF	1169	0.977		MB22	Adlib	Baseline	5	-11	729.33
MB16	PRF	1155	0.986		MB23	Adlib	Baseline	5	-11	628.749
MB16	PRF	1147	0.986		MB17	Adlib	Baseline	5	-11	465.74
MB16	PRF	1127	1.0196		MB7	PRF	Baseline	6	-10	652.036
MB16	PRF	1125	1.0118		MB8	PRF	Baseline	6	-10	675.323
MB16	PRF	1083	1.0151		MB15	PRF	Baseline	6	-10	302.731
MB16	PRF	1041	1.0106		MB16	PRF	Baseline	6	-10	326.018
MB16	PRF	999	1.0084		MB19	PRF	Baseline	6	-10	465.74
MB16	PRF	957	0.9961		MB9	PRF	Baseline	6	-10	465.74
MB16	PRF	916	1.0006		MB2	PRF	Baseline	6	-10	628.749
MB16	PRF	887	0.9972		MB6	PRF	Baseline	6	-10	652.036
MB16	PRF	845	0.9972		MB4	PRF	Baseline	6	-10	558.888
MB16	PRF	804	1.0196		MB11	PRF	Baseline	6	-10	512.314
MB16	PRF	775	1.0196		MB5	PRF	Baseline	6	-10	576.45
MB16	PRF	762	1.042		MB20	PRF	Baseline	6	-10	372.592
MB16	PRF	747	1.042		MB3	Adlib	Baseline	6	-10	791.758
MB16	PRF	705	1.0308		MB13	Adlib	Baseline	6	-10	535.601
MB16	PRF	679	1.0644		MB21	Adlib	Baseline	6	-10	489.027
MB16	PRF	652	1.0644		MB14	Adlib	Baseline	6	-10	419.166
MB16	PRF	607	1.0588		MB18	Adlib	Baseline	6	-10	395.879
MB16	PRF	593	1.0992		MB10	Adlib	Baseline	6	-10	535.601
MB16	PRF	579	1.1104		MB12	Adlib	Baseline	6	-10	730.17
MB16	PRF	573	1.1059		MB22	Adlib	Baseline	6	-10	729.33
MB16	PRF	537	1.1204		MB23	Adlib	Baseline	6	-10	582.175
MB16	PRF	495	1.1014		MB17	Adlib	Baseline	6	-10	512.314
MB16	PRF	453	1.1104		MB7	PRF	Baseline	7	-9	652.036
MB16	PRF	412	1.0779		MB8	PRF	Baseline	7	-9	652.036
MB16	PRF	369	1.0824		MB15	PRF	Baseline	7	-9	302.731
MB16	PRF	342	1.1025		MB16	PRF	Baseline	7	-9	372.592
MB16	PRF	299	1.0039		MB19	PRF	Baseline	7	-9	419.166
MB16	PRF	256	0.9423		MB9	PRF	Baseline	7	-9	442.453
MB16	PRF	230	0.9445		MB2	PRF	Baseline	7	-9	628.749
MB16	PRF	215	0.9445		MB6	PRF	Baseline	7	-9	535.601
MB16	PRF	187	0.8784		MB4	PRF	Baseline	7	-9	721.897
MB16	PRF	153	0.8314		MB11	PRF	Baseline	7	-9	535.601
MB15	PRF	769	0.9116		MB5	PRF	Baseline	7	-9	749.385
MB15	PRF	761	0.9488		MB20	PRF	Baseline	7	-9	442.453
MB15	PRF	707	0.9767		MB3	Adlib	Baseline	7	-9	745.184
MB15	PRF	650	0.986		MB13	Adlib	Baseline	7	-9	489.027
MB15	PRF	616	0.986		MB21	Adlib	Baseline	7	-9	558.888
MB15	PRF	593	0.9916		MB14	Adlib	Baseline	7	-9	419.166
MB15	PRF	575	1.0047		MB18	Adlib	Baseline	7	-9	419.166
MB15	PRF	491	0.9898		MB10	Adlib	Baseline	7	-9	442.453
MB15	PRF	406	0.9767		MB12	Adlib	Baseline	7	-9	653.31
MB15	PRF	365	0.96		MB22	Adlib	Baseline	7	-9	708.492
MB15	PRF	335	0.9535		MB23	Adlib	Baseline	7	-9	605.462
MB15	PRF	323	0.9544		MB17	Adlib	Baseline	7	-9	605.462
MB15	PRF	281	0.9377		MB7	PRF	Baseline	8	-8	675.323
MB15	PRF	237	0.8865		MB8	PRF	Baseline	8	-8	675.323
MB15	PRF	218	0.8865		MB15	PRF	Baseline	8	-8	279.444
MB15	PRF	173	0.8949		MB16	PRF	Baseline	8	-8	349.305
MB13	Adlib	462	1.0179		MB19	PRF	Baseline	8	-8	558.888
MB13	Adlib	448	1.0292		MB9	PRF	Baseline	8	-8	465.74
MB13	Adlib	365	0.9724		MB2	PRF	Baseline	8	-8	628.749
MB13	Adlib	323	0.9724		MB6	PRF	Baseline	8	-8	721.897
MB13	Adlib	280	0.9391		MB4	PRF	Baseline	8	-8	768.471
MB13	Adlib	238	0.9399		MB11	PRF	Baseline	8	-8	442.453
MB13	Adlib	204	0.9708		MB5	PRF	Baseline	8	-8	576.45
MB13	Adlib	182	0.9699		MB20	PRF	Baseline	8	-8	419.166
MB13	Adlib	154	0.9846		MB3	Adlib	Baseline	8	-8	721.897
MB3	Adlib	1158	1.0636		MB13	Adlib	Baseline	8	-8	489.027
MB3	Adlib	1143	0.9979		MB21	Adlib	Baseline	8	-8	512.314
MB3	Adlib	1133	0.986		MB14	Adlib	Baseline	8	-8	465.74
MB3	Adlib	1119	0.9607		MB18	Adlib	Baseline	8	-8	419.166
MB3	Adlib	1105	1.0272		MB10	Adlib	Baseline	8	-8	605.462
MB3	Adlib	1092	1.0858		MB12	Adlib	Baseline	8	-8	710.955
MB3	Adlib	1079	1.1301		MB22	Adlib	Baseline	8	-8	729.33
MB3	Adlib	1064	1.2006		MB23	Adlib	Baseline	8	-8	628.749
MB3	Adlib	1050	1.2553		MB17	Adlib	Baseline	8	-8	395.879
MB3	Adlib	1036	1.3519		MB7	PRF	Baseline	9	-7	652.036
MB3	Adlib	1007	1.3725		MB8	PRF	Baseline	9	-7	628.749
MB3	Adlib	979	1.3622		MB15	PRF	Baseline	9	-7	279.444
MB3	Adlib	952	1.378		MB16	PRF	Baseline	9	-7	419.166
MB3	Adlib	923	1.3337		MB19	PRF	Baseline	9	-7	419.166
MB3	Adlib	917	1.3622		MB9	PRF	Baseline	9	-7	465.74
MB3	Adlib	895	1.3432		MB2	PRF	Baseline	9	-7	628.749
MB3	Adlib	867	1.3305		MB6	PRF	Baseline	9	-7	395.879
MB3	Adlib	797	1.283		MB4	PRF	Baseline	9	-7	745.184
MB3	Adlib	758	1.2592		MB11	PRF	Baseline	9	-7	442.453
MB3	Adlib	694	1.2434		MB5	PRF	Baseline	9	-7	595.665
MB3	Adlib	678	1.2355		MB20	PRF	Baseline	9	-7	465.74
MB3	Adlib	671	1.2434		MB3	Adlib	Baseline	9	-7	605.462
MB3	Adlib	643	1.2426		MB13	Adlib	Baseline	9	-7	489.027
MB3	Adlib	602	1.2315		MB21	Adlib	Baseline	9	-7	628.749
MB3	Adlib	569	1.2529		MB14	Adlib	Baseline	9	-7	419.166
MB3	Adlib	545	1.2592		MB18	Adlib	Baseline	9	-7	395.879
MB3	Adlib	503	1.2608		MB10	Adlib	Baseline	9	-7	512.314
MB3	Adlib	455	1.2347		MB12	Adlib	Baseline	9	-7	787.815
MB3	Adlib	435	1.226		MB22	Adlib	Baseline	9	-7	666.816
MB3	Adlib	420	1.2331		MB23	Adlib	Baseline	9	-7	628.749
MB3	Adlib	405	1.2284		MB17	Adlib	Baseline	9	-7	489.027
MB3	Adlib	391	1.2355		MB7	PRF	Baseline	10	-6	628.749
MB3	Adlib	377	1.2299		MB8	PRF	Baseline	10	-6	605.462
MB3	Adlib	366	1.2458		MB15	PRF	Baseline	10	-6	256.157
MB3	Adlib	343	1.2276		MB16	PRF	Baseline	10	-6	442.453
MB3	Adlib	317	1.2355		MB19	PRF	Baseline	10	-6	326.018
MB3	Adlib	307	1.2537		MB9	PRF	Baseline	10	-6	372.592
MB3	Adlib	279	1.2196		MB2	PRF	Baseline	10	-6	628.749
MB3	Adlib	237	1.1935		MB6	PRF	Baseline	10	-6	465.74
MB3	Adlib	251	1.1769		MB4	PRF	Baseline	10	-6	605.462
MB3	Adlib	169	1.0826		MB11	PRF	Baseline	10	-6	442.453
MB3	Adlib	153	1.0541		MB5	PRF	Baseline	10	-6	461.16
MB14	Adlib	1169	1.3607		MB20	PRF	Baseline	10	-6	395.879
MB14	Adlib	1155	1.3289		MB3	Adlib	Baseline	10	-6	558.888
MB14	Adlib	1114	1.3983		MB13	Adlib	Baseline	10	-6	489.027
MB14	Adlib	1085	1.3974		MB21	Adlib	Baseline	10	-6	768.471
MB14	Adlib	1029	1.3379		MB14	Adlib	Baseline	10	-6	419.166
MB14	Adlib	987	1.317		MB18	Adlib	Baseline	10	-6	419.166
MB14	Adlib	945	1.2972		MB10	Adlib	Baseline	10	-6	512.314
MB14	Adlib	938	1.2694		MB12	Adlib	Baseline	10	-6	768.6
MB14	Adlib	917	1.2645		MB22	Adlib	Baseline	10	-6	666.816
MB14	Adlib	904	1.2595		MB23	Adlib	Baseline	10	-6	605.462
MB14	Adlib	903	1.2545		MB17	Adlib	Baseline	10	-6	558.888
MB14	Adlib	875	1.2466		MB7	PRF	Baseline	11	-5	652.036
MB14	Adlib	861	1.2476		MB8	PRF	Baseline	11	-5	489.027
MB14	Adlib	847	1.2367		MB15	PRF	Baseline	11	-5	326.018
MB14	Adlib	819	1.2674		MB16	PRF	Baseline	11	-5	349.305
MB14	Adlib	777	1.3121		MB19	PRF	Baseline	11	-5	419.166
MB14	Adlib	730	1.3587		MB9	PRF	Baseline	11	-5	442.453
MB14	Adlib	707	1.3527		MB2	PRF	Baseline	11	-5	628.749
MB14	Adlib	665	1.3458		MB6	PRF	Baseline	11	-5	652.036
MB14	Adlib	623	1.3091		MB4	PRF	Baseline	11	-5	605.462
MB14	Adlib	595	1.319		MB11	PRF	Baseline	11	-5	395.879
MB14	Adlib	546	1.2744		MB5	PRF	Baseline	11	-5	557.235
MB14	Adlib	539	1.2734		MB20	PRF	Baseline	11	-5	465.74
MB14	Adlib	525	1.2655		MB3	Adlib	Baseline	11	-5	791.758
MB14	Adlib	455	1.2327		MB13	Adlib	Baseline	11	-5	558.888
MB14	Adlib	413	1.2466		MB21	Adlib	Baseline	11	-5	931.48
MB14	Adlib	373	1.2278		MB14	Adlib	Baseline	11	-5	419.166
MB14	Adlib	357	1.2129		MB18	Adlib	Baseline	11	-5	465.74
MB14	Adlib	315	1.2198		MB10	Adlib	Baseline	11	-5	652.036
MB14	Adlib	273	1.1831		MB12	Adlib	Baseline	11	-5	768.6
MB14	Adlib	225	1.1365		MB22	Adlib	Baseline	11	-5	729.33
MB14	Adlib	203	1.1336		MB23	Adlib	Baseline	11	-5	628.749
MB14	Adlib	177	1.1117		MB17	Adlib	Baseline	11	-5	558.888
MB14	Adlib	161	1.1157		MB7	PRF	Baseline	12	-4	675.323
MB21	Adlib	1169	1.1725		MB8	PRF	Baseline	12	-4	582.175
MB21	Adlib	1141	1.2239		MB15	PRF	Baseline	12	-4	465.74
MB21	Adlib	1127	1.2257		MB16	PRF	Baseline	12	-4	419.166
MB21	Adlib	1114	1.211		MB19	PRF	Baseline	12	-4	419.166
MB21	Adlib	1100	1.1945		MB9	PRF	Baseline	12	-4	465.74
MB21	Adlib	1085	1.244		MB2	PRF	Baseline	12	-4	605.462
MB21	Adlib	1057	1.2275		MB6	PRF	Baseline	12	-4	698.61
MB21	Adlib	1043	1.2606		MB4	PRF	Baseline	12	-4	582.175
MB21	Adlib	1029	1.2642		MB11	PRF	Baseline	12	-4	465.74
MB21	Adlib	1008	1.2183		MB5	PRF	Baseline	12	-4	710.955
MB21	Adlib	980	1.233		MB20	PRF	Baseline	12	-4	419.166
MB21	Adlib	952	1.211		MB3	Adlib	Baseline	12	-4	791.758
MB21	Adlib	931	1.178		MB13	Adlib	Baseline	12	-4	535.601
MB21	Adlib	924	1.1853		MB21	Adlib	Baseline	12	-4	512.314
MB21	Adlib	896	1.167		MB14	Adlib	Baseline	12	-4	395.879
MB21	Adlib	868	1.1615		MB18	Adlib	Baseline	12	-4	395.879
MB21	Adlib	840	1.1927		MB10	Adlib	Baseline	12	-4	442.453
MB21	Adlib	812	1.2018		MB12	Adlib	Baseline	12	-4	749.385
MB21	Adlib	772	1.1927		MB22	Adlib	Baseline	12	-4	729.33
MB21	Adlib	756	1.2239		MB23	Adlib	Baseline	12	-4	535.601
MB21	Adlib	728	1.2183		MB17	Adlib	Baseline	12	-4	652.036
MB21	Adlib	700	1.1835		MB7	PRF	Baseline	13	-3	628.749
MB21	Adlib	686	1.1853		MB8	PRF	Baseline	13	-3	698.61
MB21	Adlib	672	1.1725		MB15	PRF	Baseline	13	-3	349.305
MB21	Adlib	658	1.1927		MB16	PRF	Baseline	13	-3	372.592
MB21	Adlib	644	1.1725		MB19	PRF	Baseline	13	-3	489.027
MB21	Adlib	616	1.1578		MB9	PRF	Baseline	13	-3	465.74
MB21	Adlib	602	1.211		MB2	PRF	Baseline	13	-3	628.749
MB21	Adlib	581	1.189		MB6	PRF	Baseline	13	-3	465.74
MB21	Adlib	591	1.189		MB4	PRF	Baseline	13	-3	675.323
MB21	Adlib	588	1.1541		MB11	PRF	Baseline	13	-3	442.453
MB21	Adlib	581	1.244		MB5	PRF	Baseline	13	-3	653.31
MB21	Adlib	560	1.244		MB20	PRF	Baseline	13	-3	442.453
MB21	Adlib	532	1.1688		MB3	Adlib	Baseline	13	-3	745.184
MB21	Adlib	504	1.1064		MB13	Adlib	Baseline	13	-3	512.314
MB21	Adlib	490	1.0294		MB21	Adlib	Baseline	13	-3	535.601
MB21	Adlib	476	1.0275		MB14	Adlib	Baseline	13	-3	419.166
MB21	Adlib	463	1.022		MB18	Adlib	Baseline	13	-3	442.453
MB21	Adlib	449	1.0532		MB10	Adlib	Baseline	13	-3	419.166
MB21	Adlib	434	1.0037		MB12	Adlib	Baseline	13	-3	518.805
MB21	Adlib	392	1.0055		MB22	Adlib	Baseline	13	-3	729.33
MB21	Adlib	365	1.0514		MB23	Adlib	Baseline	13	-3	489.027
MB21	Adlib	364	0.9817		MB17	Adlib	Baseline	13	-3	372.592
MB21	Adlib	337	1.0642		MB7	PRF	Baseline	14	-2	652.036
MB21	Adlib	308	1.0624		MB8	PRF	Baseline	14	-2	558.888
MB21	Adlib	280	1.0826		MB15	PRF	Baseline	14	-2	302.731
MB21	Adlib	266	1.1138		MB16	PRF	Baseline	14	-2	442.453
MB21	Adlib	252	1.1138		MB19	PRF	Baseline	14	-2	512.314
MB21	Adlib	219	1.0752		MB9	PRF	Baseline	14	-2	454.096
MB21	Adlib	210	1.1009		MB2	PRF	Baseline	14	-2	628.749
MB21	Adlib	199	1.1174		MB6	PRF	Baseline	14	-2	675.323
MB21	Adlib	154	1.0294		MB4	PRF	Baseline	14	-2	721.897
MB10	Adlib	1158	1.0772		MB11	PRF	Baseline	14	-2	465.74
MB10	Adlib	1142	1.0671		MB5	PRF	Baseline	14	-2	595.665
MB10	Adlib	1130	1.0671		MB20	PRF	Baseline	14	-2	465.74
MB10	Adlib	1116	1.1174		MB3	Adlib	Baseline	14	-2	861.619
MB10	Adlib	1112	1.0369		MB13	Adlib	Baseline	14	-2	535.601
MB10	Adlib	1094	1.0671		MB21	Adlib	Baseline	14	-2	465.74
MB10	Adlib	1087	1.0671		MB14	Adlib	Baseline	14	-2	442.453
MB10	Adlib	1080	1.0671		MB18	Adlib	Baseline	14	-2	419.166
MB10	Adlib	1066	1.0883		MB10	Adlib	Baseline	14	-2	349.305
MB10	Adlib	1059	1.0872		MB12	Adlib	Baseline	14	-2	749.385
MB10	Adlib	1038	1.0893		MB22	Adlib	Baseline	14	-2	729.33
MB10	Adlib	1032	1.1104		MB23	Adlib	Baseline	14	-2	558.888
MB10	Adlib	1008	1.1185		MB17	Adlib	Baseline	14	-2	489.027
MB10	Adlib	980	1.1084		MB7	PRF	Baseline	15	-1	675.323
MB10	Adlib	952	1.0963		MB8	PRF	Baseline	15	-1	535.601
MB10	Adlib	940	1.0661		MB15	PRF	Baseline	15	-1	302.731
MB10	Adlib	924	1.0419		MB16	PRF	Baseline	15	-1	442.453
MB10	Adlib	896	1.05		MB19	PRF	Baseline	15	-1	442.453
MB10	Adlib	868	1.0419		MB9	PRF	Baseline	15	-1	465.74
MB10	Adlib	856	1.0268		MB2	PRF	Baseline	15	-1	628.749
MB10	Adlib	840	1.0601		MB6	PRF	Baseline	15	-1	582.175
MB10	Adlib	833	1.057		MB4	PRF	Baseline	15	-1	558.888
MB10	Adlib	812	1.0802		MB11	PRF	Baseline	15	-1	372.592
MB10	Adlib	777	1.0671		MB5	PRF	Baseline	15	-1	480.375
MB10	Adlib	756	1.0742		MB20	PRF	Baseline	15	-1	465.74
MB10	Adlib	728	1.0822		MB3	Adlib	Baseline	15	-1	884.906
MB10	Adlib	700	1.0701		MB13	Adlib	Baseline	15	-1	512.314
MB10	Adlib	672	1.0621		MB21	Adlib	Baseline	15	-1	395.879
MB10	Adlib	658	1.0752		MB14	Adlib	Baseline	15	-1	489.027
MB10	Adlib	645	1.0872		MB18	Adlib	Baseline	15	-1	489.027
MB10	Adlib	644	1.0842		MB10	Adlib	Baseline	15	-1	419.166
MB10	Adlib	630	1.0983		MB12	Adlib	Baseline	15	-1	595.665
MB10	Adlib	616	1.1013		MB22	Adlib	Baseline	15	-1	729.33
MB10	Adlib	603	1.1436		MB23	Adlib	Baseline	15	-1	558.888
MB10	Adlib	597	1.1396		MB17	Adlib	Baseline	15	-1	489.027
MB10	Adlib	588	1.1275		MB7	PRF	C1	1	1	349.305
MB10	Adlib	568	1.1094		MB8	PRF	C1	1	1	349.305
MB10	Adlib	560	1.1104		MB15	PRF	C1	1	1	186.296
MB10	Adlib	532	1.0883		MB16	PRF	C1	1	1	209.583
MB10	Adlib	504	1.0621		MB19	PRF	C1	1	1	279.444
MB10	Adlib	490	1.0399		MB9	PRF	C1	1	1	232.87
MB10	Adlib	476	1.045		MB2	PRF	C1	1	1	326.018
MB10	Adlib	449	1.0248		MB6	PRF	C1	1	1	349.305
MB10	Adlib	420	1.045		MB4	PRF	C1	1	1	302.731
MB10	Adlib	391	1.0611		MB11	PRF	C1	1	1	326.018
MB10	Adlib	358	1.0752		MB5	PRF	C1	1	1	384.3
MB10	Adlib	330	1.0862		MB20	PRF	C1	1	1	186.296
MB10	Adlib	294	1.0792		MB3	Adlib	C1	1	1	908.193
MB10	Adlib	286	1.0903		MB13	Adlib	C1	1	1	558.888
MB10	Adlib	266	1.0943		MB21	Adlib	C1	1	1	489.027
MB10	Adlib	223	1.046		MB14	Adlib	C1	1	1	465.74
MB10	Adlib	209	1.0329		MB18	Adlib	C1	1	1	395.879
MB10	Adlib	195	1.0329		MB10	Adlib	C1	1	1	535.601
MB10	Adlib	181	1.049		MB12	Adlib	C1	1	1	979.965
MB10	Adlib	170	1.046		MB22	Adlib	C1	1	1	937.71
MB10	Adlib	153	1.046		MB23	Adlib	C1	1	1	652.036
MB18	Adlib	954	1.1101		MB17	Adlib	C1	1	1	582.175
MB18	Adlib	940	1.1101		MB7	PRF	C1	2	2	209.583
MB18	Adlib	931	1.1244		MB8	PRF	C1	2	2	209.583
MB18	Adlib	905	1.1155		MB15	PRF	C1	2	2	116.435
MB18	Adlib	889	1.1101		MB16	PRF	C1	2	2	139.722
MB18	Adlib	847	1.12		MB19	PRF	C1	2	2	186.296
MB18	Adlib	805	1.1003		MB9	PRF	C1	2	2	139.722
MB18	Adlib	763	1.1146		MB2	PRF	C1	2	2	186.296
MB18	Adlib	729	1.1012		MB6	PRF	C1	2	2	256.157
MB18	Adlib	707	1.103		MB4	PRF	C1	2	2	186.296
MB18	Adlib	665	1.1137		MB11	PRF	C1	2	2	186.296
MB18	Adlib	596	1.0743		MB5	PRF	C1	2	2	230.58
MB18	Adlib	582	1.0609		MB20	PRF	C1	2	2	116.435
MB18	Adlib	553	1.026		MB3	Adlib	C1	2	2	791.758
MB18	Adlib	525	1.0358		MB13	Adlib	C1	2	2	419.166
MB18	Adlib	496	1.0116		MB21	Adlib	C1	2	2	489.027
MB18	Adlib	442	1.0045		MB14	Adlib	C1	2	2	465.74
MB18	Adlib	440	0.9794		MB18	Adlib	C1	2	2	442.453
MB18	Adlib	434	1.0009		MB10	Adlib	C1	2	2	489.027
MB18	Adlib	433	1.0107		MB12	Adlib	C1	2	2	787.815
MB18	Adlib	414	1.034		MB22	Adlib	C1	2	2	729.33
MB18	Adlib	392	1.0573		MB23	Adlib	C1	2	2	582.175
MB18	Adlib	365	1.0806		MB17	Adlib	C1	2	2	465.74
MB18	Adlib	364	1.0251		MB7	PRF	C1	3	3	209.583
MB18	Adlib	337	1.1012		MB8	PRF	C1	3	3	209.583
MB18	Adlib	308	1.0967		MB15	PRF	C1	3	3	116.435
MB18	Adlib	266	1.0949		MB16	PRF	C1	3	3	139.722
MB18	Adlib	252	1.0976		MB19	PRF	C1	3	3	186.296
MB18	Adlib	219	1.0654		MB9	PRF	C1	3	3	139.722
MB18	Adlib	199	1.0958		MB2	PRF	C1	3	3	186.296
MB18	Adlib	154	1.0833		MB6	PRF	C1	3	3	256.157
MB6	PRF	1167	0.977		MB4	PRF	C1	3	3	186.296
MB6	PRF	1153	0.979		MB11	PRF	C1	3	3	186.296
MB6	PRF	1125	1.0521		MB5	PRF	C1	3	3	230.58
MB6	PRF	1103	1.0551		MB20	PRF	C1	3	3	116.435
MB6	PRF	1085	1.0856		MB3	Adlib	C1	3	3	791.758
MB6	PRF	1078	1.1028		MB13	Adlib	C1	3	3	465.74
MB6	PRF	1071	1.1434		MB21	Adlib	C1	3	3	372.592
MB6	PRF	1057	1.1089		MB14	Adlib	C1	3	3	489.027
MB6	PRF	1050	1.116		MB18	Adlib	C1	3	3	465.74
MB6	PRF	1029	1.1495		MB10	Adlib	C1	3	3	489.027
MB6	PRF	1027	1.1708		MB12	Adlib	C1	3	3	768.6
MB6	PRF	999	1.1606		MB22	Adlib	C1	3	3	729.33
MB6	PRF	971	1.1667		MB23	Adlib	C1	3	3	605.462
MB6	PRF	944	1.1535		MB17	Adlib	C1	3	3	279.444
MB6	PRF	915	1.1586		MB7	PRF	C1	4	4	209.583
MB6	PRF	886	1.187		MB8	PRF	C1	4	4	209.583
MB6	PRF	859	1.1921		MB15	PRF	C1	4	4	116.435
MB6	PRF	831	1.1769		MB16	PRF	C1	4	4	139.722
MB6	PRF	803	1.2022		MB19	PRF	C1	4	4	186.296
MB6	PRF	776	1.187		MB9	PRF	C1	4	4	139.722
MB6	PRF	747	1.2073		MB2	PRF	C1	4	4	186.296
MB6	PRF	706	1.1566		MB6	PRF	C1	4	4	256.157
MB6	PRF	705	1.1667		MB4	PRF	C1	4	4	186.296
MB6	PRF	670	1.1059		MB11	PRF	C1	4	4	163.009
MB6	PRF	635	1.1059		MB5	PRF	C1	4	4	230.58
MB6	PRF	596	1.0653		MB20	PRF	C1	4	4	116.435
MB6	PRF	551	1.0582		MB3	Adlib	C1	4	4	861.619
MB6	PRF	545	1.0531		MB13	Adlib	C1	4	4	558.888
MB6	PRF	523	1.0602		MB21	Adlib	C1	4	4	442.453
MB6	PRF	509	1.1018		MB14	Adlib	C1	4	4	489.027
MB6	PRF	467	1.1059		MB18	Adlib	C1	4	4	442.453
MB6	PRF	425	1.1495		MB10	Adlib	C1	4	4	582.175
MB6	PRF	385	1.1647		MB12	Adlib	C1	4	4	672.525
MB6	PRF	341	1.1353		MB22	Adlib	C1	4	4	729.33
MB6	PRF	293	1.0998		MB23	Adlib	C1	4	4	512.314
MB6	PRF	286	1.1038		MB17	Adlib	C1	4	4	535.601
MB6	PRF	257	1.0927		MB7	PRF	C1	5	5	652.036
MB6	PRF	229	1.0714		MB8	PRF	C1	5	5	512.314
MB6	PRF	196	1.0754		MB15	PRF	C1	5	5	256.157
MB6	PRF	173	1.0085		MB16	PRF	C1	5	5	395.879
MB6	PRF	145	0.9719		MB19	PRF	C1	5	5	535.601
MB4	PRF	1146	1.0668		MB9	PRF	C1	5	5	419.166
MB4	PRF	1105	1.0929		MB2	PRF	C1	5	5	1001.34
MB4	PRF	1076	1.0897		MB6	PRF	C1	5	5	721.897
MB4	PRF	1020	1.0942		MB4	PRF	C1	5	5	1001.34
MB4	PRF	978	1.1034		MB11	PRF	C1	5	5	489.027
MB4	PRF	936	1.1198		MB5	PRF	C1	5	5	730.17
MB4	PRF	895	1.1289		MB20	PRF	C1	5	5	558.888
MB4	PRF	894	1.1067		MB3	Adlib	C1	5	5	1187.64
MB4	PRF	866	1.091		MB13	Adlib	C1	5	5	628.749
MB4	PRF	824	1.123		MB21	Adlib	C1	5	5	326.018
MB4	PRF	781	1.0995		MB14	Adlib	C1	5	5	582.175
MB4	PRF	721	1.0929		MB18	Adlib	C1	5	5	535.601
MB4	PRF	700	1.0995		MB10	Adlib	C1	5	5	768.471
MB4	PRF	670	1.0942		MB12	Adlib	C1	5	5	710.955
MB4	PRF	600	1.1001		MB22	Adlib	C1	5	5	708.492
MB4	PRF	573	1.0812		MB23	Adlib	C1	5	5	558.888
MB4	PRF	553	1.0831		MB17	Adlib	C1	5	5	395.879
MB4	PRF	538	1.0851		MB7	PRF	C1	6	6	721.897
MB4	PRF	530	1.0923		MB8	PRF	C1	6	6	582.175
MB4	PRF	488	1.0877		MB15	PRF	C1	6	6	279.444
MB4	PRF	439	1.0916		MB16	PRF	C1	6	6	279.444
MB4	PRF	399	1.072		MB19	PRF	C1	6	6	442.453
MB4	PRF	384	1.0687		MB9	PRF	C1	6	6	442.453
MB4	PRF	341	1.0386		MB2	PRF	C1	6	6	465.74
MB4	PRF	299	0.9915		MB6	PRF	C1	6	6	349.305
MB4	PRF	281	1.0438		MB4	PRF	C1	6	6	23.287
MB4	PRF	257	1.0641		MB11	PRF	C1	6	6	512.314
MB4	PRF	229	1.0491		MB5	PRF	C1	6	6	365.085
MB4	PRF	195	1.0314		MB20	PRF	C1	6	6	372.592
MB4	PRF	173	0.9961		MB3	Adlib	C1	6	6	1141.06
MB4	PRF	145	0.9784		MB13	Adlib	C1	6	6	558.888
MB2	PRF	1167	0.8293		MB21	Adlib	C1	6	6	349.305
MB2	PRF	1154	0.8467		MB14	Adlib	C1	6	6	582.175
MB2	PRF	1139	0.8677		MB18	Adlib	C1	6	6	512.314
MB2	PRF	1125	0.8936		MB10	Adlib	C1	6	6	558.888
MB2	PRF	1111	0.8691		MB12	Adlib	C1	6	6	634.095
MB2	PRF	1104	0.8607		MB22	Adlib	C1	6	6	729.33
MB2	PRF	1097	0.9076		MB23	Adlib	C1	6	6	558.888
MB2	PRF	1083	0.902		MB17	Adlib	C1	6	6	465.74
MB2	PRF	1070	0.9454		MB7	PRF	C1	7	7	721.897
MB2	PRF	1055	0.965		MB8	PRF	C1	7	7	652.036
MB2	PRF	1041	1.0154		MB15	PRF	C1	7	7	302.731
MB2	PRF	1027	1.0427		MB16	PRF	C1	7	7	419.166
MB2	PRF	999	1.0749		MB19	PRF	C1	7	7	558.888
MB2	PRF	957	1.0567		MB9	PRF	C1	7	7	419.166
MB2	PRF	915	1.0434		MB2	PRF	C1	7	7	628.749
MB2	PRF	889	1.0217		MB6	PRF	C1	7	7	628.749
MB2	PRF	873	1.0007		MB4	PRF	C1	7	7	652.036
MB2	PRF	845	0.9727		MB11	PRF	C1	7	7	372.592
MB2	PRF	817	0.9657		MB5	PRF	C1	7	7	557.235
MB2	PRF	789	0.9657		MB20	PRF	C1	7	7	442.453
MB2	PRF	761	0.9727		MB3	Adlib	C1	7	7	1164.35
MB2	PRF	734	0.9587		MB13	Adlib	C1	7	7	489.027
MB2	PRF	705	0.9937		MB21	Adlib	C1	7	7	489.027
MB2	PRF	678	0.9909		MB14	Adlib	C1	7	7	582.175
MB2	PRF	649	1.0077		MB18	Adlib	C1	7	7	570.532
MB2	PRF	624	0.9937		MB10	Adlib	C1	7	7	454.096
MB2	PRF	585	1.0483		MB12	Adlib	C1	7	7	730.17
MB2	PRF	560	1.0483		MB22	Adlib	C1	7	7	729.33
MB2	PRF	546	1.0343		MB23	Adlib	C1	7	7	535.601
MB2	PRF	537	1.035		MB17	Adlib	C1	7	7	465.74
MB2	PRF	517	1.0273		MB7	PRF	C1	8	8	535.601
MB2	PRF	501	1.0168		MB8	PRF	C1	8	8	489.027
MB2	PRF	481	1.0098		MB15	PRF	C1	8	8	279.444
MB2	PRF	446	1.0427		MB16	PRF	C1	8	8	302.731
MB2	PRF	411	1.014		MB19	PRF	C1	8	8	582.175
MB2	PRF	383	1.0063		MB9	PRF	C1	8	8	442.453
MB2	PRF	356	1.0672		MB2	PRF	C1	8	8	558.888
MB2	PRF	355	1.0672		MB6	PRF	C1	8	8	698.61
MB2	PRF	334	1.0595		MB4	PRF	C1	8	8	698.61
MB2	PRF	299	1.0483		MB11	PRF	C1	8	8	535.601
MB2	PRF	271	1.0252		MB5	PRF	C1	8	8	710.955
MB2	PRF	229	0.9916		MB20	PRF	C1	8	8	535.601
MB2	PRF	195	0.972		MB3	Adlib	C1	8	8	1234.21
MB2	PRF	173	0.9384		MB13	Adlib	C1	8	8	489.027
MB2	PRF	145	0.9412		MB21	Adlib	C1	8	8	768.471
MB5	PRF	1167	0.8321		MB14	Adlib	C1	8	8	535.601
MB5	PRF	1153	0.8146		MB18	Adlib	C1	8	8	512.314
MB5	PRF	1146	0.8295		MB10	Adlib	C1	8	8	512.314
MB5	PRF	1139	0.8234		MB12	Adlib	C1	8	8	768.6
MB5	PRF	1125	0.8234		MB22	Adlib	C1	8	8	666.816
MB5	PRF	1118	0.8058		MB23	Adlib	C1	8	8	628.749
MB5	PRF	1111	0.875		MB17	Adlib	C1	8	8	395.879
MB5	PRF	1097	0.882		MB7	PRF	C1	9	9	558.888
MB5	PRF	1083	0.8899		MB8	PRF	C1	9	9	605.462
MB5	PRF	1070	0.9188		MB15	PRF	C1	9	9	326.018
MB5	PRF	1055	0.8952		MB16	PRF	C1	9	9	349.305
MB5	PRF	1043	0.9109		MB19	PRF	C1	9	9	349.305
MB5	PRF	1041	0.946		MB9	PRF	C1	9	9	419.166
MB5	PRF	1027	0.9136		MB2	PRF	C1	9	9	605.462
MB5	PRF	1013	0.9013		MB6	PRF	C1	9	9	675.323
MB5	PRF	999	0.8943		MB4	PRF	C1	9	9	512.314
MB5	PRF	971	0.9083		MB11	PRF	C1	9	9	442.453
MB5	PRF	943	0.9066		MB5	PRF	C1	9	9	749.385
MB5	PRF	936	0.8777		MB20	PRF	C1	9	9	442.453
MB5	PRF	915	0.8575		MB3	Adlib	C1	9	9	884.906
MB5	PRF	887	0.8777		MB13	Adlib	C1	9	9	419.166
MB5	PRF	861	0.8672		MB21	Adlib	C1	9	9	675.323
MB5	PRF	859	0.8715		MB14	Adlib	C1	9	9	489.027
MB5	PRF	831	0.9039		MB18	Adlib	C1	9	9	442.453
MB5	PRF	803	0.8978		MB10	Adlib	C1	9	9	372.592
MB5	PRF	768	0.9109		MB12	Adlib	C1	9	9	749.385
MB5	PRF	747	0.9223		MB22	Adlib	C1	9	9	645.978
MB5	PRF	719	0.9136		MB23	Adlib	C1	9	9	605.462
MB5	PRF	691	0.9118		MB17	Adlib	C1	9	9	535.601
MB5	PRF	662	0.9022		MB7	PRF	C1	10	10	582.175
MB5	PRF	635	0.9013		MB8	PRF	C1	10	10	698.61
MB5	PRF	607	0.8628		MB15	PRF	C1	10	10	279.444
MB5	PRF	586	0.8628		MB16	PRF	C1	10	10	465.74
MB5	PRF	579	0.8803		MB19	PRF	C1	10	10	419.166
MB5	PRF	551	0.8593		MB9	PRF	C1	10	10	465.74
MB5	PRF	523	0.8295		MB2	PRF	C1	10	10	628.749
MB5	PRF	495	0.8111		MB6	PRF	C1	10	10	745.184
MB5	PRF	481	0.8032		MB4	PRF	C1	10	10	652.036
MB5	PRF	467	0.8164		MB11	PRF	C1	10	10	535.601
MB5	PRF	454	0.8058		MB5	PRF	C1	10	10	653.31
MB5	PRF	425	0.8593		MB20	PRF	C1	10	10	465.74
MB5	PRF	404	0.8855		MB3	Adlib	C1	10	10	931.48
MB5	PRF	369	0.9013		MB13	Adlib	C1	10	10	558.888
MB5	PRF	341	0.9381		MB21	Adlib	C1	10	10	489.027
MB5	PRF	313	0.9574		MB14	Adlib	C1	10	10	489.027
MB5	PRF	287	0.932		MB18	Adlib	C1	10	10	489.027
MB5	PRF	285	0.932		MB10	Adlib	C1	10	10	465.74
MB5	PRF	257	0.9364		MB12	Adlib	C1	10	10	768.6
MB5	PRF	229	0.8899		MB22	Adlib	C1	10	10	729.33
MB5	PRF	210	0.9267		MB23	Adlib	C1	10	10	535.601
MB5	PRF	201	0.9285		MB17	Adlib	C1	10	10	652.036
MB5	PRF	173	0.8943		MB7	PRF	C1	11	11	675.323
MB5	PRF	145	0.8689		MB8	PRF	C1	11	11	698.61
MB11	PRF	1153	1.0704		MB15	PRF	C1	11	11	279.444
MB11	PRF	1146	1.0879		MB16	PRF	C1	11	11	489.027
MB11	PRF	1139	1.0928		MB19	PRF	C1	11	11	663.679
MB11	PRF	1125	1.0704		MB9	PRF	C1	11	11	489.027
MB11	PRF	1121	1.0996		MB2	PRF	C1	11	11	628.749
MB11	PRF	1118	1.0801		MB6	PRF	C1	11	11	675.323
MB11	PRF	1097	1.0821		MB4	PRF	C1	11	11	745.184
MB11	PRF	1093	1.0898		MB11	PRF	C1	11	11	547.245
MB11	PRF	1023	1.0315		MB5	PRF	C1	11	11	749.385
MB11	PRF	999	1.0101		MB20	PRF	C1	11	11	465.74
MB11	PRF	971	1.0052		MB3	Adlib	C1	11	11	1234.21
MB11	PRF	943	0.9857		MB13	Adlib	C1	11	11	558.888
MB11	PRF	931	0.9682		MB21	Adlib	C1	11	11	745.184
MB11	PRF	915	0.9507		MB14	Adlib	C1	11	11	582.175
MB11	PRF	887	0.9439		MB18	Adlib	C1	11	11	628.749
MB11	PRF	859	0.9254		MB10	Adlib	C1	11	11	978.054
MB11	PRF	854	0.9536		MB12	Adlib	C1	11	11	730.17
MB11	PRF	845	0.9517		MB22	Adlib	C1	11	11	729.33
MB11	PRF	833	0.9633		MB23	Adlib	C1	11	11	535.601
MB11	PRF	831	0.9711		MB17	Adlib	C1	11	11	535.601
MB11	PRF	803	0.9711		MB7	PRF	C1	12	12	582.175
MB11	PRF	768	0.9731		MB8	PRF	C1	12	12	535.601
MB11	PRF	747	0.9838		MB15	PRF	C1	12	12	302.731
MB11	PRF	719	1.0013		MB16	PRF	C1	12	12	395.879
MB11	PRF	691	1.0451		MB19	PRF	C1	12	12	465.74
MB11	PRF	686	1.0704		MB9	PRF	C1	12	12	465.74
MB11	PRF	663	1.0597		MB2	PRF	C1	12	12	628.749
MB11	PRF	635	1.0587		MB6	PRF	C1	12	12	768.471
MB11	PRF	607	1.0889		MB4	PRF	C1	12	12	675.323
MB11	PRF	593	1.1015		MB11	PRF	C1	12	12	512.314
MB11	PRF	579	1.1249		MB5	PRF	C1	12	12	499.59
MB11	PRF	552	1.1453		MB20	PRF	C1	12	12	465.74
MB11	PRF	551	1.1541		MB3	Adlib	C1	12	12	1164.35
MB11	PRF	523	1.1142		MB13	Adlib	C1	12	12	442.453
MB11	PRF	495	1.0957		MB21	Adlib	C1	12	12	535.601
MB11	PRF	481	1.0869		MB14	Adlib	C1	12	12	605.462
MB11	PRF	341	1.1122		MB18	Adlib	C1	12	12	558.888
MB11	PRF	467	1.0976		MB10	Adlib	C1	12	12	675.323
MB11	PRF	440	1.0918		MB12	Adlib	C1	12	12	576.45
MB11	PRF	382	1.1346		MB22	Adlib	C1	12	12	645.978
MB11	PRF	326	1.1317		MB23	Adlib	C1	12	12	465.74
MB11	PRF	298	1.1307		MB17	Adlib	C1	12	12	326.018
MB11	PRF	270	1.1239		MB7	PRF	C1	13	13	582.175
MB11	PRF	230	1.1619		MB8	PRF	C1	13	13	582.175
MB11	PRF	144	1.0295		MB15	PRF	C1	13	13	279.444
MB20	PRF	1147	0.971		MB16	PRF	C1	13	13	372.592
MB20	PRF	1131	0.9484		MB19	PRF	C1	13	13	605.462
MB20	PRF	1121	0.9823		MB9	PRF	C1	13	13	465.74
MB20	PRF	1090	0.9699		MB2	PRF	C1	13	13	489.027
MB20	PRF	1064	0.9823		MB6	PRF	C1	13	13	698.61
MB20	PRF	1050	0.9744		MB4	PRF	C1	13	13	395.879
MB20	PRF	1036	0.9733		MB11	PRF	C1	13	13	442.453
MB20	PRF	1023	0.971		MB5	PRF	C1	13	13	595.665
MB20	PRF	981	0.9597		MB20	PRF	C1	13	13	419.166
MB20	PRF	967	0.9823		MB3	Adlib	C1	13	13	1280.79
MB20	PRF	909	0.971		MB13	Adlib	C1	13	13	652.036
MB20	PRF	883	0.9597		MB21	Adlib	C1	13	13	302.731
MB20	PRF	874	0.9484		MB14	Adlib	C1	13	13	605.462
MB20	PRF	854	0.9371		MB18	Adlib	C1	13	13	512.314
MB20	PRF	799	0.9936		MB10	Adlib	C1	13	13	489.027
MB20	PRF	771	0.9936		MB12	Adlib	C1	13	13	730.17
MB20	PRF	726	1.0162		MB22	Adlib	C1	13	13	729.33
MB20	PRF	701	1.0275		MB23	Adlib	C1	13	13	605.462
MB20	PRF	659	1.0501		MB17	Adlib	C1	13	13	605.462
MB20	PRF	620	1.0613		MB7	PRF	C1	14	14	605.462
MB20	PRF	579	1.0444		MB8	PRF	C1	14	14	512.314
MB20	PRF	533	1.0467		MB15	PRF	C1	14	14	232.87
MB20	PRF	531	1.0523		MB16	PRF	C1	14	14	395.879
MB20	PRF	491	1.0297		MB19	PRF	C1	14	14	465.74
MB20	PRF	406	1.0072		MB9	PRF	C1	14	14	465.74
MB20	PRF	362	1.0049		MB2	PRF	C1	14	14	535.601
MB20	PRF	337	1.0004		MB6	PRF	C1	14	14	698.61
MB20	PRF	295	1.0117		MB4	PRF	C1	14	14	279.444
MB20	PRF	253	1.0128		MB11	PRF	C1	14	14	489.027
MB20	PRF	211	1.0004		MB5	PRF	C1	14	14	595.665
MB20	PRF	174	0.9834		MB20	PRF	C1	14	14	326.018
MB20	PRF	141	1.006		MB3	Adlib	C1	14	14	1187.64
MB23	Adlib	1128	1.0969		MB13	Adlib	C1	14	14	605.462
MB23	Adlib	1108	1.0998		MB21	Adlib	C1	14	14	279.444
MB23	Adlib	1100	1.0988		MB14	Adlib	C1	14	14	605.462
MB23	Adlib	1100	1.0988		MB18	Adlib	C1	14	14	605.462
MB23	Adlib	1100	1.0988		MB10	Adlib	C1	14	14	558.888
MB23	Adlib	1100	1.0988		MB12	Adlib	C1	14	14	345.87
MB23	Adlib	1078	1.1093		MB22	Adlib	C1	14	14	729.33
MB23	Adlib	1060	1.1476		MB23	Adlib	C1	14	14	512.314
MB23	Adlib	1053	1.1476		MB17	Adlib	C1	14	14	512.314
MB23	Adlib	1046	1.138		MB7	PRF	C2	1	15	349.305
MB23	Adlib	1032	1.1524		MB8	PRF	C2	1	15	349.305
MB23	Adlib	1025	1.1572		MB15	PRF	C2	1	15	186.296
MB23	Adlib	1004	1.2031		MB16	PRF	C2	1	15	232.87
MB23	Adlib	1002	1.226		MB19	PRF	C2	1	15	326.018
MB23	Adlib	974	1.2384		MB9	PRF	C2	1	15	232.87
MB23	Adlib	946	1.2547		MB2	PRF	C2	1	15	326.018
MB23	Adlib	918	1.2614		MB6	PRF	C2	1	15	419.166
MB23	Adlib	906	1.2614		MB4	PRF	C2	1	15	93.148
MB23	Adlib	890	1.2958		MB11	PRF	C2	1	15	326.018
MB23	Adlib	862	1.2949		MB5	PRF	C2	1	15	384.3
MB23	Adlib	834	1.2987		MB20	PRF	C2	1	15	186.296
MB23	Adlib	806	1.3513		MB3	Adlib	C2	1	15	838.332
MB23	Adlib	778	1.3876		MB13	Adlib	C2	1	15	489.027
MB23	Adlib	737	1.3962		MB21	Adlib	C2	1	15	372.592
MB23	Adlib	722	1.4106		MB14	Adlib	C2	1	15	489.027
MB23	Adlib	694	1.4249		MB18	Adlib	C2	1	15	395.879
MB23	Adlib	666	1.3752		MB10	Adlib	C2	1	15	512.314
MB23	Adlib	653	1.3389		MB12	Adlib	C2	1	15	749.385
MB23	Adlib	638	1.3322		MB22	Adlib	C2	1	15	729.33
MB23	Adlib	610	1.2958		MB23	Adlib	C2	1	15	489.027
MB23	Adlib	582	1.2671		MB17	Adlib	C2	1	15	582.175
MB23	Adlib	554	1.2509		MB7	PRF	C2	2	16	209.583
MB23	Adlib	533	1.2069		MB8	PRF	C2	2	16	209.583
MB23	Adlib	526	1.226		MB15	PRF	C2	2	16	116.435
MB23	Adlib	498	1.1342		MB16	PRF	C2	2	16	139.722
MB23	Adlib	470	1.0787		MB19	PRF	C2	2	16	186.296
MB23	Adlib	456	1.0319		MB9	PRF	C2	2	16	139.722
MB23	Adlib	442	0.9707		MB2	PRF	C2	2	16	186.296
MB23	Adlib	415	1.0233		MB6	PRF	C2	2	16	256.157
MB23	Adlib	353	1.1007		MB4	PRF	C2	2	16	302.731
MB23	Adlib	316	1.1189		MB11	PRF	C2	2	16	186.296
MB23	Adlib	268	1.1285		MB5	PRF	C2	2	16	230.58
MB23	Adlib	261	1.0998		MB20	PRF	C2	2	16	116.435
MB23	Adlib	234	1.0835		MB3	Adlib	C2	2	16	931.48
MB23	Adlib	203	1.0328		MB13	Adlib	C2	2	16	535.601
MB23	Adlib	171	1.0108		MB21	Adlib	C2	2	16	698.61
MB23	Adlib	162	1.0137		MB14	Adlib	C2	2	16	419.166
MB23	Adlib	134	1.0424		MB18	Adlib	C2	2	16	489.027
MB23	Adlib	92	1.0491		MB10	Adlib	C2	2	16	698.61
MB12	Adlib	1142	0.8123		MB12	Adlib	C2	2	16	787.815
MB12	Adlib	1130	0.8177		MB22	Adlib	C2	2	16	729.33
MB12	Adlib	1123	0.8274		MB23	Adlib	C2	2	16	465.74
MB12	Adlib	1116	0.8306		MB17	Adlib	C2	2	16	512.314
MB12	Adlib	1114	0.8047		MB7	PRF	C2	3	17	209.583
MB12	Adlib	1100	0.8306		MB8	PRF	C2	3	17	209.583
MB12	Adlib	1093	0.8306		MB15	PRF	C2	3	17	116.435
MB12	Adlib	1086	0.836		MB16	PRF	C2	3	17	139.722
MB12	Adlib	1072	0.9061		MB19	PRF	C2	3	17	186.296
MB12	Adlib	1058	0.9299		MB9	PRF	C2	3	17	139.722
MB12	Adlib	1045	0.9622		MB2	PRF	C2	3	17	186.296
MB12	Adlib	1043	0.9385		MB6	PRF	C2	3	17	256.157
MB12	Adlib	1030	1.0388		MB4	PRF	C2	3	17	302.731
MB12	Adlib	1016	1.0604		MB11	PRF	C2	3	17	186.296
MB12	Adlib	1002	1.1888		MB5	PRF	C2	3	17	230.58
MB12	Adlib	974	1.2233		MB20	PRF	C2	3	17	116.435
MB12	Adlib	946	1.2179		MB3	Adlib	C2	3	17	931.48
MB12	Adlib	934	1.178		MB13	Adlib	C2	3	17	558.888
MB12	Adlib	918	1.1845		MB21	Adlib	C2	3	17	535.601
MB12	Adlib	898	1.1532		MB14	Adlib	C2	3	17	419.166
MB12	Adlib	890	1.1499		MB18	Adlib	C2	3	17	465.74
MB12	Adlib	862	1.1068		MB10	Adlib	C2	3	17	442.453
MB12	Adlib	857	1.1046		MB12	Adlib	C2	3	17	768.6
MB12	Adlib	834	1.1251		MB22	Adlib	C2	3	17	729.33
MB12	Adlib	829	1.1543		MB23	Adlib	C2	3	17	535.601
MB12	Adlib	808	1.1348		MB17	Adlib	C2	3	17	605.462
MB12	Adlib	806	1.1327		MB7	PRF	C2	4	18	209.583
MB12	Adlib	778	1.1424		MB8	PRF	C2	4	18	209.583
MB12	Adlib	743	1.165		MB15	PRF	C2	4	18	116.435
MB12	Adlib	722	1.1834		MB16	PRF	C2	4	18	139.722
MB12	Adlib	694	1.1996		MB19	PRF	C2	4	18	186.296
MB12	Adlib	666	1.1942		MB9	PRF	C2	4	18	139.722
MB12	Adlib	661	1.1758		MB2	PRF	C2	4	18	186.296
MB12	Adlib	637	1.1866		MB6	PRF	C2	4	18	256.157
MB12	Adlib	610	1.178		MB4	PRF	C2	4	18	302.731
MB12	Adlib	582	1.1359		MB11	PRF	C2	4	18	186.296
MB12	Adlib	554	1.165		MB5	PRF	C2	4	18	230.58
MB12	Adlib	542	1.1446		MB20	PRF	C2	4	18	116.435
MB12	Adlib	526	1.1413		MB3	Adlib	C2	4	18	931.48
MB12	Adlib	515	1.1553		MB13	Adlib	C2	4	18	512.314
MB12	Adlib	515	1.1553		MB21	Adlib	C2	4	18	419.166
MB12	Adlib	498	1.11		MB14	Adlib	C2	4	18	419.166
MB12	Adlib	470	1.1154		MB18	Adlib	C2	4	18	489.027
MB12	Adlib	456	1.096		MB10	Adlib	C2	4	18	326.018
MB12	Adlib	442	1.0852		MB12	Adlib	C2	4	18	634.095
MB12	Adlib	429	1.082		MB22	Adlib	C2	4	18	708.492
MB12	Adlib	423	1.0593		MB23	Adlib	C2	4	18	489.027
MB12	Adlib	400	1.0777		MB17	Adlib	C2	4	18	605.462
MB12	Adlib	379	1.0647		MB7	PRF	C2	5	19	791.758
MB12	Adlib	344	1.0906		MB8	PRF	C2	5	19	884.906
MB12	Adlib	316	1.0798		MB15	PRF	C2	5	19	489.027
MB12	Adlib	289	1.0518		MB16	PRF	C2	5	19	465.74
MB12	Adlib	288	1.0658		MB19	PRF	C2	5	19	605.462
MB12	Adlib	262	1.0334		MB9	PRF	C2	5	19	535.601
MB12	Adlib	260	1.0334		MB2	PRF	C2	5	19	954.767
MB12	Adlib	232	1.0291		MB6	PRF	C2	5	19	791.758
MB12	Adlib	204	0.9935		MB4	PRF	C2	5	19	279.444
MB12	Adlib	185	0.959		MB11	PRF	C2	5	19	489.027
MB12	Adlib	176	0.9525		MB5	PRF	C2	5	19	749.385
MB12	Adlib	148	0.945		MB20	PRF	C2	5	19	652.036
MB12	Adlib	120	0.9655		MB3	Adlib	C2	5	19	931.48
MB22	Adlib	1138	1.2227		MB13	Adlib	C2	5	19	489.027
MB22	Adlib	1110	1.205		MB21	Adlib	C2	5	19	372.592
MB22	Adlib	1082	1.2493		MB14	Adlib	C2	5	19	419.166
MB22	Adlib	1054	1.2138		MB18	Adlib	C2	5	19	395.879
MB22	Adlib	1052	1.1607		MB10	Adlib	C2	5	19	395.879
MB22	Adlib	1026	1.2271		MB12	Adlib	C2	5	19	691.74
MB22	Adlib	998	1.2227		MB22	Adlib	C2	5	19	666.816
MB22	Adlib	970	1.2315		MB23	Adlib	C2	5	19	535.601
MB22	Adlib	928	1.2404		MB17	Adlib	C2	5	19	582.175
MB22	Adlib	900	1.2493		MB7	PRF	C2	6	20	745.184
MB22	Adlib	885	1.2262		MB8	PRF	C2	6	20	652.036
MB22	Adlib	872	1.2262		MB15	PRF	C2	6	20	372.592
MB22	Adlib	844	1.2404		MB16	PRF	C2	6	20	465.74
MB22	Adlib	788	1.2847		MB19	PRF	C2	6	20	489.027
MB22	Adlib	759	1.2493		MB9	PRF	C2	6	20	337.661
MB22	Adlib	746	1.2847		MB2	PRF	C2	6	20	326.018
MB22	Adlib	708	1.2315		MB6	PRF	C2	6	20	721.897
MB22	Adlib	662	1.2493		MB4	PRF	C2	6	20	465.74
MB22	Adlib	617	1.2493		MB11	PRF	C2	6	20	512.314
MB22	Adlib	595	1.2936		MB5	PRF	C2	6	20	557.235
MB22	Adlib	556	1.2918		MB20	PRF	C2	6	20	372.592
MB22	Adlib	554	1.3263		MB3	Adlib	C2	6	20	931.48
MB22	Adlib	536	1.29		MB13	Adlib	C2	6	20	465.74
MB22	Adlib	508	1.3396		MB21	Adlib	C2	6	20	465.74
MB22	Adlib	473	1.282		MB14	Adlib	C2	6	20	489.027
MB22	Adlib	421	1.267		MB18	Adlib	C2	6	20	419.166
MB22	Adlib	386	1.2386		MB10	Adlib	C2	6	20	489.027
MB22	Adlib	368	1.2891		MB12	Adlib	C2	6	20	614.88
MB22	Adlib	354	1.2714		MB22	Adlib	C2	6	20	708.492
MB22	Adlib	326	1.3095		MB23	Adlib	C2	6	20	558.888
MB22	Adlib	312	1.2998		MB17	Adlib	C2	6	20	535.601
MB22	Adlib	303	1.2696		MB7	PRF	C2	7	21	745.184
MB22	Adlib	268	1.2439		MB8	PRF	C2	7	21	698.61
MB22	Adlib	261	1.2404		MB15	PRF	C2	7	21	419.166
MB22	Adlib	256	1.2936		MB16	PRF	C2	7	21	442.453
MB22	Adlib	214	1.2315		MB19	PRF	C2	7	21	675.323
MB22	Adlib	149	1.1403		MB9	PRF	C2	7	21	512.314
MB22	Adlib	130	1.1447		MB2	PRF	C2	7	21	232.87
MB22	Adlib	92	1.1429		MB6	PRF	C2	7	21	652.036
MB1	Adlib	1130	1.0125		MB4	PRF	C2	7	21	0
MB1	Adlib	1123	1.0125		MB11	PRF	C2	7	21	512.314
MB1	Adlib	1116	1.0125		MB5	PRF	C2	7	21	461.16
MB1	Adlib	1102	1.0146		MB20	PRF	C2	7	21	419.166
MB1	Adlib	1094	1.0125		MB3	Adlib	C2	7	21	908.193
MB1	Adlib	1082	1.0125		MB13	Adlib	C2	7	21	395.879
MB1	Adlib	1074	1.0125		MB21	Adlib	C2	7	21	698.61
MB1	Adlib	1040	0.9708		MB14	Adlib	C2	7	21	489.027
MB1	Adlib	998	1.0125		MB18	Adlib	C2	7	21	442.453
MB1	Adlib	956	1.023		MB10	Adlib	C2	7	21	558.888
MB1	Adlib	942	1.0334		MB12	Adlib	C2	7	21	672.525
MB1	Adlib	816	0.9916		MB22	Adlib	C2	7	21	729.33
MB1	Adlib	876	1.023		MB23	Adlib	C2	7	21	349.305
MB1	Adlib	858	1.0021		MB17	Adlib	C2	7	21	535.601
MB1	Adlib	715	0.9708		MB7	PRF	C2	8	22	535.601
MB1	Adlib	694	0.9708		MB8	PRF	C2	8	22	442.453
MB1	Adlib	654	0.9395		MB15	PRF	C2	8	22	302.731
MB1	Adlib	606	0.9186		MB16	PRF	C2	8	22	372.592
MB1	Adlib	578	0.9081		MB19	PRF	C2	8	22	395.879
MB1	Adlib	569	0.9144		MB9	PRF	C2	8	22	419.166
MB1	Adlib	554	1.0282		MB2	PRF	C2	8	22	628.749
MB1	Adlib	522	0.9823		MB6	PRF	C2	8	22	721.897
MB1	Adlib	506	0.9958		MB4	PRF	C2	8	22	605.462
MB1	Adlib	494	1		MB11	PRF	C2	8	22	465.74
MB1	Adlib	466	1.0042		MB5	PRF	C2	8	22	595.665
MB1	Adlib	438	0.977		MB20	PRF	C2	8	22	419.166
MB1	Adlib	410	0.976		MB3	Adlib	C2	8	22	884.906
MB1	Adlib	381	0.9729		MB13	Adlib	C2	8	22	512.314
MB1	Adlib	368	0.9541		MB21	Adlib	C2	8	22	605.462
MB1	Adlib	337	0.999		MB14	Adlib	C2	8	22	442.453
MB1	Adlib	326	1.0261		MB18	Adlib	C2	8	22	419.166
MB1	Adlib	317	1.0125		MB10	Adlib	C2	8	22	512.314
MB1	Adlib	297	1.0063		MB12	Adlib	C2	8	22	691.74
MB1	Adlib	270	1		MB22	Adlib	C2	8	22	666.816
MB1	Adlib	242	0.9833		MB23	Adlib	C2	8	22	442.453
MB1	Adlib	214	0.9697		MB17	Adlib	C2	8	22	419.166
MB1	Adlib	177	0.9582		MB7	PRF	C2	9	23	558.888
MB1	Adlib	158	0.9269		MB8	PRF	C2	9	23	605.462
MB1	Adlib	130	0.9426		MB15	PRF	C2	9	23	279.444
MB1	Adlib	114	0.9749		MB16	PRF	C2	9	23	395.879
MB17	Adlib	504	1.0142		MB19	PRF	C2	9	23	442.453
MB17	Adlib	498	1.1031		MB9	PRF	C2	9	23	419.166
MB17	Adlib	485	1.0862		MB2	PRF	C2	9	23	512.314
MB17	Adlib	470	1.0648		MB6	PRF	C2	9	23	791.758
MB17	Adlib	456	1.0603		MB4	PRF	C2	9	23	884.906
MB17	Adlib	442	1.0581		MB11	PRF	C2	9	23	558.888
MB17	Adlib	415	1.0772		MB5	PRF	C2	9	23	749.385
MB17	Adlib	386	1.0693		MB20	PRF	C2	9	23	465.74
MB17	Adlib	359	1.0727		MB3	Adlib	C2	9	23	931.48
MB17	Adlib	331	1.1031		MB13	Adlib	C2	9	23	465.74
MB17	Adlib	330	1.1031		MB21	Adlib	C2	9	23	652.036
MB17	Adlib	302	1.0783		MB14	Adlib	C2	9	23	489.027
MB17	Adlib	274	1.0783		MB18	Adlib	C2	9	23	419.166
MB17	Adlib	246	1.1042		MB10	Adlib	C2	9	23	512.314
MB17	Adlib	218	1.084		MB12	Adlib	C2	9	23	787.815
MB17	Adlib	177	1.0592		MB22	Adlib	C2	9	23	666.816
MB17	Adlib	162	1.0761		MB23	Adlib	C2	9	23	558.888
MB17	Adlib	134	1.075		MB17	Adlib	C2	9	23	535.601
MB17	Adlib	92	0.9884		MB7	PRF	C2	10	24	558.888
MB7	PRF	944	0.8929		MB8	PRF	C2	10	24	652.036
MB7	PRF	936	0.8843		MB15	PRF	C2	10	24	256.157
MB7	PRF	924	0.8851		MB16	PRF	C2	10	24	419.166
MB7	PRF	908	0.8734		MB19	PRF	C2	10	24	465.74
MB7	PRF	880	0.8898		MB9	PRF	C2	10	24	395.879
MB7	PRF	880	0.8898		MB2	PRF	C2	10	24	861.619
MB7	PRF	852	0.8804		MB6	PRF	C2	10	24	652.036
MB7	PRF	826	0.8773		MB4	PRF	C2	10	24	582.175
MB7	PRF	809	0.8595		MB11	PRF	C2	10	24	558.888
MB7	PRF	782	0.8284		MB5	PRF	C2	10	24	672.525
MB7	PRF	748	0.8152		MB20	PRF	C2	10	24	465.74
MB7	PRF	728	0.8307		MB3	Adlib	C2	10	24	931.48
MB7	PRF	726	0.8152		MB13	Adlib	C2	10	24	558.888
MB7	PRF	698	0.854		MB21	Adlib	C2	10	24	535.601
MB7	PRF	656	0.8851		MB14	Adlib	C2	10	24	442.453
MB7	PRF	642	0.8905		MB18	Adlib	C2	10	24	489.027
MB7	PRF	624	0.92		MB10	Adlib	C2	10	24	349.305
MB7	PRF	614	0.9255		MB12	Adlib	C2	10	24	749.385
MB7	PRF	609	0.9231		MB22	Adlib	C2	10	24	729.33
MB7	PRF	586	0.9472		MB23	Adlib	C2	10	24	605.462
MB7	PRF	566	1.0047		MB17	Adlib	C2	10	24	698.61
MB7	PRF	558	0.941		MB7	PRF	C2	11	25	652.036
MB7	PRF	530	0.9387		MB8	PRF	C2	11	25	698.61
MB7	PRF	502	0.9224		MB15	PRF	C2	11	25	302.731
MB7	PRF	439	0.9573		MB16	PRF	C2	11	25	419.166
MB7	PRF	424	0.9658		MB19	PRF	C2	11	25	558.888
MB7	PRF	410	0.9752		MB9	PRF	C2	11	25	419.166
MB7	PRF	396	0.9666		MB2	PRF	C2	11	25	861.619
MB7	PRF	382	0.9666		MB6	PRF	C2	11	25	582.175
MB7	PRF	362	0.9581		MB4	PRF	C2	11	25	745.184
MB7	PRF	342	0.9123		MB11	PRF	C2	11	25	558.888
MB7	PRF	298	0.948		MB5	PRF	C2	11	25	595.665
MB7	PRF	244	0.9744		MB20	PRF	C2	11	25	442.453
MB7	PRF	214	0.9643		MB3	Adlib	C2	11	25	838.332
MB7	PRF	189	0.9495		MB13	Adlib	C2	11	25	349.305
MB7	PRF	172	0.9332		MB21	Adlib	C2	11	25	372.592
MB8	PRF	14	1.0214		MB14	Adlib	C2	11	25	465.74
MB7	PRF	14	1.0039		MB18	Adlib	C2	11	25	419.166
MB19	PRF	14	0.9544		MB10	Adlib	C2	11	25	419.166
MB9	PRF	14	1.0975		MB12	Adlib	C2	11	25	691.74
MB16	PRF	14	0.902		MB22	Adlib	C2	11	25	708.492
MB15	PRF	14	1.0307		MB23	Adlib	C2	11	25	512.314
MB13	Adlib	14	1.0179		MB17	Adlib	C2	11	25	628.749
MB3	Adlib	14	1.0177		MB7	PRF	C2	12	26	582.175
MB14	Adlib	14	1.0354		MB8	PRF	C2	12	26	628.749
MB21	Adlib	14	1.055		MB15	PRF	C2	12	26	372.592
MB10	Adlib	14	1.0279		MB16	PRF	C2	12	26	442.453
MB18	Adlib	14	1.0466		MB19	PRF	C2	12	26	512.314
MB6	PRF	14	0.9638		MB9	PRF	C2	12	26	465.74
MB4	PRF	14	1.0046		MB2	PRF	C2	12	26	861.619
MB2	PRF	14	0.9867		MB6	PRF	C2	12	26	535.601
MB5	PRF	14	0.9039		MB4	PRF	C2	12	26	628.749
MB11	PRF	14	0.9828		MB11	PRF	C2	12	26	489.027
MB20	PRF	14	1.0162		MB5	PRF	C2	12	26	710.955
MB23	Adlib	14	1.0367		MB20	PRF	C2	12	26	465.74
MB12	Adlib	14	1.014		MB3	Adlib	C2	12	26	884.906
MB22	Adlib	14	1.0419		MB13	Adlib	C2	12	26	512.314
MB1	Adlib	14	0.9969		MB21	Adlib	C2	12	26	465.74
MB17	Adlib	14	0.9963		MB14	Adlib	C2	12	26	442.453
MB8	PRF	28	1.0105		MB18	Adlib	C2	12	26	442.453
MB7	PRF	28	0.9938		MB10	Adlib	C2	12	26	489.027
MB19	PRF	28	0.946		MB12	Adlib	C2	12	26	730.17
MB9	PRF	28	1.0962		MB22	Adlib	C2	12	26	729.33
MB16	PRF	28	0.8739		MB23	Adlib	C2	12	26	512.314
MB15	PRF	28	0.9786		MB17	Adlib	C2	12	26	442.453
MB13	Adlib	28	1.0252		MB7	PRF	C2	13	27	605.462
MB3	Adlib	28	1.0272		MB8	PRF	C2	13	27	652.036
MB14	Adlib	28	1.0621		MB15	PRF	C2	13	27	372.592
MB21	Adlib	28	1.0661		MB16	PRF	C2	13	27	442.453
MB10	Adlib	28	1.051		MB19	PRF	C2	13	27	535.601
MB18	Adlib	28	1.0636		MB9	PRF	C2	13	27	442.453
MB6	PRF	28	0.974		MB2	PRF	C2	13	27	628.749
MB4	PRF	28	0.9882		MB6	PRF	C2	13	27	558.888
MB2	PRF	28	0.9783		MB4	PRF	C2	13	27	535.601
MB5	PRF	28	0.8601		MB11	PRF	C2	13	27	582.175
MB11	PRF	28	0.9838		MB5	PRF	C2	13	27	691.74
MB20	PRF	28	1.0072		MB20	PRF	C2	13	27	395.879
MB23	Adlib	28	1.0395		MB3	Adlib	C2	13	27	768.471
MB12	Adlib	28	1.0129		MB13	Adlib	C2	13	27	535.601
MB22	Adlib	28	1.0783		MB21	Adlib	C2	13	27	512.314
MB1	Adlib	28	0.9948		MB14	Adlib	C2	13	27	489.027
MB17	Adlib	28	0.9783		MB18	Adlib	C2	13	27	465.74
MB8	PRF	42	0.9583		MB10	Adlib	C2	13	27	419.166
MB7	PRF	42	0.9449		MB12	Adlib	C2	13	27	672.525
MB19	PRF	42	0.9178		MB22	Adlib	C2	13	27	729.33
MB9	PRF	42	1.0658		MB23	Adlib	C2	13	27	698.61
MB16	PRF	42	0.8347		MB17	Adlib	C2	13	27	675.323
MB15	PRF	42	0.9563		MB7	PRF	C2	14	28	558.888
MB13	Adlib	42	1.0301		MB8	PRF	C2	14	28	512.314
MB3	Adlib	42	0.9979		MB15	PRF	C2	14	28	302.731
MB14	Adlib	42	1.0661		MB16	PRF	C2	14	28	395.879
MB21	Adlib	42	1.0018		MB19	PRF	C2	14	28	535.601
MB10	Adlib	42	1.056		MB9	PRF	C2	14	28	465.74
MB18	Adlib	42	1.0618		MB2	PRF	C2	14	28	861.619
MB6	PRF	42	0.9577		MB6	PRF	C2	14	28	582.175
MB4	PRF	42	0.9607		MB4	PRF	C2	14	28	791.758
MB2	PRF	42	0.9783		MB11	PRF	C2	14	28	558.888
MB5	PRF	42	0.8137		MB5	PRF	C2	14	28	749.385
MB11	PRF	42	0.9886		MB20	PRF	C2	14	28	465.74
MB20	PRF	42	0.9823		MB3	Adlib	C2	14	28	931.48
MB23	Adlib	42	1.0453		MB13	Adlib	C2	14	28	558.888
MB12	Adlib	42	0.9946		MB21	Adlib	C2	14	28	442.453
MB22	Adlib	42	1.0862		MB14	Adlib	C2	14	28	489.027
MB1	Adlib	42	1.0115		MB18	Adlib	C2	14	28	442.453
MB17	Adlib	42	0.9929		MB10	Adlib	C2	14	28	535.601
MB8	PRF	56	0.9825		MB12	Adlib	C2	14	28	730.17
MB7	PRF	56	0.9604		MB22	Adlib	C2	14	28	729.33
MB19	PRF	56	0.9387		MB23	Adlib	C2	14	28	605.462
MB9	PRF	56	1.1025		MB17	Adlib	C2	14	28	745.184
MB16	PRF	56	0.8751		MB7	PRF	C3	1	29	349.305
MB15	PRF	56	0.9758		MB8	PRF	C3	1	29	349.305
MB13	Adlib	56	1.0195		MB15	PRF	C3	1	29	186.296
MB3	Adlib	56	1.0399		MB16	PRF	C3	1	29	232.87
MB14	Adlib	56	1.083		MB19	PRF	C3	1	29	326.018
MB21	Adlib	56	1.011		MB9	PRF	C3	1	29	232.87
MB10	Adlib	56	1.053		MB2	PRF	C3	1	29	326.018
MB18	Adlib	56	1.0904		MB6	PRF	C3	1	29	419.166
MB6	PRF	56	0.9425		MB4	PRF	C3	1	29	326.018
MB4	PRF	56	0.9332		MB11	PRF	C3	1	29	326.018
MB2	PRF	56	0.9587		MB5	PRF	C3	1	29	384.3
MB5	PRF	56	0.805		MB20	PRF	C3	1	29	186.296
MB11	PRF	56	0.9799		MB3	Adlib	C3	1	29	931.48
MB20	PRF	56	1.006		MB13	Adlib	C3	1	29	489.027
MB23	Adlib	56	1.0443		MB21	Adlib	C3	1	29	768.471
MB12	Adlib	56	1.0032		MB14	Adlib	C3	1	29	489.027
MB22	Adlib	56	1.1181		MB18	Adlib	C3	1	29	489.027
MB1	Adlib	56	0.9896		MB10	Adlib	C3	1	29	489.027
MB17	Adlib	56	1.0019		MB12	Adlib	C3	1	29	730.17
MB8	PRF	70	0.9786		MB22	Adlib	C3	1	29	729.33
MB7	PRF	70	0.9511		MB23	Adlib	C3	1	29	605.462
MB19	PRF	70	0.9261		MB17	Adlib	C3	1	29	745.184
MB9	PRF	70	1.1114		MB7	PRF	C3	2	30	209.583
MB16	PRF	70	0.8336		MB8	PRF	C3	2	30	209.583
MB15	PRF	70	0.9284		MB15	PRF	C3	2	30	116.435
MB13	Adlib	70	1.0219		MB16	PRF	C3	2	30	139.722
MB3	Adlib	70	1.0304		MB19	PRF	C3	2	30	186.296
MB14	Adlib	70	1.081		MB9	PRF	C3	2	30	139.722
MB21	Adlib	70	1.0202		MB2	PRF	C3	2	30	186.296
MB10	Adlib	70	1.051		MB6	PRF	C3	2	30	256.157
MB18	Adlib	70	1.0895		MB4	PRF	C3	2	30	186.296
MB6	PRF	70	0.9192		MB11	PRF	C3	2	30	186.296
MB4	PRF	70	0.9542		MB5	PRF	C3	2	30	230.58
MB2	PRF	70	0.951		MB20	PRF	C3	2	30	116.435
MB5	PRF	70	0.7874		MB3	Adlib	C3	2	30	838.332
MB11	PRF	70	0.9877		MB13	Adlib	C3	2	30	349.305
MB20	PRF	70	1.0162		MB21	Adlib	C3	2	30	535.601
MB23	Adlib	70	1.0615		MB14	Adlib	C3	2	30	489.027
MB12	Adlib	70	1		MB18	Adlib	C3	2	30	465.74
MB22	Adlib	70	1.1633		MB10	Adlib	C3	2	30	558.888
MB1	Adlib	70	0.977		MB12	Adlib	C3	2	30	403.515
MB17	Adlib	70	1.0199		MB22	Adlib	C3	2	30	395.922
MB8	PRF	84	0.9412		MB23	Adlib	C3	2	30	419.166
MB7	PRF	84	0.9154		MB17	Adlib	C3	2	30	605.462
MB19	PRF	84	0.8937		MB7	PRF	C3	3	31	209.583
MB9	PRF	84	1.0734		MB8	PRF	C3	3	31	209.583
MB16	PRF	84	0.7798		MB15	PRF	C3	3	31	116.435
MB15	PRF	84	0.9219		MB16	PRF	C3	3	31	139.722
MB13	Adlib	84	0.9968		MB19	PRF	C3	3	31	186.296
MB3	Adlib	84	1.0185		MB9	PRF	C3	3	31	139.722
MB14	Adlib	84	1.076		MB2	PRF	C3	3	31	186.296
MB21	Adlib	84	1		MB6	PRF	C3	3	31	256.157
MB10	Adlib	84	1.057		MB4	PRF	C3	3	31	186.296
MB18	Adlib	84	1.0788		MB11	PRF	C3	3	31	186.296
MB6	PRF	84	0.904		MB5	PRF	C3	3	31	230.58
MB4	PRF	84	0.9221		MB20	PRF	C3	3	31	116.435
MB2	PRF	84	0.8992		MB3	Adlib	C3	3	31	768.471
MB5	PRF	84	0.7691		MB13	Adlib	C3	3	31	558.888
MB11	PRF	84	0.9517		MB21	Adlib	C3	3	31	605.462
MB20	PRF	84	0.971		MB14	Adlib	C3	3	31	489.027
MB23	Adlib	84	1.0491		MB18	Adlib	C3	3	31	489.027
MB12	Adlib	84	0.9871		MB10	Adlib	C3	3	31	582.175
MB22	Adlib	84	1.1429		MB12	Adlib	C3	3	31	749.385
MB1	Adlib	84	0.9656		MB22	Adlib	C3	3	31	729.33
MB17	Adlib	84	0.9884		MB23	Adlib	C3	3	31	838.332
MB8	PRF	98	0.9677		MB17	Adlib	C3	3	31	908.193
MB7	PRF	98	0.9262		MB7	PRF	C3	4	32	209.583
MB19	PRF	98	0.9136		MB8	PRF	C3	4	32	209.583
MB9	PRF	98	1.1165		MB15	PRF	C3	4	32	116.435
MB16	PRF	98	0.8101		MB16	PRF	C3	4	32	139.722
MB15	PRF	98	0.9144		MB19	PRF	C3	4	32	186.296
MB13	Adlib	98	1.0049		MB9	PRF	C3	4	32	139.722
MB3	Adlib	98	1.0399		MB2	PRF	C3	4	32	186.296
MB14	Adlib	98	1.0969		MB6	PRF	C3	4	32	232.87
MB21	Adlib	98	0.978		MB4	PRF	C3	4	32	186.296
MB10	Adlib	98	1.056		MB11	PRF	C3	4	32	186.296
MB18	Adlib	98	1.0913		MB5	PRF	C3	4	32	230.58
MB6	PRF	98	0.9303		MB20	PRF	C3	4	32	116.435
MB4	PRF	98	0.9509		MB3	Adlib	C3	4	32	884.906
MB2	PRF	98	0.9363		MB13	Adlib	C3	4	32	558.888
MB5	PRF	98	0.7839		MB21	Adlib	C3	4	32	326.018
MB11	PRF	98	0.976		MB14	Adlib	C3	4	32	465.74
MB20	PRF	98	0.9902		MB18	Adlib	C3	4	32	442.453
MB23	Adlib	98	1.0281		MB10	Adlib	C3	4	32	558.888
MB12	Adlib	98	1.0129		MB12	Adlib	C3	4	32	787.815
MB22	Adlib	98	1.1385		MB22	Adlib	C3	4	32	729.33
MB1	Adlib	98	0.9562		MB23	Adlib	C3	4	32	745.184
MB17	Adlib	98	1.0064		MB17	Adlib	C3	4	32	558.888
MB8	PRF	112	1.0019		MB7	PRF	C3	5	33	163.009
MB7	PRF	112	0.9418		MB8	PRF	C3	5	33	209.583
MB19	PRF	112	0.9209		MB15	PRF	C3	5	33	116.435
MB9	PRF	112	1.1329		MB16	PRF	C3	5	33	326.018
MB16	PRF	112	0.8179		MB19	PRF	C3	5	33	326.018
MB15	PRF	112	0.906		MB9	PRF	C3	5	33	139.722
MB13	Adlib	112	0.9959		MB2	PRF	C3	5	33	675.323
MB3	Adlib	112	1.0288		MB6	PRF	C3	5	33	372.592
MB14	Adlib	112	1.0959		MB4	PRF	C3	5	33	582.175
MB21	Adlib	112	1.0477		MB11	PRF	C3	5	33	0
MB10	Adlib	112	1.0611		MB5	PRF	C3	5	33	384.3
MB18	Adlib	112	1.1092		MB20	PRF	C3	5	33	302.731
MB6	PRF	112	0.9171		MB3	Adlib	C3	5	33	419.166
MB4	PRF	112	0.9666		MB13	Adlib	C3	5	33	116.435
MB2	PRF	112	0.9657		MB21	Adlib	C3	5	33	256.157
MB5	PRF	112	0.8242		MB14	Adlib	C3	5	33	256.157
MB11	PRF	112	1.0178		MB18	Adlib	C3	5	33	291.087
MB20	PRF	112	0.9981		MB10	Adlib	C3	5	33	69.861
MB23	Adlib	112	1.0491		MB12	Adlib	C3	5	33	768.6
MB12	Adlib	112	0.9655		MB22	Adlib	C3	5	33	729.33
MB22	Adlib	112	1.1447		MB23	Adlib	C3	5	33	745.184
MB1	Adlib	112	0.9426		MB17	Adlib	C3	5	33	698.61
MB17	Adlib	112	1.075		MB7	PRF	C3	6	34	908.193
MB8	PRF	0	1		MB8	PRF	C3	6	34	582.175
MB7	PRF	0	1		MB15	PRF	C3	6	34	349.305
MB19	PRF	0	1		MB16	PRF	C3	6	34	349.305
MB9	PRF	0	1		MB19	PRF	C3	6	34	442.453
MB16	PRF	0	1		MB9	PRF	C3	6	34	419.166
MB15	PRF	0	1		MB2	PRF	C3	6	34	442.453
MB13	Adlib	0	1		MB6	PRF	C3	6	34	582.175
MB3	Adlib	0	1		MB4	PRF	C3	6	34	232.87
MB14	Adlib	0	1		MB11	PRF	C3	6	34	419.166
MB21	Adlib	0	1		MB5	PRF	C3	6	34	595.665
MB10	Adlib	0	1		MB20	PRF	C3	6	34	349.305
MB18	Adlib	0	1		MB3	Adlib	C3	6	34	861.619
MB6	PRF	0	1		MB13	Adlib	C3	6	34	535.601
MB4	PRF	0	1		MB21	Adlib	C3	6	34	209.583
MB2	PRF	0	1		MB14	Adlib	C3	6	34	489.027
MB5	PRF	0	1		MB18	Adlib	C3	6	34	442.453
MB11	PRF	0	1		MB10	Adlib	C3	6	34	465.74
MB20	PRF	0	1		MB12	Adlib	C3	6	34	730.17
MB23	Adlib	0	1		MB22	Adlib	C3	6	34	729.33
MB12	Adlib	0	1		MB23	Adlib	C3	6	34	721.897
MB22	Adlib	0	1		MB17	Adlib	C3	6	34	582.175
MB1	Adlib	0	1		MB7	PRF	C3	7	35	489.027
MB17	Adlib	0	1		MB8	PRF	C3	7	35	535.601
					MB15	PRF	C3	7	35	419.166
					MB16	PRF	C3	7	35	512.314
					MB19	PRF	C3	7	35	675.323
					MB9	PRF	C3	7	35	442.453
					MB2	PRF	C3	7	35	675.323
					MB6	PRF	C3	7	35	465.74
					MB4	PRF	C3	7	35	698.61
					MB11	PRF	C3	7	35	349.305
					MB5	PRF	C3	7	35	672.525
					MB20	PRF	C3	7	35	326.018
					MB3	Adlib	C3	7	35	884.906
					MB13	Adlib	C3	7	35	512.314
					MB21	Adlib	C3	7	35	326.018
					MB14	Adlib	C3	7	35	489.027
					MB18	Adlib	C3	7	35	442.453
					MB10	Adlib	C3	7	35	372.592
					MB12	Adlib	C3	7	35	384.3
					MB22	Adlib	C3	7	35	395.922
					MB23	Adlib	C3	7	35	419.166
					MB17	Adlib	C3	7	35	442.453
					MB7	PRF	C3	8	36	535.601
					MB8	PRF	C3	8	36	605.462
					MB15	PRF	C3	8	36	326.018
					MB16	PRF	C3	8	36	465.74
					MB19	PRF	C3	8	36	512.314
					MB9	PRF	C3	8	36	395.879
					MB2	PRF	C3	8	36	465.74
					MB6	PRF	C3	8	36	768.471
					MB4	PRF	C3	8	36	628.749
					MB11	PRF	C3	8	36	326.018
					MB5	PRF	C3	8	36	749.385
					MB20	PRF	C3	8	36	419.166
					MB3	Adlib	C3	8	36	931.48
					MB13	Adlib	C3	8	36	372.592
					MB21	Adlib	C3	8	36	372.592
					MB14	Adlib	C3	8	36	489.027
					MB18	Adlib	C3	8	36	442.453
					MB10	Adlib	C3	8	36	326.018
					MB12	Adlib	C3	8	36	691.74
					MB22	Adlib	C3	8	36	625.14
					MB23	Adlib	C3	8	36	489.027
					MB17	Adlib	C3	8	36	512.314
					MB7	PRF	C3	9	37	535.601
					MB8	PRF	C3	9	37	605.462
					MB15	PRF	C3	9	37	349.305
					MB16	PRF	C3	9	37	465.74
					MB19	PRF	C3	9	37	512.314
					MB9	PRF	C3	9	37	419.166
					MB2	PRF	C3	9	37	628.749
					MB6	PRF	C3	9	37	768.471
					MB4	PRF	C3	9	37	768.471
					MB11	PRF	C3	9	37	582.175
					MB5	PRF	C3	9	37	749.385
					MB20	PRF	C3	9	37	442.453
					MB3	Adlib	C3	9	37	908.193
					MB13	Adlib	C3	9	37	372.592
					MB21	Adlib	C3	9	37	745.184
					MB14	Adlib	C3	9	37	489.027
					MB18	Adlib	C3	9	37	442.453
					MB10	Adlib	C3	9	37	372.592
					MB12	Adlib	C3	9	37	787.815
					MB22	Adlib	C3	9	37	583.464
					MB23	Adlib	C3	9	37	628.749
					MB17	Adlib	C3	9	37	652.036
					MB7	PRF	C3	10	38	628.749
					MB8	PRF	C3	10	38	582.175
					MB15	PRF	C3	10	38	349.305
					MB16	PRF	C3	10	38	465.74
					MB19	PRF	C3	10	38	465.74
					MB9	PRF	C3	10	38	465.74
					MB2	PRF	C3	10	38	349.305
					MB6	PRF	C3	10	38	628.749
					MB4	PRF	C3	10	38	698.61
					MB11	PRF	C3	10	38	745.184
					MB5	PRF	C3	10	38	749.385
					MB20	PRF	C3	10	38	442.453
					MB3	Adlib	C3	10	38	931.48
					MB13	Adlib	C3	10	38	419.166
					MB21	Adlib	C3	10	38	628.749
					MB14	Adlib	C3	10	38	442.453
					MB18	Adlib	C3	10	38	419.166
					MB10	Adlib	C3	10	38	419.166
					MB12	Adlib	C3	10	38	787.815
					MB22	Adlib	C3	10	38	583.464
					MB23	Adlib	C3	10	38	628.749
					MB17	Adlib	C3	10	38	558.888
					MB7	PRF	C3	11	39	558.888
					MB8	PRF	C3	11	39	605.462
					MB15	PRF	C3	11	39	349.305
					MB16	PRF	C3	11	39	465.74
					MB19	PRF	C3	11	39	512.314
					MB9	PRF	C3	11	39	465.74
					MB2	PRF	C3	11	39	628.749
					MB6	PRF	C3	11	39	489.027
					MB4	PRF	C3	11	39	698.61
					MB11	PRF	C3	11	39	489.027
					MB5	PRF	C3	11	39	710.955
					MB20	PRF	C3	11	39	465.74
					MB3	Adlib	C3	11	39	815.045
					MB13	Adlib	C3	11	39	372.592
					MB21	Adlib	C3	11	39	489.027
					MB14	Adlib	C3	11	39	465.74
					MB18	Adlib	C3	11	39	419.166
					MB10	Adlib	C3	11	39	326.018
					MB12	Adlib	C3	11	39	691.74
					MB22	Adlib	C3	11	39	583.464
					MB23	Adlib	C3	11	39	698.61
					MB17	Adlib	C3	11	39	582.175
					MB7	PRF	C3	12	40	605.462
					MB8	PRF	C3	12	40	675.323
					MB15	PRF	C3	12	40	349.305
					MB16	PRF	C3	12	40	442.453
					MB19	PRF	C3	12	40	605.462
					MB9	PRF	C3	12	40	465.74
					MB2	PRF	C3	12	40	605.462
					MB6	PRF	C3	12	40	512.314
					MB4	PRF	C3	12	40	302.731
					MB11	PRF	C3	12	40	372.592
					MB5	PRF	C3	12	40	653.31
					MB20	PRF	C3	12	40	442.453
					MB3	Adlib	C3	12	40	745.184
					MB13	Adlib	C3	12	40	489.027
					MB21	Adlib	C3	12	40	372.592
					MB14	Adlib	C3	12	40	489.027
					MB18	Adlib	C3	12	40	465.74
					MB10	Adlib	C3	12	40	326.018
					MB12	Adlib	C3	12	40	691.74
					MB22	Adlib	C3	12	40	583.464
					MB23	Adlib	C3	12	40	698.61
					MB17	Adlib	C3	12	40	582.175
					MB7	PRF	C3	13	41	675.323
					MB8	PRF	C3	13	41	489.027
					MB15	PRF	C3	13	41	326.018
					MB16	PRF	C3	13	41	419.166
					MB19	PRF	C3	13	41	582.175
					MB9	PRF	C3	13	41	465.74
					MB2	PRF	C3	13	41	605.462
					MB6	PRF	C3	13	41	675.323
					MB4	PRF	C3	13	41	605.462
					MB11	PRF	C3	13	41	442.453
					MB5	PRF	C3	13	41	749.385
					MB20	PRF	C3	13	41	395.879
					MB3	Adlib	C3	13	41	908.193
					MB13	Adlib	C3	13	41	512.314
					MB21	Adlib	C3	13	41	442.453
					MB14	Adlib	C3	13	41	489.027
					MB18	Adlib	C3	13	41	419.166
					MB10	Adlib	C3	13	41	326.018
					MB12	Adlib	C3	13	41	614.88
					MB22	Adlib	C3	13	41	729.33
					MB23	Adlib	C3	13	41	652.036
					MB17	Adlib	C3	13	41	721.897
					MB7	PRF	C3	14	42	605.462
					MB8	PRF	C3	14	42	698.61
					MB15	PRF	C3	14	42	326.018
					MB16	PRF	C3	14	42	465.74
					MB19	PRF	C3	14	42	465.74
					MB9	PRF	C3	14	42	465.74
					MB2	PRF	C3	14	42	861.619
					MB6	PRF	C3	14	42	768.471
					MB4	PRF	C3	14	42	791.758
					MB11	PRF	C3	14	42	628.749
					MB5	PRF	C3	14	42	710.955
					MB20	PRF	C3	14	42	465.74
					MB3	Adlib	C3	14	42	838.332
					MB13	Adlib	C3	14	42	558.888
					MB21	Adlib	C3	14	42	419.166
					MB14	Adlib	C3	14	42	489.027
					MB18	Adlib	C3	14	42	419.166
					MB10	Adlib	C3	14	42	395.879
					MB12	Adlib	C3	14	42	634.095
					MB22	Adlib	C3	14	42	729.33
					MB23	Adlib	C3	14	42	698.61
					MB17	Adlib	C3	14	42	582.175
					MB7	PRF	C4	1	43	349.305
					MB8	PRF	C4	1	43	349.305
					MB15	PRF	C4	1	43	186.296
					MB16	PRF	C4	1	43	232.87
					MB19	PRF	C4	1	43	326.018
					MB9	PRF	C4	1	43	232.87
					MB2	PRF	C4	1	43	326.018
					MB6	PRF	C4	1	43	419.166
					MB4	PRF	C4	1	43	326.018
					MB11	PRF	C4	1	43	326.018
					MB5	PRF	C4	1	43	384.3
					MB20	PRF	C4	1	43	186.296
					MB3	Adlib	C4	1	43	908.193
					MB13	Adlib	C4	1	43	442.453
					MB21	Adlib	C4	1	43	558.888
					MB14	Adlib	C4	1	43	489.027
					MB18	Adlib	C4	1	43	395.879
					MB10	Adlib	C4	1	43	372.592
					MB12	Adlib	C4	1	43	710.955
					MB22	Adlib	C4	1	43	729.33
					MB23	Adlib	C4	1	43	721.897
					MB17	Adlib	C4	1	43	489.027
					MB7	PRF	C4	2	44	209.583
					MB8	PRF	C4	2	44	209.583
					MB15	PRF	C4	2	44	116.435
					MB16	PRF	C4	2	44	139.722
					MB19	PRF	C4	2	44	186.296
					MB9	PRF	C4	2	44	139.722
					MB2	PRF	C4	2	44	186.296
					MB6	PRF	C4	2	44	256.157
					MB4	PRF	C4	2	44	186.296
					MB11	PRF	C4	2	44	186.296
					MB5	PRF	C4	2	44	230.58
					MB20	PRF	C4	2	44	116.435
					MB3	Adlib	C4	2	44	838.332
					MB13	Adlib	C4	2	44	558.888
					MB21	Adlib	C4	2	44	582.175
					MB14	Adlib	C4	2	44	442.453
					MB18	Adlib	C4	2	44	442.453
					MB10	Adlib	C4	2	44	558.888
					MB12	Adlib	C4	2	44	595.665
					MB22	Adlib	C4	2	44	729.33
					MB23	Adlib	C4	2	44	628.749
					MB17	Adlib	C4	2	44	768.471
					MB7	PRF	C4	3	45	209.583
					MB8	PRF	C4	3	45	209.583
					MB15	PRF	C4	3	45	116.435
					MB16	PRF	C4	3	45	139.722
					MB19	PRF	C4	3	45	186.296
					MB9	PRF	C4	3	45	139.722
					MB2	PRF	C4	3	45	186.296
					MB6	PRF	C4	3	45	256.157
					MB4	PRF	C4	3	45	186.296
					MB11	PRF	C4	3	45	186.296
					MB5	PRF	C4	3	45	230.58
					MB20	PRF	C4	3	45	116.435
					MB3	Adlib	C4	3	45	954.767
					MB13	Adlib	C4	3	45	535.601
					MB21	Adlib	C4	3	45	465.74
					MB14	Adlib	C4	3	45	349.305
					MB18	Adlib	C4	3	45	419.166
					MB10	Adlib	C4	3	45	535.601
					MB12	Adlib	C4	3	45	614.88
					MB22	Adlib	C4	3	45	729.33
					MB23	Adlib	C4	3	45	721.897
					MB17	Adlib	C4	3	45	628.749
					MB7	PRF	C4	4	46	209.583
					MB8	PRF	C4	4	46	209.583
					MB15	PRF	C4	4	46	116.435
					MB16	PRF	C4	4	46	139.722
					MB19	PRF	C4	4	46	186.296
					MB9	PRF	C4	4	46	139.722
					MB2	PRF	C4	4	46	186.296
					MB6	PRF	C4	4	46	256.157
					MB4	PRF	C4	4	46	186.296
					MB11	PRF	C4	4	46	186.296
					MB5	PRF	C4	4	46	230.58
					MB20	PRF	C4	4	46	116.435
					MB3	Adlib	C4	4	46	815.045
					MB13	Adlib	C4	4	46	465.74
					MB21	Adlib	C4	4	46	349.305
					MB14	Adlib	C4	4	46	489.027
					MB18	Adlib	C4	4	46	442.453
					MB10	Adlib	C4	4	46	395.879
					MB12	Adlib	C4	4	46	710.955
					MB22	Adlib	C4	4	46	729.33
					MB23	Adlib	C4	4	46	535.601
					MB17	Adlib	C4	4	46	652.036
					MB7	PRF	C4	5	47	954.767
					MB8	PRF	C4	5	47	652.036
					MB15	PRF	C4	5	47	349.305
					MB16	PRF	C4	5	47	535.601
					MB19	PRF	C4	5	47	605.462
					MB9	PRF	C4	5	47	419.166
					MB2	PRF	C4	5	47	512.314
					MB6	PRF	C4	5	47	721.897
					MB4	PRF	C4	5	47	815.045
					MB11	PRF	C4	5	47	349.305
					MB5	PRF	C4	5	47	557.235
					MB20	PRF	C4	5	47	395.879
					MB3	Adlib	C4	5	47	954.767
					MB13	Adlib	C4	5	47	372.592
					MB21	Adlib	C4	5	47	512.314
					MB14	Adlib	C4	5	47	349.305
					MB18	Adlib	C4	5	47	419.166
					MB10	Adlib	C4	5	47	302.731
					MB12	Adlib	C4	5	47	787.815
					MB22	Adlib	C4	5	47	729.33
					MB23	Adlib	C4	5	47	652.036
					MB17	Adlib	C4	5	47	582.175
					MB7	PRF	C4	6	48	652.036
					MB8	PRF	C4	6	48	489.027
					MB15	PRF	C4	6	48	326.018
					MB16	PRF	C4	6	48	465.74
					MB19	PRF	C4	6	48	489.027
					MB9	PRF	C4	6	48	465.74
					MB2	PRF	C4	6	48	652.036
					MB6	PRF	C4	6	48	535.601
					MB4	PRF	C4	6	48	232.87
					MB11	PRF	C4	6	48	419.166
					MB5	PRF	C4	6	48	691.74
					MB20	PRF	C4	6	48	395.879
					MB3	Adlib	C4	6	48	978.054
					MB13	Adlib	C4	6	48	395.879
					MB21	Adlib	C4	6	48	628.749
					MB14	Adlib	C4	6	48	419.166
					MB18	Adlib	C4	6	48	465.74
					MB10	Adlib	C4	6	48	465.74
					MB12	Adlib	C4	6	48	691.74
					MB22	Adlib	C4	6	48	708.492
					MB23	Adlib	C4	6	48	605.462
					MB17	Adlib	C4	6	48	628.749
					MB7	PRF	C4	7	49	605.462
					MB8	PRF	C4	7	49	652.036
					MB15	PRF	C4	7	49	302.731
					MB16	PRF	C4	7	49	395.879
					MB19	PRF	C4	7	49	512.314
					MB9	PRF	C4	7	49	442.453
					MB2	PRF	C4	7	49	768.471
					MB6	PRF	C4	7	49	605.462
					MB4	PRF	C4	7	49	721.897
					MB11	PRF	C4	7	49	535.601
					MB5	PRF	C4	7	49	653.31
					MB20	PRF	C4	7	49	535.601
					MB3	Adlib	C4	7	49	884.906
					MB13	Adlib	C4	7	49	372.592
					MB21	Adlib	C4	7	49	465.74
					MB14	Adlib	C4	7	49	489.027
					MB18	Adlib	C4	7	49	465.74
					MB10	Adlib	C4	7	49	395.879
					MB12	Adlib	C4	7	49	710.955
					MB22	Adlib	C4	7	49	729.33
					MB23	Adlib	C4	7	49	512.314
					MB17	Adlib	C4	7	49	675.323
					MB7	PRF	C4	8	50	628.749
					MB8	PRF	C4	8	50	419.166
					MB15	PRF	C4	8	50	326.018
					MB16	PRF	C4	8	50	442.453
					MB19	PRF	C4	8	50	489.027
					MB9	PRF	C4	8	50	442.453
					MB2	PRF	C4	8	50	395.879
					MB6	PRF	C4	8	50	535.601
					MB4	PRF	C4	8	50	698.61
					MB11	PRF	C4	8	50	558.888
					MB5	PRF	C4	8	50	749.385
					MB20	PRF	C4	8	50	442.453
					MB3	Adlib	C4	8	50	954.767
					MB13	Adlib	C4	8	50	419.166
					MB21	Adlib	C4	8	50	419.166
					MB14	Adlib	C4	8	50	489.027
					MB18	Adlib	C4	8	50	489.027
					MB10	Adlib	C4	8	50	326.018
					MB12	Adlib	C4	8	50	653.31
					MB22	Adlib	C4	8	50	729.33
					MB23	Adlib	C4	8	50	558.888
					MB17	Adlib	C4	8	50	535.601
					MB7	PRF	C4	9	51	675.323
					MB8	PRF	C4	9	51	605.462
					MB15	PRF	C4	9	51	372.592
					MB16	PRF	C4	9	51	419.166
					MB19	PRF	C4	9	51	605.462
					MB9	PRF	C4	9	51	442.453
					MB2	PRF	C4	9	51	628.749
					MB6	PRF	C4	9	51	745.184
					MB4	PRF	C4	9	51	675.323
					MB11	PRF	C4	9	51	582.175
					MB5	PRF	C4	9	51	710.955
					MB20	PRF	C4	9	51	465.74
					MB3	Adlib	C4	9	51	1071.2
					MB13	Adlib	C4	9	51	442.453
					MB21	Adlib	C4	9	51	652.036
					MB14	Adlib	C4	9	51	419.166
					MB18	Adlib	C4	9	51	489.027
					MB10	Adlib	C4	9	51	535.601
					MB12	Adlib	C4	9	51	787.815
					MB22	Adlib	C4	9	51	729.33
					MB23	Adlib	C4	9	51	745.184
					MB17	Adlib	C4	9	51	768.471
					MB7	PRF	C4	10	52	582.175
					MB8	PRF	C4	10	52	628.749
					MB15	PRF	C4	10	52	326.018
					MB16	PRF	C4	10	52	535.601
					MB19	PRF	C4	10	52	465.74
					MB9	PRF	C4	10	52	465.74
					MB2	PRF	C4	10	52	605.462
					MB6	PRF	C4	10	52	652.036
					MB4	PRF	C4	10	52	675.323
					MB11	PRF	C4	10	52	652.036
					MB5	PRF	C4	10	52	749.385
					MB20	PRF	C4	10	52	465.74
					MB3	Adlib	C4	10	52	884.906
					MB13	Adlib	C4	10	52	442.453
					MB21	Adlib	C4	10	52	652.036
					MB14	Adlib	C4	10	52	302.731
					MB18	Adlib	C4	10	52	489.027
					MB10	Adlib	C4	10	52	512.314
					MB12	Adlib	C4	10	52	787.815
					MB22	Adlib	C4	10	52	729.33
					MB23	Adlib	C4	10	52	652.036
					MB17	Adlib	C4	10	52	768.471
					MB7	PRF	C4	11	53	605.462
					MB8	PRF	C4	11	53	652.036
					MB15	PRF	C4	11	53	349.305
					MB16	PRF	C4	11	53	419.166
					MB19	PRF	C4	11	53	442.453
					MB9	PRF	C4	11	53	465.74
					MB2	PRF	C4	11	53	558.888
					MB6	PRF	C4	11	53	582.175
					MB4	PRF	C4	11	53	791.758
					MB11	PRF	C4	11	53	558.888
					MB5	PRF	C4	11	53	653.31
					MB20	PRF	C4	11	53	442.453
					MB3	Adlib	C4	11	53	861.619
					MB13	Adlib	C4	11	53	372.592
					MB21	Adlib	C4	11	53	395.879
					MB14	Adlib	C4	11	53	489.027
					MB18	Adlib	C4	11	53	419.166
					MB10	Adlib	C4	11	53	419.166
					MB12	Adlib	C4	11	53	614.88
					MB22	Adlib	C4	11	53	729.33
					MB23	Adlib	C4	11	53	652.036
					MB17	Adlib	C4	11	53	745.184
					MB7	PRF	C4	12	54	419.166
					MB8	PRF	C4	12	54	582.175
					MB15	PRF	C4	12	54	372.592
					MB16	PRF	C4	12	54	465.74
					MB19	PRF	C4	12	54	465.74
					MB9	PRF	C4	12	54	326.018
					MB2	PRF	C4	12	54	582.175
					MB6	PRF	C4	12	54	535.601
					MB4	PRF	C4	12	54	698.61
					MB11	PRF	C4	12	54	558.888
					MB5	PRF	C4	12	54	576.45
					MB20	PRF	C4	12	54	465.74
					MB3	Adlib	C4	12	54	908.193
					MB13	Adlib	C4	12	54	489.027
					MB21	Adlib	C4	12	54	698.61
					MB14	Adlib	C4	12	54	489.027
					MB18	Adlib	C4	12	54	489.027
					MB10	Adlib	C4	12	54	535.601
					MB12	Adlib	C4	12	54	691.74
					MB22	Adlib	C4	12	54	729.33
					MB23	Adlib	C4	12	54	675.323
					MB17	Adlib	C4	12	54	768.471
					MB7	PRF	C4	13	55	558.888
					MB8	PRF	C4	13	55	605.462
					MB15	PRF	C4	13	55	349.305
					MB16	PRF	C4	13	55	442.453
					MB19	PRF	C4	13	55	582.175
					MB9	PRF	C4	13	55	419.166
					MB2	PRF	C4	13	55	535.601
					MB6	PRF	C4	13	55	675.323
					MB4	PRF	C4	13	55	442.453
					MB11	PRF	C4	13	55	512.314
					MB5	PRF	C4	13	55	595.665
					MB20	PRF	C4	13	55	442.453
					MB3	Adlib	C4	13	55	861.619
					MB13	Adlib	C4	13	55	326.018
					MB21	Adlib	C4	13	55	582.175
					MB14	Adlib	C4	13	55	372.592
					MB18	Adlib	C4	13	55	419.166
					MB10	Adlib	C4	13	55	395.879
					MB12	Adlib	C4	13	55	691.74
					MB22	Adlib	C4	13	55	729.33
					MB23	Adlib	C4	13	55	745.184
					MB17	Adlib	C4	13	55	582.175
					MB7	PRF	C4	14	56	558.888
					MB8	PRF	C4	14	56	652.036
					MB15	PRF	C4	14	56	349.305
					MB16	PRF	C4	14	56	465.74
					MB19	PRF	C4	14	56	605.462
					MB9	PRF	C4	14	56	395.879
					MB2	PRF	C4	14	56	768.471
					MB6	PRF	C4	14	56	465.74
					MB4	PRF	C4	14	56	675.323
					MB11	PRF	C4	14	56	279.444
					MB5	PRF	C4	14	56	672.525
					MB20	PRF	C4	14	56	442.453
					MB3	Adlib	C4	14	56	815.045
					MB13	Adlib	C4	14	56	558.888
					MB21	Adlib	C4	14	56	442.453
					MB14	Adlib	C4	14	56	489.027
					MB18	Adlib	C4	14	56	489.027
					MB10	Adlib	C4	14	56	442.453
					MB12	Adlib	C4	14	56	749.385
					MB22	Adlib	C4	14	56	791.844
					MB23	Adlib	C4	14	56	675.323
					MB17	Adlib	C4	14	56	768.471
					MB7	PRF	C5	1	57	349.305
					MB8	PRF	C5	1	57	349.305
					MB15	PRF	C5	1	57	186.296
					MB16	PRF	C5	1	57	232.87
					MB19	PRF	C5	1	57	326.018
					MB9	PRF	C5	1	57	232.87
					MB2	PRF	C5	1	57	326.018
					MB6	PRF	C5	1	57	419.166
					MB4	PRF	C5	1	57	326.018
					MB11	PRF	C5	1	57	326.018
					MB5	PRF	C5	1	57	384.3
					MB20	PRF	C5	1	57	186.296
					MB3	Adlib	C5	1	57	861.619
					MB13	Adlib	C5	1	57	489.027
					MB21	Adlib	C5	1	57	628.749
					MB14	Adlib	C5	1	57	372.592
					MB18	Adlib	C5	1	57	442.453
					MB10	Adlib	C5	1	57	442.453
					MB12	Adlib	C5	1	57	710.955
					MB22	Adlib	C5	1	57	708.492
					MB23	Adlib	C5	1	57	745.184
					MB17	Adlib	C5	1	57	675.323
					MB7	PRF	C5	2	58	209.583
					MB8	PRF	C5	2	58	209.583
					MB15	PRF	C5	2	58	116.435
					MB16	PRF	C5	2	58	139.722
					MB19	PRF	C5	2	58	186.296
					MB9	PRF	C5	2	58	139.722
					MB2	PRF	C5	2	58	186.296
					MB6	PRF	C5	2	58	256.157
					MB4	PRF	C5	2	58	186.296
					MB11	PRF	C5	2	58	186.296
					MB5	PRF	C5	2	58	230.58
					MB20	PRF	C5	2	58	116.435
					MB3	Adlib	C5	2	58	1071.2
					MB13	Adlib	C5	2	58	558.888
					MB21	Adlib	C5	2	58	884.906
					MB14	Adlib	C5	2	58	489.027
					MB18	Adlib	C5	2	58	465.74
					MB10	Adlib	C5	2	58	652.036
					MB12	Adlib	C5	2	58	653.31
					MB22	Adlib	C5	2	58	729.33
					MB23	Adlib	C5	2	58	675.323
					MB17	Adlib	C5	2	58	768.471
					MB7	PRF	C5	3	59	209.583
					MB8	PRF	C5	3	59	209.583
					MB15	PRF	C5	3	59	116.435
					MB16	PRF	C5	3	59	139.722
					MB19	PRF	C5	3	59	186.296
					MB9	PRF	C5	3	59	139.722
					MB2	PRF	C5	3	59	186.296
					MB6	PRF	C5	3	59	256.157
					MB4	PRF	C5	3	59	186.296
					MB11	PRF	C5	3	59	139.722
					MB5	PRF	C5	3	59	38.43
					MB20	PRF	C5	3	59	116.435
					MB3	Adlib	C5	3	59	1024.63
					MB13	Adlib	C5	3	59	535.601
					MB21	Adlib	C5	3	59	815.045
					MB14	Adlib	C5	3	59	489.027
					MB18	Adlib	C5	3	59	395.879
					MB10	Adlib	C5	3	59	395.879
					MB12	Adlib	C5	3	59	768.6
					MB22	Adlib	C5	3	59	729.33
					MB23	Adlib	C5	3	59	675.323
					MB17	Adlib	C5	3	59	745.184
					MB7	PRF	C5	4	60	209.583
					MB8	PRF	C5	4	60	209.583
					MB15	PRF	C5	4	60	116.435
					MB16	PRF	C5	4	60	139.722
					MB19	PRF	C5	4	60	186.296
					MB9	PRF	C5	4	60	139.722
					MB2	PRF	C5	4	60	186.296
					MB6	PRF	C5	4	60	256.157
					MB4	PRF	C5	4	60	186.296
					MB11	PRF	C5	4	60	186.296
					MB5	PRF	C5	4	60	230.58
					MB20	PRF	C5	4	60	116.435
					MB3	Adlib	C5	4	60	908.193
					MB13	Adlib	C5	4	60	419.166
					MB21	Adlib	C5	4	60	512.314
					MB14	Adlib	C5	4	60	465.74
					MB18	Adlib	C5	4	60	465.74
					MB10	Adlib	C5	4	60	442.453
					MB12	Adlib	C5	4	60	614.88
					MB22	Adlib	C5	4	60	729.33
					MB23	Adlib	C5	4	60	745.184
					MB17	Adlib	C5	4	60	768.471
					MB7	PRF	C5	5	61	791.758
					MB8	PRF	C5	5	61	745.184
					MB15	PRF	C5	5	61	349.305
					MB16	PRF	C5	5	61	675.323
					MB19	PRF	C5	5	61	698.61
					MB9	PRF	C5	5	61	512.314
					MB2	PRF	C5	5	61	978.054
					MB6	PRF	C5	5	61	838.332
					MB4	PRF	C5	5	61	1420.51
					MB11	PRF	C5	5	61	535.601
					MB5	PRF	C5	5	61	999.18
					MB20	PRF	C5	5	61	745.184
					MB3	Adlib	C5	5	61	954.767
					MB13	Adlib	C5	5	61	419.166
					MB21	Adlib	C5	5	61	489.027
					MB14	Adlib	C5	5	61	489.027
					MB18	Adlib	C5	5	61	442.453
					MB10	Adlib	C5	5	61	465.74
					MB12	Adlib	C5	5	61	576.45
					MB22	Adlib	C5	5	61	729.33
					MB23	Adlib	C5	5	61	652.036
					MB17	Adlib	C5	5	61	535.601
					MB7	PRF	C5	6	62	815.045
					MB8	PRF	C5	6	62	652.036
					MB15	PRF	C5	6	62	232.87
					MB16	PRF	C5	6	62	279.444
					MB19	PRF	C5	6	62	489.027
					MB9	PRF	C5	6	62	442.453
					MB2	PRF	C5	6	62	908.193
					MB6	PRF	C5	6	62	954.767
					MB4	PRF	C5	6	62	326.018
					MB11	PRF	C5	6	62	558.888
					MB5	PRF	C5	6	62	787.815
					MB20	PRF	C5	6	62	652.036
					MB3	Adlib	C5	6	62	908.193
					MB13	Adlib	C5	6	62	419.166
					MB21	Adlib	C5	6	62	512.314
					MB14	Adlib	C5	6	62	489.027
					MB18	Adlib	C5	6	62	419.166
					MB10	Adlib	C5	6	62	489.027
					MB12	Adlib	C5	6	62	518.805
					MB22	Adlib	C5	6	62	729.33
					MB23	Adlib	C5	6	62	582.175
					MB17	Adlib	C5	6	62	535.601
					MB7	PRF	C5	7	63	419.166
					MB8	PRF	C5	7	63	698.61
					MB15	PRF	C5	7	63	372.592
					MB16	PRF	C5	7	63	395.879
					MB19	PRF	C5	7	63	558.888
					MB9	PRF	C5	7	63	512.314
					MB2	PRF	C5	7	63	861.619
					MB6	PRF	C5	7	63	954.767
					MB4	PRF	C5	7	63	954.767
					MB11	PRF	C5	7	63	558.888
					MB5	PRF	C5	7	63	653.31
					MB20	PRF	C5	7	63	489.027
					MB3	Adlib	C5	7	63	1001.34
					MB13	Adlib	C5	7	63	489.027
					MB21	Adlib	C5	7	63	326.018
					MB14	Adlib	C5	7	63	535.601
					MB18	Adlib	C5	7	63	442.453
					MB10	Adlib	C5	7	63	535.601
					MB12	Adlib	C5	7	63	614.88
					MB22	Adlib	C5	7	63	729.33
					MB23	Adlib	C5	7	63	721.897
					MB17	Adlib	C5	7	63	535.601
					MB7	PRF	C5	8	64	605.462
					MB8	PRF	C5	8	64	628.749
					MB15	PRF	C5	8	64	349.305
					MB16	PRF	C5	8	64	349.305
					MB19	PRF	C5	8	64	489.027
					MB9	PRF	C5	8	64	419.166
					MB2	PRF	C5	8	64	908.193
					MB6	PRF	C5	8	64	628.749
					MB4	PRF	C5	8	64	931.48
					MB11	PRF	C5	8	64	675.323
					MB5	PRF	C5	8	64	845.46
					MB20	PRF	C5	8	64	698.61
					MB3	Adlib	C5	8	64	1210.92
					MB13	Adlib	C5	8	64	628.749
					MB21	Adlib	C5	8	64	652.036
					MB14	Adlib	C5	8	64	582.175
					MB18	Adlib	C5	8	64	582.175
					MB10	Adlib	C5	8	64	652.036
					MB12	Adlib	C5	8	64	595.665
					MB22	Adlib	C5	8	64	729.33
					MB23	Adlib	C5	8	64	558.888
					MB17	Adlib	C5	8	64	558.888
					MB7	PRF	C5	9	65	652.036
					MB8	PRF	C5	9	65	605.462
					MB15	PRF	C5	9	65	256.157
					MB16	PRF	C5	9	65	465.74
					MB19	PRF	C5	9	65	558.888
					MB9	PRF	C5	9	65	442.453
					MB2	PRF	C5	9	65	745.184
					MB6	PRF	C5	9	65	954.767
					MB4	PRF	C5	9	65	908.193
					MB11	PRF	C5	9	65	721.897
					MB5	PRF	C5	9	65	461.16
					MB20	PRF	C5	9	65	465.74
					MB3	Adlib	C5	9	65	628.749
					MB13	Adlib	C5	9	65	442.453
					MB21	Adlib	C5	9	65	535.601
					MB14	Adlib	C5	9	65	372.592
					MB18	Adlib	C5	9	65	395.879
					MB10	Adlib	C5	9	65	675.323
					MB12	Adlib	C5	9	65	787.815
					MB22	Adlib	C5	9	65	729.33
					MB23	Adlib	C5	9	65	605.462
					MB17	Adlib	C5	9	65	535.601
					MB7	PRF	C5	10	66	675.323
					MB8	PRF	C5	10	66	675.323
					MB15	PRF	C5	10	66	302.731
					MB16	PRF	C5	10	66	395.879
					MB19	PRF	C5	10	66	489.027
					MB9	PRF	C5	10	66	465.74
					MB2	PRF	C5	10	66	745.184
					MB6	PRF	C5	10	66	954.767
					MB4	PRF	C5	10	66	838.332
					MB11	PRF	C5	10	66	721.897
					MB5	PRF	C5	10	66	749.385
					MB20	PRF	C5	10	66	465.74
					MB3	Adlib	C5	10	66	1210.92
					MB13	Adlib	C5	10	66	628.749
					MB21	Adlib	C5	10	66	442.453
					MB14	Adlib	C5	10	66	582.175
					MB18	Adlib	C5	10	66	558.888
					MB10	Adlib	C5	10	66	535.601
					MB12	Adlib	C5	10	66	787.815
					MB22	Adlib	C5	10	66	729.33
					MB23	Adlib	C5	10	66	745.184
					MB17	Adlib	C5	10	66	768.471
					MB7	PRF	C5	11	67	558.888
					MB8	PRF	C5	11	67	652.036
					MB15	PRF	C5	11	67	349.305
					MB16	PRF	C5	11	67	302.731
					MB19	PRF	C5	11	67	489.027
					MB9	PRF	C5	11	67	465.74
					MB2	PRF	C5	11	67	721.897
					MB6	PRF	C5	11	67	861.619
					MB4	PRF	C5	11	67	884.906
					MB11	PRF	C5	11	67	745.184
					MB5	PRF	C5	11	67	749.385
					MB20	PRF	C5	11	67	535.601
					MB3	Adlib	C5	11	67	1047.91
					MB13	Adlib	C5	11	67	558.888
					MB21	Adlib	C5	11	67	465.74
					MB14	Adlib	C5	11	67	582.175
					MB18	Adlib	C5	11	67	582.175
					MB10	Adlib	C5	11	67	442.453
					MB12	Adlib	C5	11	67	768.6
					MB22	Adlib	C5	11	67	729.33
					MB23	Adlib	C5	11	67	745.184
					MB17	Adlib	C5	11	67	768.471
					MB7	PRF	C5	12	68	465.74
					MB8	PRF	C5	12	68	512.314
					MB15	PRF	C5	12	68	279.444
					MB16	PRF	C5	12	68	372.592
					MB19	PRF	C5	12	68	465.74
					MB9	PRF	C5	12	68	372.592
					MB2	PRF	C5	12	68	652.036
					MB6	PRF	C5	12	68	791.758
					MB4	PRF	C5	12	68	861.619
					MB11	PRF	C5	12	68	628.749
					MB5	PRF	C5	12	68	595.665
					MB20	PRF	C5	12	68	535.601
					MB3	Adlib	C5	12	68	908.193
					MB13	Adlib	C5	12	68	558.888
					MB21	Adlib	C5	12	68	605.462
					MB14	Adlib	C5	12	68	582.175
					MB18	Adlib	C5	12	68	558.888
					MB10	Adlib	C5	12	68	535.601
					MB12	Adlib	C5	12	68	441.945
					MB22	Adlib	C5	12	68	729.33
					MB23	Adlib	C5	12	68	675.323
					MB17	Adlib	C5	12	68	652.036
					MB7	PRF	C5	13	69	628.749
					MB8	PRF	C5	13	69	675.323
					MB15	PRF	C5	13	69	232.87
					MB16	PRF	C5	13	69	465.74
					MB19	PRF	C5	13	69	465.74
					MB9	PRF	C5	13	69	442.453
					MB2	PRF	C5	13	69	558.888
					MB6	PRF	C5	13	69	582.175
					MB4	PRF	C5	13	69	745.184
					MB11	PRF	C5	13	69	558.888
					MB5	PRF	C5	13	69	557.235
					MB20	PRF	C5	13	69	442.453
					MB3	Adlib	C5	13	69	1094.49
					MB13	Adlib	C5	13	69	558.888
					MB21	Adlib	C5	13	69	419.166
					MB14	Adlib	C5	13	69	582.175
					MB18	Adlib	C5	13	69	558.888
					MB10	Adlib	C5	13	69	419.166
					MB12	Adlib	C5	13	69	595.665
					MB22	Adlib	C5	13	69	729.33
					MB23	Adlib	C5	13	69	675.323
					MB17	Adlib	C5	13	69	558.888
					MB7	PRF	C5	14	70	535.601
					MB8	PRF	C5	14	70	698.61
					MB15	PRF	C5	14	70	372.592
					MB16	PRF	C5	14	70	419.166
					MB19	PRF	C5	14	70	558.888
					MB9	PRF	C5	14	70	465.74
					MB2	PRF	C5	14	70	954.767
					MB6	PRF	C5	14	70	721.897
					MB4	PRF	C5	14	70	861.619
					MB11	PRF	C5	14	70	675.323
					MB5	PRF	C5	14	70	634.095
					MB20	PRF	C5	14	70	465.74
					MB3	Adlib	C5	14	70	1094.49
					MB13	Adlib	C5	14	70	558.888
					MB21	Adlib	C5	14	70	558.888
					MB14	Adlib	C5	14	70	582.175
					MB18	Adlib	C5	14	70	535.601
					MB10	Adlib	C5	14	70	465.74
					MB12	Adlib	C5	14	70	730.17
					MB22	Adlib	C5	14	70	729.33
					MB23	Adlib	C5	14	70	186.296
					MB17	Adlib	C5	14	70	605.462
					MB7	PRF	C6	1	71	349.305
					MB8	PRF	C6	1	71	349.305
					MB15	PRF	C6	1	71	186.296
					MB16	PRF	C6	1	71	232.87
					MB19	PRF	C6	1	71	326.018
					MB9	PRF	C6	1	71	232.87
					MB2	PRF	C6	1	71	326.018
					MB6	PRF	C6	1	71	419.166
					MB4	PRF	C6	1	71	326.018
					MB11	PRF	C6	1	71	326.018
					MB5	PRF	C6	1	71	384.3
					MB20	PRF	C6	1	71	186.296
					MB3	Adlib	C6	1	71	1094.49
					MB13	Adlib	C6	1	71	558.888
					MB21	Adlib	C6	1	71	791.758
					MB14	Adlib	C6	1	71	582.175
					MB18	Adlib	C6	1	71	535.601
					MB10	Adlib	C6	1	71	465.74
					MB12	Adlib	C6	1	71	653.31
					MB22	Adlib	C6	1	71	854.358
					MB23	Adlib	C6	1	71	652.036
					MB17	Adlib	C6	1	71	605.462
					MB7	PRF	C6	2	72	209.583
					MB8	PRF	C6	2	72	209.583
					MB15	PRF	C6	2	72	116.435
					MB16	PRF	C6	2	72	139.722
					MB19	PRF	C6	2	72	186.296
					MB9	PRF	C6	2	72	139.722
					MB2	PRF	C6	2	72	186.296
					MB6	PRF	C6	2	72	256.157
					MB4	PRF	C6	2	72	186.296
					MB11	PRF	C6	2	72	186.296
					MB5	PRF	C6	2	72	230.58
					MB20	PRF	C6	2	72	116.435
					MB3	Adlib	C6	2	72	1117.78
					MB13	Adlib	C6	2	72	489.027
					MB21	Adlib	C6	2	72	698.61
					MB14	Adlib	C6	2	72	419.166
					MB18	Adlib	C6	2	72	419.166
					MB10	Adlib	C6	2	72	535.601
					MB12	Adlib	C6	2	72	787.815
					MB22	Adlib	C6	2	72	729.33
					MB23	Adlib	C6	2	72	745.184
					MB17	Adlib	C6	2	72	768.471
					MB7	PRF	C6	3	73	209.583
					MB8	PRF	C6	3	73	209.583
					MB15	PRF	C6	3	73	116.435
					MB16	PRF	C6	3	73	139.722
					MB19	PRF	C6	3	73	186.296
					MB9	PRF	C6	3	73	139.722
					MB2	PRF	C6	3	73	186.296
					MB6	PRF	C6	3	73	256.157
					MB4	PRF	C6	3	73	186.296
					MB11	PRF	C6	3	73	186.296
					MB5	PRF	C6	3	73	230.58
					MB20	PRF	C6	3	73	116.435
					MB3	Adlib	C6	3	73	1071.2
					MB13	Adlib	C6	3	73	395.879
					MB21	Adlib	C6	3	73	931.48
					MB14	Adlib	C6	3	73	419.166
					MB18	Adlib	C6	3	73	489.027
					MB10	Adlib	C6	3	73	605.462
					MB12	Adlib	C6	3	73	787.815
					MB22	Adlib	C6	3	73	729.33
					MB23	Adlib	C6	3	73	745.184
					MB17	Adlib	C6	3	73	698.61
					MB7	PRF	C6	4	74	209.583
					MB8	PRF	C6	4	74	209.583
					MB15	PRF	C6	4	74	116.435
					MB16	PRF	C6	4	74	139.722
					MB19	PRF	C6	4	74	186.296
					MB9	PRF	C6	4	74	139.722
					MB2	PRF	C6	4	74	186.296
					MB6	PRF	C6	4	74	256.157
					MB4	PRF	C6	4	74	186.296
					MB11	PRF	C6	4	74	186.296
					MB5	PRF	C6	4	74	230.58
					MB20	PRF	C6	4	74	116.435
					MB3	Adlib	C6	4	74	1071.2
					MB13	Adlib	C6	4	74	279.444
					MB21	Adlib	C6	4	74	768.471
					MB14	Adlib	C6	4	74	419.166
					MB18	Adlib	C6	4	74	489.027
					MB10	Adlib	C6	4	74	558.888
					MB12	Adlib	C6	4	74	634.095
					MB22	Adlib	C6	4	74	729.33
					MB23	Adlib	C6	4	74	721.897
					MB17	Adlib	C6	4	74	605.462
					MB7	PRF	C6	5	75	419.166
					MB8	PRF	C6	5	75	232.87
					MB15	PRF	C6	5	75	139.722
					MB16	PRF	C6	5	75	349.305
					MB19	PRF	C6	5	75	395.879
					MB9	PRF	C6	5	75	186.296
					MB2	PRF	C6	5	75	186.296
					MB6	PRF	C6	5	75	256.157
					MB4	PRF	C6	5	75	186.296
					MB11	PRF	C6	5	75	186.296
					MB5	PRF	C6	5	75	230.58
					MB20	PRF	C6	5	75	116.435
					MB3	Adlib	C6	5	75	535.601
					MB13	Adlib	C6	5	75	116.435
					MB21	Adlib	C6	5	75	372.592
					MB14	Adlib	C6	5	75	209.583
					MB18	Adlib	C6	5	75	186.296
					MB10	Adlib	C6	5	75	209.583
					MB12	Adlib	C6	5	75	384.3
					MB22	Adlib	C6	5	75	395.922
					MB23	Adlib	C6	5	75	349.305
					MB17	Adlib	C6	5	75	465.74
					MB7	PRF	C6	6	76	745.184
					MB8	PRF	C6	6	76	582.175
					MB15	PRF	C6	6	76	163.009
					MB16	PRF	C6	6	76	465.74
					MB19	PRF	C6	6	76	419.166
					MB9	PRF	C6	6	76	349.305
					MB2	PRF	C6	6	76	675.323
					MB6	PRF	C6	6	76	768.471
					MB4	PRF	C6	6	76	1117.78
					MB11	PRF	C6	6	76	605.462
					MB5	PRF	C6	6	76	653.31
					MB20	PRF	C6	6	76	628.749
					MB3	Adlib	C6	6	76	558.888
					MB13	Adlib	C6	6	76	0
					MB21	Adlib	C6	6	76	279.444
					MB14	Adlib	C6	6	76	302.731
					MB18	Adlib	C6	6	76	372.592
					MB10	Adlib	C6	6	76	0
[truncated: 158 more rows]

## Sheet: Figure 2
									F AL CYCLE 3		F AL CYCLE 6		F AL C6D14		F PRF CYCLE 3		F PRF CYCLE 6		F PRF C6D14		M AL CYCLE 3		M AL CYCLE 6		M AL C6D14		M PRF CYCLE 3		M PRF CYCLE 6		M PRF C6D14							Mean values (normalized)
									F AL Baseline		F AL Baseline		F AL Baseline		F PRF Baseline		F PRF Baseline		F PRF Baseline		M AL Baseline		M AL Baseline		M AL Baseline		M PRF Baseline		M PRF Baseline		M PRF Baseline
Pathway Sort Order	Super Pathway	Sub Pathway	Biochemical Name	Platform	Comp ID	KEGG	HMDB	PUBCHEM	p-value	q-value	p-value	q-value	p-value	q-value	p-value	q-value	p-value	q-value	p-value	q-value	p-value	q-value	p-value	q-value	p-value	q-value	p-value	q-value	p-value	q-value	p-value	q-value	F AL Baseline	F AL C6D14	F AL CYCLE 3	F AL CYCLE 6	F PRF Baseline	F PRF C6D14	F PRF CYCLE 3	F PRF CYCLE 6	M AL Baseline	M AL C6D14	M AL CYCLE 3	M AL CYCLE 6	M PRF Baseline	M PRF C6D14	M PRF CYCLE 3	M PRF CYCLE 6
1	Amino Acid	Glycine, Serine and Threonine Metabolism	glycine	LC/MS pos early	58	C00037	HMDB0000123	750	0.0224	0.524	0.0569	0.2265	0.0918	0.6568	0.0008	0.0057	1.3704e-05	0.0003	0.0013	0.0224	0.2117	1	0.0995	0.3522	0.0065	0.2521	0.0392	0.0755	1.2091e-05	0.0002	0.5758	0.7306	0.9863	0.8935	0.8587	0.8703	0.8905	0.7481	1.0743	1.1515	1.0961	0.9405	1.0226	1.0027	1.0471	1.0943	1.1612	1.3399
2			N-acetylglycine	LC/MS polar	27710		HMDB0000532	10972	0.1025	0.8736	0.004	0.0526	0.3913	0.893	0.0022	0.011	0.0019	0.0121	0.0229	0.0891	0.8488	1	0.0063	0.096	0.352	0.8503	1.2842e-07	8.794e-06	1.4174e-08	4.6832e-06	0.5292	0.7021	0.5506	1.0137	1.4465	2.0103	1.3372	0.6272	3.2438	3.2732	0.4968	0.7131	0.6649	1.6015	0.6894	0.8712	4.0688	4.6871
5			sarcosine	LC/MS pos early	1516	C00213	HMDB0000271	1088	0.0181	0.4897	0.1666	0.3656	0.1558	0.7365	0.3193	0.3458	0.2511	0.3436	0.0146	0.0709	0.4097	1	0.5419	0.7594	0.8574	0.9877	0.149	0.1929	0.9007	0.746	0.1848	0.4759	1.0202	0.8584	0.8027	0.8421	0.6503	0.8571	0.7248	0.759	1.2434	1.3029	1.1605	1.3969	1.1422	1.2728	0.9651	1.0977
6			dimethylglycine	LC/MS pos early	5086	C03626	HMDB0000092	673	0.0135	0.4019	0.0443	0.2036	0.362	0.893	0.8928	0.6797	0.5015	0.5154	0.6644	0.6383	0.9441	1	0.2793	0.5635	0.4381	0.8714	0.1942	0.2293	0.5476	0.5735	0.7245	0.7924	0.9207	0.8632	0.7902	0.7953	1.2347	1.2022	1.2442	1.2989	0.9396	1.0261	0.9627	1.037	1.044	1.1187	0.8879	1.0689
7			betaine	LC/MS pos early	3141	C00719	HMDB0000043	247	0.7119	1	0.0356	0.183	0.4841	0.9149	0.1473	0.2054	0.3201	0.3999	0.3013	0.404	0.1344	1	0.2547	0.5398	0.1491	0.686	0.0133	0.0368	0.3032	0.3975	0.9664	0.8563	1.2764	1.1356	1.2537	0.9787	1.1908	1.0812	1.0285	1.0859	1.0715	0.9418	0.9373	0.9805	1.057	1.063	0.8905	0.9816
10			serine	LC/MS pos early	1648	C00065	HMDB0000187	5951	0.0065	0.316	0.0975	0.301	0.6432	0.9419	0.6768	0.5668	0.0018	0.0116	3.2708e-06	0.0002	0.3168	1	0.7443	0.8679	0.1539	0.6956	0.0327	0.0682	0.0002	0.002	0.0254	0.2144	0.9481	0.9199	0.791	0.8617	1.0611	0.771	1.0836	1.2808	1.0802	0.9863	1.013	1.0557	1.0385	0.9	1.1752	1.3102
11			N-acetylserine	LC/MS polar	37076		HMDB0002931	65249	0.3157	1	0.0467	0.2041	0.1114	0.6926	0.5571	0.4978	0.4036	0.4617	0.3496	0.4398	0.8185	1	0.9041	0.9273	0.5896	0.8899	0.0865	0.128	0.2796	0.3778	0.2924	0.5539	1.2464	1.0818	1.1487	1.0375	1.0038	0.9334	1.0338	1.0572	0.9663	0.9293	0.946	0.9803	0.9776	1.1293	0.8686	0.9029
17			threonine	LC/MS pos early	1284	C00188	HMDB0000167	6288	0.0962	0.8604	0.7269	0.7136	0.7976	0.9956	0.116	0.1743	0.0207	0.0636	0.428	0.4973	0.9313	1	0.5333	0.7554	0.895	0.9883	0.0228	0.0528	0.0001	0.0011	0.262	0.5361	0.8417	0.8153	0.7547	0.8094	0.9305	0.8931	1.0322	1.0741	1.0937	1.104	1.1103	1.1343	1.141	1.0767	1.3245	1.4646
18			N-acetylthreonine	LC/MS neg	33939		HMDB0062557	152204	0.0132	0.4019	0.0108	0.0957	0.0322	0.3987	0.0471	0.0945	0.0026	0.0147	0.7946	0.6986	0.3935	1	0.1823	0.4575	0.9209	0.9883	0.0003	0.0017	0.0019	0.0114	0.5815	0.7316	1.3377	1.1425	1.124	1.1085	1.144	1.1188	0.9744	0.8988	1.2525	1.2462	1.1795	1.1344	1.2658	1.3236	0.9547	1.0079
29		Alanine and Aspartate Metabolism	alanine	LC/MS pos early	1126	C00041	HMDB0000161	5950	0.2331	0.9488	0.1742	0.3769	0.9964	1	0.5344	0.4871	0.0982	0.1856	0.4694	0.5245	0.4503	1	0.494	0.7362	0.151	0.6876	0.0014	0.0058	0.056	0.136	0.5105	0.6934	1.0486	1.0852	0.9661	0.9645	1.0216	0.9755	1.0632	1.1332	1.1131	1.0153	1.0652	1.0633	1.0301	1.0726	1.2829	1.1658
31			N-acetylalanine	LC/MS polar	1585	C02847	HMDB0000766	88064	0.2611	0.9629	0.54	0.6188	0.5536	0.9235	0.9443	0.6954	0.3298	0.4075	0.7408	0.6753	0.7906	1	0.6511	0.817	0.5759	0.8899	0.1539	0.1983	0.0032	0.0173	0.2379	0.5194	1.1632	1.0853	1.0353	1.0878	1.0104	0.9729	1.0064	1.1048	1.0903	1.0267	1.055	1.0443	1.0755	0.9703	0.9429	0.8589
33			N,N-dimethylalanine	LC/MS pos early	63151			5488191	0.7664	1	0.9251	0.7838	0.6437	0.9419	0.0881	0.143	0.3308	0.4075	0.9739	0.7555	0.4207	1	0.7572	0.8733	0.3626	0.8549	0.8699	0.6043	0.3754	0.4502	0.4927	0.6879	1.9681	1.3576	1.2758	1.393	1.6951	1.482	2.0023	1.9272	1.383	1.1047	1.3065	1.2546	1.5506	1.4455	1.7333	1.8448
35			N-carbamoylalanine	LC/MS pos early	52340			426409	0.2227	0.9488	0.1163	0.3302	0.775	0.984	0.0772	0.1325	0.2407	0.3365	0.9686	0.7555	0.4303	1	0.8654	0.915	0.3501	0.8503	0.0128	0.0358	0.0103	0.0414	0.4303	0.6659	1.1077	1.0092	0.9781	0.8044	0.8929	0.9572	0.6558	0.5913	1.2004	1.2592	1.2111	0.974	1.2929	1.0342	0.5968	0.5515
36			aspartate	LC/MS pos early	443	C00049	HMDB0000191	5960	0.0017	0.246	0.009	0.0854	0.9447	1	0.0098	0.031	0.7044	0.6195	7.0447e-07	0.0001	0.1744	1	0.0017	0.0559	0.0106	0.2521	0.861	0.5998	0.2355	0.3458	0.0023	0.1074	1.3246	1.2727	0.8474	0.9348	1.531	0.7721	1.1542	1.6636	1.4057	0.9892	1.1935	0.926	1.2942	0.8455	1.2608	1.4639
37			N-acetylaspartate (NAA)	LC/MS polar	22185	C01042	HMDB0000812	65065	0.7245	1	0.536	0.6177	0.8886	1	0.005	0.0193	0.3435	0.4159	0.0146	0.0709	0.9772	1	0.4944	0.7362	0.9114	0.9883	0.1954	0.2297	0.8759	0.739	0.0556	0.3056	1.2517	1.2183	1.2945	1.183	1.0333	1.2848	1.3257	1.1283	0.9466	0.9588	0.9636	1.0023	1.0925	1.2652	0.979	1.0673
40			asparagine	LC/MS pos early	512	C00152	HMDB0000168	6267	0.0127	0.4019	0.0463	0.2041	0.0939	0.6573	0.8073	0.6343	0.2668	0.3528	0.0109	0.0648	0.1669	1	0.0507	0.2578	0.0538	0.5422	0.3811	0.3607	0.2768	0.3756	0.1835	0.4753	1.0268	0.9183	0.8789	0.8962	0.9553	0.8265	0.9424	1.0201	1.2916	1.1524	1.1963	1.1479	1.1419	1.0601	1.2053	1.2158
42			N-acetylasparagine	LC/MS pos early	33942		HMDB0006028	99715	0.739	1	0.1239	0.334	0.4457	0.8959	0.1112	0.17	0.2707	0.3564	0.3248	0.4199	0.8818	1	0.9497	0.9273	0.4528	0.8714	0.1098	0.1514	0.7188	0.6795	0.0299	0.2387	1.0029	0.8907	0.9847	0.7841	1.1575	0.9319	0.8481	0.9326	1.9181	1.6701	1.7957	1.826	1.1072	1.7869	0.7794	0.9617
43			hydroxyasparagine**	LC/MS pos early	62060	C20631	HMDB32332	15991574	0.9397	1	0.6747	0.6863	0.3932	0.893	0.314	0.3438	0.3737	0.4383	0.0943	0.2017	0.4941	1	0.4063	0.6782	0.6536	0.9051	0.1368	0.1816	0.9363	0.7612	0.7108	0.7924	1.0539	1.0203	1.0678	1.0896	1.0117	0.9219	1.087	0.956	0.9778	1.0066	0.9395	1.0314	1.035	1.0135	0.9612	1.0435
44		Glutamate Metabolism	glutamate	LC/MS pos early	57	C00025 C00217	HMDB0000148	33032	0.0133	0.4019	0.0112	0.097	0.3093	0.8504	0.0034	0.0148	0.9326	0.7299	1.9558e-07	6.3981e-05	0.1594	1	0.0055	0.0885	0.0081	0.2521	0.2471	0.2703	0.4272	0.4961	0.0016	0.0848	1.2803	1.0782	0.8786	0.9091	1.4507	0.6739	1.0168	1.503	1.5947	1.0948	1.2737	1.0605	1.3861	0.8839	1.1971	1.4882
45			glutamine	LC/MS pos early	53	C00064	HMDB0000641	5961	0.519	1	0.6689	0.6845	0.407	0.893	0.9861	0.6954	0.1339	0.2269	0.4046	0.4841	0.5556	1	0.9476	0.9273	0.5375	0.8868	0.0063	0.0211	0.0547	0.1344	0.521	0.7001	0.9203	0.8749	0.8876	0.8891	0.8909	0.9415	0.8927	0.827	1.0575	1.0827	1.0857	1.0514	1.1001	1.1371	0.9566	1.0033
46			alpha-ketoglutaramate*	LC/MS polar	62101	C00940	HMDB0001552	48	0.9387	1	0.855	0.7631	0.6557	0.9454	0.6133	0.5299	0.7036	0.6195	0.6259	0.6176	0.9664	1	0.7225	0.8566	0.5364	0.8868	0.5526	0.4541	0.4933	0.5344	0.2039	0.4922	0.9597	0.9405	0.9765	0.979	0.8996	0.8784	0.9402	0.8729	1.0588	1.1271	1.0556	1.101	1.0747	1.2022	1.1168	1.1548
47			N-acetylglutamate	LC/MS polar	15720	C00624	HMDB0001138	70914	0.398	1	0.2673	0.4553	0.1486	0.7365	0.0011	0.007	0.0802	0.1657	0.1501	0.2654	0.9167	1	0.1142	0.3718	0.205	0.7356	0.0237	0.0541	0.0642	0.1496	0.6003	0.738	1.2719	1.3981	1.2284	1.4252	1.2067	1.3738	1.6362	1.4103	0.9307	1.0521	0.9369	1.1004	0.9884	0.9455	0.8308	0.8608
48			N-acetylglutamine	LC/MS polar	33943	C02716	HMDB0006029	182230	0.1617	0.9488	0.7071	0.7036	0.7353	0.9721	0.1266	0.1859	0.5431	0.538	0.3008	0.404	0.619	1	0.4038	0.6757	0.2749	0.797	0.8708	0.6043	0.9334	0.7612	0.0039	0.133	0.8715	0.8638	0.7065	0.7769	0.8025	0.9021	0.9743	0.8801	2.9965	2.5223	2.5714	2.6113	0.9672	1.4695	0.8922	0.9538
51			4-hydroxyglutamate	LC/MS pos early	40499	C03079	HMDB0001344	439902	0.3107	1	0.6209	0.6569	0.8195	0.9997	0.9083	0.6888	0.8141	0.6762	0.1544	0.2714	0.871	1	0.7615	0.8748	0.5046	0.8793	0.2261	0.2544	0.3368	0.4219	0.585	0.7316	1.1521	1.0465	0.8198	0.7447	0.7823	0.6088	0.8953	0.8226	1.0402	1.1939	0.9826	0.9804	0.6629	0.6076	0.9313	1.0003
55			N-acetyl-aspartyl-glutamate (NAAG)	LC/MS pos early	35665	C12270	HMDB0001067	188803	0.7428	1	0.7735	0.7314	0.1078	0.6862	0.5515	0.4966	0.1074	0.1944	0.359	0.4449	0.9828	1	0.235	0.5162	0.326	0.8414	0.1557	0.2001	0.0165	0.055	0.928	0.8563	0.7478	0.8601	0.7636	0.7376	1.0303	0.9808	1.106	1.2024	1.0191	1.1269	0.9947	1.1232	1.0259	1.0248	1.1547	1.3046
56			beta-citrylglutamate	LC/MS neg	54923	C20775		189741	0.0783	0.795	0.1139	0.3276	0.9907	1	0.274	0.3119	0.1276	0.2197	2.7471e-06	0.0002	0.2602	1	0.4545	0.7101	0.1021	0.6239	0.4046	0.3758	0.2355	0.3458	0.001	0.0764	1.7492	1.4364	0.8831	1.5199	1.953	0.4155	1.5499	3.1465	1.0956	0.8392	0.9597	0.9468	1.592	0.6011	2.0395	2.3268
58			carboxyethyl-GABA	LC/MS pos early	40007		HMDB0002201	2572	0.9556	1	0.2549	0.4481	0.6086	0.9304	0.0008	0.0056	0.0072	0.0321	0.0115	0.0657	0.7422	1	0.6172	0.7931	0.0911	0.6194	0.148	0.1925	0.8356	0.7243	0.2312	0.5194	1.4077	1.553	1.7893	1.2295	1.2467	1.6997	0.7549	0.8293	1.3821	1.7645	1.4219	1.4567	1.247	1.6794	1.0447	1.4492
60			2-pyrrolidinone	LC/MS pos early	31675		HMDB0002039	12025	0.3858	1	0.0017	0.0359	0.0005	0.0443	0.0869	0.1422	0.0157	0.0546	0.4629	0.5243	0.6926	1	1.3625e-05	0.0026	4.798e-05	0.0081	0.4247	0.3863	0.1591	0.2796	0.0957	0.3983	0.8199	7.1761	2.5956	7.5979	3.9418	2.0168	0.79	1.2471	0.6071	6.6637	0.4882	7.9536	2.2766	6.02	0.9035	0.6661
62			S-1-pyrroline-5-carboxylate	LC/MS pos early	42370	C04322	HMDB0001301	11966181	0.8484	1	0.6281	0.6615	0.929	1	0.3484	0.3668	0.0121	0.0451	0.2395	0.3575	0.7223	1	0.3108	0.6015	0.4401	0.8714	0.2018	0.2357	0.259	0.3659	0.59	0.7332	1.1164	1.0433	1.029	1.0157	0.8674	1.0576	0.715	0.563	1.1916	1.0848	1.1094	0.9928	1.1944	1.6325	0.9238	0.9339
70		Histidine Metabolism	histidine	LC/MS neg	59	C00135	HMDB0000177	6274	0.1705	0.9488	0.1304	0.3395	0.7102	0.9561	0.0293	0.0678	0.0292	0.0784	0.5862	0.5955	0.888	1	0.509	0.7393	0.9615	0.9883	0.0599	0.1012	0.247	0.3565	0.8971	0.8476	1.1394	1.1064	1.3373	1.0129	1.102	1.1369	0.9658	0.9618	1.0927	1.0832	1.1029	1.0427	1.121	1.1363	1.001	1.0482
71			1-methylhistidine	LC/MS pos early	30460	C01152	HMDB0000001	92105	0.7111	1	0.2298	0.4217	0.1715	0.7416	0.0017	0.0092	0.5986	0.5666	0.3905	0.4731	0.1808	1	0.6013	0.7826	0.1968	0.7298	0.2391	0.2641	0.9342	0.7612	0.8078	0.8202	0.5094	0.9222	0.5732	0.3055	1.2136	0.9366	0.3683	0.9503	0.3672	0.7351	0.7703	0.5693	0.7249	0.6028	0.4154	0.8217
72			3-methylhistidine	LC/MS neg	15677	C01152	HMDB0000479	64969	0.7316	1	0.2902	0.4739	0.8918	1	0.0007	0.0052	0.0109	0.0417	0.1162	0.2234	0.8488	1	0.5619	0.7643	0.9678	0.9883	0.0254	0.0564	0.002	0.0117	0.9425	0.8563	0.9801	1.0377	1.0445	1.1665	1.1292	0.951	1.7594	1.5145	0.9823	0.9714	0.9506	1.0752	1.345	1.3357	1.7019	1.948
73			N-acetylhistidine	LC/MS neg	33946	C02997	HMDB0032055	75619	0.896	1	0.1758	0.3772	0.9764	1	0.327	0.3529	0.4544	0.4885	0.8998	0.7409	0.5905	1	0.8098	0.8969	0.8849	0.9883	0.0848	0.1261	0.9429	0.7612	0.1602	0.4588	1.0886	1.0462	1.1686	0.8984	1.1144	1.1144	1.0175	1.0581	2.4355	2.1927	2.1943	2.2482	0.9892	1.1286	0.8369	0.9875
76			N-acetyl-1-methylhistidine*	LC/MS pos early	43255		HMDB0240340	53859791	0.8789	1	0.2977	0.479	0.0314	0.398	0.2248	0.2735	0.0789	0.164	0.5092	0.5489	0.4144	1	0.9456	0.9273	0.3771	0.8549	0.0004	0.0025	0.0005	0.0035	0.1108	0.4068	0.6616	0.7896	0.6757	0.7143	0.9887	0.9437	1.0875	1.1563	1.4725	1.4166	1.3817	1.4646	0.7743	0.8603	1.0242	1.015
77			hydantoin-5-propionate	LC/MS polar	40473	C05565	HMDB0001212	782	0.8402	1	0.1117	0.325	0.4152	0.893	0.5437	0.4946	0.3775	0.4411	0.0139	0.0702	0.3612	1	0.2094	0.4907	0.0969	0.6239	0.4096	0.3785	0.4723	0.5244	0.1526	0.4535	1.0263	1.1318	1.0223	1.2971	0.9506	1.3155	0.9008	0.8382	1.4621	1.8759	1.6104	1.7346	1.1485	1.3282	1.2761	1.291
80			imidazole propionate	LC/MS pos early	40730		HMDB0002271	70630	0.7923	1	0.951	0.7905	0.6441	0.9419	0.0096	0.0308	0.1	0.186	0.8956	0.7409	0.8967	1	0.5896	0.7749	0.325	0.8414	2.0653e-05	0.0002	0.0063	0.028	0.7559	0.7997	1.2684	1.0414	1.4213	1.245	1.0567	1.092	0.5949	0.7153	1.3658	1.1058	1.2234	1.2877	2.1246	2.1476	0.6966	1.3121
81			formiminoglutamate	LC/MS pos early	43493	C00439	HMDB0000854	439233	0.8724	1	0.0848	0.2757	0.4009	0.893	0.0031	0.014	0.3527	0.4206	0.1438	0.2593	0.5166	1	0.7303	0.8624	0.5202	0.8868	0.0412	0.0785	0.646	0.6362	0.9173	0.8556	0.8965	0.8148	0.9147	1.2111	0.8668	1.0532	1.3129	0.9977	1.9301	1.5672	1.4241	2.1267	1.3812	1.4143	1.8974	1.3209
83			imidazole lactate	LC/MS pos early	15716	C05568	HMDB0002320	793	0.5762	1	0.886	0.7726	0.3488	0.893	0.4357	0.4281	0.5518	0.5392	0.6423	0.6244	0.6343	1	0.111	0.3669	0.0655	0.5815	0.2227	0.2528	0.2042	0.3161	0.1397	0.4472	1.1722	1.0425	1.2971	1.1216	1.0796	1.1199	1.0071	1.0031	0.9456	1.0952	0.9553	1.0698	0.8383	0.9795	0.9802	0.9666
84			carnosine	LC/MS pos early	1768	C00386	HMDB0000033	439224	1	1	1	0.7905	1	1	1	0.6954	1	0.7299	1	0.7555	1	1	1	0.9273	1	0.9883	1	0.6339	1	0.763	1	0.8563	0.1002	0.1002	0.1002	0.1002	0.1002	0.1002	0.1002	0.1002	0.1002	0.1002	0.1002	0.1002	0.1002	0.1002	0.1002	0.1002
86			N-acetylcarnosine	LC/MS pos early	43488		HMDB0012881	9903482	0.8416	1	0.8128	0.7474	0.5729	0.9254	0.5131	0.4779	0.4504	0.4874	0.4834	0.5325	0.2374	1	0.2034	0.4805	0.0725	0.5956	7.2476e-05	0.0006	0.041	0.1101	0.2708	0.5409	1.2747	1.2231	1.2996	1.332	1.1175	1.0674	1.1785	1.0786	1.0603	1.2089	1.127	1.1708	1.325	1.2161	1.0099	1.1624
91			1-methyl-4-imidazoleacetate	LC/MS pos early	32350	C05828	HMDB0002820	75810	0.4539	1	0.6091	0.6515	0.5592	0.9237	0.2792	0.3166	0.3169	0.3982	0.9428	0.7555	0.4882	1	0.8978	0.9273	0.9269	0.9883	0.89	0.6093	0.6509	0.6391	0.0154	0.1973	0.9996	1.0786	1.1028	1.0686	0.9618	0.9831	0.8388	0.8464	1.0534	1.0718	1.0077	1.1033	1.1282	1.6893	1.1263	1.2144
92			1-methyl-5-imidazoleacetate	LC/MS pos early	62946		HMDB04988	6451814	0.8339	1	0.2559	0.4481	0.7442	0.9737	0.0902	0.1457	0.1352	0.2269	0.7139	0.6707	0.3022	1	0.6909	0.8439	0.9225	0.9883	0.1003	0.1423	0.2881	0.3846	0.3812	0.6298	1.055	1.0942	1.0451	0.9403	0.9379	0.8993	1.2139	1.146	1.1527	1.1488	1.0032	1.1267	1.2157	1.0319	0.9461	1.3996
93			1-methyl-5-imidazolelactate	LC/MS neg	64596				0.6475	1	0.7641	0.7304	0.3611	0.893	0.2291	0.2765	0.4087	0.4647	0.2112	0.3329	0.5862	1	0.7232	0.8566	0.2526	0.7756	0.5781	0.4694	0.3208	0.4123	0.1864	0.4759	0.7765	0.6015	0.9609	0.8858	0.912	0.7252	1.2735	1.0928	0.7404	0.857	0.7227	0.8344	1.3317	1.0471	1.1768	1.3054
96			1-ribosyl-imidazoleacetate*	LC/MS pos early	61868	C05131	HMDB0002331	440569	0.5772	1	0.5444	0.6191	0.7489	0.9737	0.0103	0.0314	0.0008	0.0062	0.9337	0.7533	0.8417	1	0.4345	0.6978	0.4605	0.8714	0.0202	0.0499	0.0372	0.1031	0.431	0.6659	1.1384	1.1978	1.3027	1.0492	1.0064	0.96	0.5084	0.4101	1.2528	0.9753	1.249	0.9781	1.4419	1.4594	0.8513	1.0849
97			4-imidazoleacetate	LC/MS pos early	32349	C02835	HMDB0002024	96215	0.5973	1	0.8065	0.7441	0.7888	0.9929	0.165	0.2198	0.6765	0.6091	0.082	0.1843	0.7558	1	0.2926	0.5829	0.7352	0.9276	0.0532	0.0937	0.2102	0.3223	0.4509	0.6756	0.6813	0.8001	0.9499	0.8816	0.5468	0.908	0.1949	0.3544	0.8618	0.8086	1.0416	0.608	1.1997	1.8236	0.6422	0.8739
101			N-acetylhistamine	LC/MS pos early	48679	C05135	HMDB0013253	69602	0.6814	1	0.9556	0.7905	0.8908	1	0.0654	0.1186	0.0207	0.0636	0.7251	0.6751	0.6765	1	0.3938	0.6715	0.8836	0.9883	0.7998	0.5739	0.2868	0.3836	0.1653	0.4644	0.4175	0.6265	0.8696	1.3896	1.1357	1.4166	0.2009	0.1184	0.5075	0.7183	0.5283	0.3004	0.2607	1.2402	0.606	0.1184
105		Lysine Metabolism	lysine	LC/MS pos early	1301	C00047 C00739	HMDB0003405	5962	0.3316	1	0.5686	0.6268	0.8847	1	0.0381	0.0823	0.0458	0.1077	0.8499	0.7231	0.3569	1	0.915	0.9273	0.9526	0.9883	0.1285	0.172	0.0547	0.1344	0.2546	0.5282	1.0031	0.9886	0.9365	1.0353	0.9043	0.9062	1.0144	1.0059	1.0884	1.0879	1.029	1.0946	1.0892	1.0394	1.1866	1.2149
106			N2-acetyllysine	LC/MS polar	36751	C12989	HMDB0000446	92907	0.2427	0.9488	0.5054	0.6007	0.9273	1	0.4365	0.4281	0.8132	0.6762	0.7423	0.6753	0.606	1	0.6462	0.8134	0.5051	0.8793	0.1743	0.2136	0.0412	0.1102	0.003	0.1168	0.8288	0.8709	0.6838	0.9845	0.7365	0.8033	0.8833	0.8657	1.9741	2.0875	1.8446	1.9345	0.6545	1.0823	0.8136	0.9748
107			N6-acetyllysine	LC/MS polar	36752	C02727	HMDB0000206	92832	0.1648	0.9488	0.9083	0.7792	0.332	0.8832	0.1369	0.1972	0.3512	0.4196	0.0478	0.14	0.6813	1	0.5219	0.7484	0.8634	0.9883	0.6518	0.5025	0.2745	0.3732	0.0046	0.1415	1.1935	1.1151	1.0843	1.1776	0.7326	0.8359	0.8243	0.8058	1.1495	1.1101	1.1404	1.165	1.0257	1.2177	1.0324	1.0877
109			N2-acetyl,N6-methyllysine	LC/MS pos early	62954				0.0932	0.8604	0.0011	0.0288	0.3921	0.893	0.1424	0.2013	0.0081	0.0341	0.4219	0.4955	0.6422	1	0.8648	0.915	0.788	0.9513	0.0249	0.0555	0.1629	0.2839	0.6625	0.7658	0.7301	0.6662	0.6261	0.6484	1.2626	1.3675	0.9606	0.8019	0.775	0.7053	0.8295	0.8181	1.2603	1.3138	0.8588	0.9935
110			N2-acetyl,N6,N6-dimethyllysine	LC/MS pos early	63254				0.5638	1	0.0031	0.0491	0.3638	0.893	0.0063	0.0227	0.0061	0.0297	0.5079	0.5484	0.4459	1	0.5849	0.7747	0.3021	0.8208	1.5625e-05	0.0002	0.0005	0.0038	0.6083	0.738	0.8179	0.5964	0.6582	0.234	0.6587	0.8069	0.1967	0.1906	1.8982	1.6778	2.0201	1.4969	1.1156	1.8105	0.1859	0.3147
114			N6-methyllysine	LC/MS pos early	62860	C02728	HMDB0002038	164795	0.0023	0.2501	0.0002	0.0118	0.0041	0.1497	0.0073	0.0254	0.0002	0.0019	0.7607	0.6817	0.6989	1	0.5748	0.7668	0.1868	0.724	0.0001	0.0009	0.0013	0.0088	0.8528	0.8355	0.9841	0.8393	0.8456	0.8229	1.4549	1.4472	1.2563	1.1557	0.8392	0.778	0.8584	0.8101	1.2937	1.2762	1.0205	1.0561
115			N6,N6-dimethyllysine	LC/MS pos early	62862	C05545	HMDB0013287	193344	1	1	1	0.7905	1	1	0.9941	0.6954	0.9553	0.7299	0.2925	0.4026	0.2227	1	0.4989	0.7366	1	0.9883	0.2371	0.2634	0.2371	0.3458	0.5829	0.7316	0.2934	0.2934	0.2934	0.2934	0.4366	0.5355	0.4352	0.4261	0.2934	0.2934	0.4112	0.3407	0.3905	0.5225	0.2934	0.2934
116			N6,N6,N6-trimethyllysine	LC/MS pos early	1498	C03793	HMDB0001325	440120	0.8733	1	0.4263	0.557	0.8396	1	0.237	0.2843	0.1118	0.199	0.0915	0.1972	0.7518	1	0.8771	0.9213	0.5754	0.8899	0.6884	0.5248	0.457	0.511	0.0252	0.2144	0.9188	0.9396	0.9246	0.827	1.4831	1.0266	1.1086	1.0792	1.0094	1.117	1.0906	1.0287	1.2811	1.6948	1.1615	1.1515
117			hydroxy-N6,N6,N6-trimethyllysine*	LC/MS pos early	62959				0.5913	1	0.7533	0.7265	0.4644	0.8995	0.0892	0.1444	0.5503	0.5392	0.3536	0.4432	0.1569	1	0.7694	0.8776	0.1228	0.6517	0.2697	0.2858	0.7508	0.6967	0.6098	0.738	0.8108	1.055	0.8461	0.6767	1.3774	0.9633	0.725	1.0638	0.6828	0.9994	1.012	0.7566	1.0808	1.366	0.7236	1.1517
119			5-hydroxylysine	LC/MS pos early	15685	C16741	HMDB0000450	3032849	0.1921	0.9488	0.0468	0.2041	0.1174	0.6993	0.4015	0.4077	0.9909	0.7299	0.7258	0.6751	0.2545	1	0.1941	0.4723	0.1226	0.6517	0.0043	0.015	0.2977	0.3935	0.2042	0.4922	1.0021	0.895	0.9265	0.883	0.9999	1.0064	1.0579	1.0216	1.0273	0.9073	0.9385	0.9368	1.1258	1.2278	0.9118	1.0374
120			5-(galactosylhydroxy)-L-lysine	LC/MS pos early	43582			66995551	0.2212	0.9488	0.848	0.7627	0.0196	0.3041	0.0322	0.0724	0.5603	0.5465	0.4404	0.5081	0.24	1	0.6127	0.7922	0.5795	0.8899	0.2443	0.2683	0.7902	0.7086	0.9481	0.8563	0.6436	1.0918	0.6747	0.4182	1.3753	1.0615	0.5062	1.2041	0.5621	0.9046	0.9811	0.7402	0.8893	0.7703	0.497	0.9929
121			fructosyllysine	LC/MS pos early	46227		HMDB0034879	9839580	0.3097	1	0.3762	0.5267	0.5163	0.9149	0.7426	0.6026	0.7107	0.6204	0.1309	0.244	0.739	1	0.9793	0.9273	0.9115	0.9883	0.3666	0.3538	0.1796	0.3019	0.0872	0.3803	0.9423	1.0159	0.8429	0.8555	0.8939	0.7724	0.9477	0.8472	1.0653	1.062	0.991	1.0671	1.2766	1.0675	1.1534	1.0981
123			2-aminoadipate	LC/MS polar	6146	C00956	HMDB0000510	92136	0.777	1	0.1384	0.3456	0.5696	0.9254	0.0625	0.1163	0.2021	0.2985	0.936	0.7542	0.7118	1	0.0659	0.2975	0.2587	0.7829	0.0011	0.0047	0.0089	0.0373	0.5997	0.738	1.2833	1.39	1.1452	1.6213	0.9276	0.8906	1.262	1.1338	1.3035	1.5036	1.1053	1.6926	1.0787	0.9805	1.9459	1.6062
125			2-oxoadipate	LC/MS polar	38347	C00322	HMDB0000225	71	0.7759	1	0.405	0.5457	0.4494	0.8974	0.1664	0.2198	0.1681	0.2624	0.0627	0.161	0.8028	1	0.2321	0.5162	0.1971	0.7298	0.0426	0.0798	0.1564	0.2756	0.1529	0.4535	1.4034	1.4767	1.3288	1.5036	0.8277	1.2106	1.0872	1.0842	1.1581	1.388	1.0103	1.5828	0.7542	0.978	1.2051	1.0236
131			pipecolate	LC/MS pos early	1444		HMDB0000070		0.3717	1	0.1344	0.3445	0.2084	0.7718	0.1321	0.1917	0.1031	0.1897	0.0353	0.1172	0.9572	1	0.6138	0.7922	0.5043	0.8793	0.0002	0.0016	0.0043	0.0209	0.8433	0.8319	1.0221	0.9061	0.9359	0.8825	0.7845	0.9825	0.6635	0.6864	1.5344	1.4176	1.5329	1.4717	1.1786	1.1952	0.8047	0.8614
133			6-oxopiperidine-2-carboxylate	LC/MS neg	43231		HMDB0061705	3014237	0.8315	1	0.0787	0.2674	0.6161	0.9304	0.0254	0.0616	0.0349	0.0878	0.314	0.4109	0.5903	1	0.1622	0.4327	0.2067	0.7356	0.0004	0.0022	0.0018	0.0113	0.2822	0.5511	1.2588	1.3613	1.245	1.7185	0.8626	0.96	1.2311	1.1719	0.9368	1.134	1.0028	1.1922	0.9339	1.1133	1.8209	1.5798
138			N,N,N-trimethyl-5-aminovalerate	LC/MS pos early	57687			14274897	0.6919	1	0.8341	0.7564	0.6182	0.9304	0.2988	0.3332	0.3534	0.4206	0.0567	0.1531	0.4636	1	0.8759	0.9213	0.6729	0.9116	0.37	0.3551	0.6549	0.6412	0.8315	0.8304	1.1521	1.0918	1.1279	1.1644	1.2119	0.9063	1.3647	1.2883	0.9576	0.9738	1.0148	0.9661	1.3309	1.1579	1.037	1.245
139			N-acetyl-2-aminoadipate	LC/MS polar	63920	C12986		443992	0.752	1	0.0414	0.1996	0.1587	0.7365	0.3565	0.3714	0.8386	0.6905	0.1044	0.2121	0.4635	1	0.022	0.1624	0.0926	0.6194	0.2612	0.2793	0.054	0.1341	0.5166	0.6978	0.7498	1.0163	0.7781	1.1638	0.775	0.5513	0.8834	0.7168	1.0604	1.1928	0.8366	1.2925	0.5512	0.4574	0.7123	0.7869
140		Phenylalanine Metabolism	phenylalanine	LC/MS pos early	64	C00079	HMDB0000159	6140	0.2486	0.9488	0.0161	0.1174	0.5967	0.9304	0.3728	0.385	0.536	0.5344	0.0105	0.0642	0.2366	1	0.0357	0.2205	0.1491	0.686	0.1725	0.2127	0.4529	0.5102	0.065	0.3369	1.0896	1.0556	1.0294	0.9587	1.0499	0.9221	1.006	1.0837	1.1291	1.0658	1.0833	1.0274	1.1968	1.0928	1.1134	1.1529
141			N-acetylphenylalanine	LC/MS neg	33950	C03519	HMDB0000512	74839	0.4312	1	0.7688	0.7304	0.1246	0.7195	0.6997	0.5804	0.489	0.5084	0.7943	0.6986	0.8538	1	0.5381	0.7594	0.8381	0.9736	0.6289	0.4911	0.1723	0.2927	0.0462	0.2808	0.9282	1.0955	1.0098	0.9242	1.164	1.0978	1.1068	1.0843	2.4807	2.3942	2.3914	2.4363	0.8782	1.1154	0.8549	0.7749
146			1-carboxyethylphenylalanine	LC/MS neg	62566			59100900	0.6749	1	0.0887	0.2839	0.9551	1	0.4492	0.4361	0.4509	0.4874	0.8802	0.7399	0.1346	1	0.5091	0.7393	0.5305	0.8868	0.2415	0.2657	0.7405	0.6931	0.1803	0.4725	1.1496	1.1479	1.1172	0.8624	1.1506	1.235	1.3148	1.3234	1.2216	1.1242	1.0571	1.1192	0.8374	1.1548	1.1182	0.8129
150			phenylpyruvate	LC/MS neg	566	C00166	HMDB0000205	997	0.8099	1	0.2138	0.4134	0.1579	0.7365	0.1402	0.1999	0.0739	0.1552	0.4652	0.5243	0.0405	1	0.2755	0.5634	0.1582	0.6956	0.5548	0.4545	0.7531	0.6967	0.4369	0.6732	1.1091	1.9886	1.2153	1.1182	1.2852	1.1684	0.9636	0.878	1.4011	2.0421	2.0225	1.5809	1.3133	1.4187	1.091	1.1329
151			phenyllactate (PLA)	LC/MS neg	22130	C05607	HMDB0000779 HMDB0000563	3848	0.7238	1	0.7249	0.7136	0.8297	0.9997	0.7484	0.6049	0.7084	0.6195	0.7965	0.6986	0.8923	1	0.8566	0.9099	0.7125	0.9206	0.4579	0.4003	0.4759	0.525	0.0118	0.1914	1.0073	0.9799	1.0784	1.0884	1.0432	0.9474	0.9434	0.9301	1.2683	1.4557	1.4219	1.4211	1.3557	4.7628	1.2003	1.1481
155			phenylacetate	LC/MS neg	57745	C07086	HMDB0000209	999	0.0004	0.1141	0.3701	0.5214	0.9848	1	0.9242	0.6954	0.8671	0.7018	0.5597	0.5813	0.4317	1	0.8053	0.8969	0.6443	0.9016	0.3098	0.314	0.1062	0.2089	0.2707	0.5409	1.0394	1.0024	0.6025	0.9403	0.9797	1.1604	1.0815	0.9851	1.3446	1.227	1.177	1.458	1.0061	1.1747	0.8723	0.8028
156			2-hydroxyphenylacetate	LC/MS polar	1432	C05852	HMDB0000669	11970																									1	1	1	1	1	1	1	1	1	1	1	1	1	1	1	1
159			4-hydroxyphenylacetate	LC/MS neg	541	C00642	HMDB0000020	127	0.9075	1	0.022	0.1374	0.4082	0.893	0.317	0.3454	0.6801	0.6106	0.7386	0.6753	0.9239	1	0.2007	0.4768	0.8848	0.9883	0.6372	0.4969	0.8325	0.7243	0.6533	0.7594	1.107	1.2745	1.2083	2.1858	0.9733	1.068	1.2095	0.887	1.0689	1.1553	1.1733	1.5308	1.0646	0.9806	1.1395	0.9808
162		Tyrosine Metabolism	tyrosine	LC/MS pos early	1299	C00082	HMDB0000158	6057	0.5907	1	0.8787	0.7704	0.9482	1	0.3083	0.34	0.0541	0.1217	0.7551	0.6792	0.2317	1	0.9385	0.9273	0.795	0.9579	0.746	0.5541	0.9298	0.7612	0.0373	0.2633	0.928	0.9418	0.8964	0.9383	0.819	0.8334	0.8894	0.9398	1.2501	1.2193	1.16	1.2468	1.175	1.0132	1.1483	1.1898
163			N-acetyltyrosine	LC/MS neg	32390		HMDB0000866	68310	0.6134	1	0.6307	0.6622	0.6571	0.9454	0.1576	0.2138	0.2229	0.3216	0.234	0.3544	0.4067	1	0.7115	0.8541	0.7117	0.9206	0.8265	0.5848	0.9415	0.7612	0.0443	0.2756	0.9907	1.0269	0.9243	1.0665	0.7582	0.8644	0.8682	0.8691	4.0951	3.4648	3.5624	3.5237	0.8743	1.3005	0.9013	0.879
175			4-hydroxyphenylpyruvate	LC/MS neg	1669	C01179	HMDB0000707	979	0.2526	0.9535	0.0207	0.1328	0.2497	0.8088	0.041	0.0861	0.3299	0.4075	0.0156	0.0733	0.31	1	0.0419	0.2398	0.0228	0.399	0.6219	0.4884	0.693	0.6656	0.9692	0.8563	0.7742	0.9056	0.992	1.1178	0.7209	1.2714	1.0897	0.9059	0.8929	1.217	0.9512	1.2291	1.3942	1.4402	1.3885	1.281
180			4-hydroxyphenylacetoylcarnitine	LC/MS pos early	52932				0.9776	1	0.0009	0.0255	0.002	0.1065	0.0018	0.0097	0.0019	0.0122	0.0153	0.0729	0.9161	1	0.0002	0.0185	0.001	0.0711	0.8253	0.5848	0.0543	0.1344	0.2046	0.4922	1.0582	2.5801	1.3252	2.7678	1.8674	0.9283	0.8495	0.8758	1.0346	2.4925	1.0085	2.6742	1.3847	1.8114	1.1338	0.755
181			3-(4-hydroxyphenyl)lactate	LC/MS neg	32197	C03672	HMDB0000755	9378	0.8694	1	0.045	0.204	0.4028	0.893	0.0008	0.0057	0.0197	0.062	0.6897	0.6568	0.3395	1	0.7566	0.8733	0.8022	0.9602	0.2945	0.3049	0.4889	0.5334	0.1139	0.4134	0.8544	0.8036	0.8739	1.0422	0.9149	0.9179	1.1932	1.0808	1.1286	1.165	1.0357	1.1576	1.0894	0.9338	1.1826	1.1226
190			phenol sulfate	LC/MS neg	32553	C02180	HMDB0060015	74426	0.0377	0.6653	0.0021	0.0426	0.0336	0.4042	0.0003	0.0031	0.0003	0.0033	0.1407	0.2556	0.0395	1	0.0086	0.1028	0.0091	0.2521	0.061	0.1024	0.2655	0.369	0.3739	0.6232	1.1682	0.78	0.6815	0.5481	1.2573	0.8464	0.5384	0.6357	1.8571	0.9177	1.019	0.9591	1.3239	1.1759	0.9199	1.1304
191			phenol glucuronide	LC/MS neg	52747		HMDB0060014	87235	0.2778	0.9863	0.0133	0.1043	0.0778	0.6237	0.187	0.2387	0.1077	0.1945	0.9849	0.7555	0.5022	1	0.4365	0.6987	0.5993	0.8899	0.3255	0.326	0.8415	0.7278	0.8891	0.8476	1.3146	0.9713	0.979	0.7717	0.7672	0.8056	0.6242	0.6066	1.3884	1.2213	1.1317	1.1671	1.6051	1.5711	1.4202	1.7997
193			4-methoxyphenol sulfate	LC/MS neg	48457				0.318	1	0.0313	0.1673	0.0002	0.0292	0.0012	0.007	0.0088	0.0365	0.1547	0.2714	0.5732	1	0.0002	0.0179	0.0001	0.0158	0.0988	0.1405	0.0988	0.1978	0.1175	0.4162	0.3924	9.9187	0.0634	3.1773	2.8755	0.5987	0.0634	0.2833	0.3506	6.0216	0.5205	5.7049	1.3729	1.5923	0.0634	0.0634
201			vanillactate	LC/MS neg	54910		HMDB0000913	160637	0.8413	1	0.1466	0.3488	0.3673	0.893	0.0277	0.0647	0.0093	0.038	0.2918	0.4026	0.5936	1	0.5502	0.7594	0.562	0.8899	0.3284	0.3284	0.1789	0.3016	0.2256	0.5163	0.8409	0.9881	0.7982	1.096	0.7771	0.8667	1.1638	1.2736	0.6833	0.5966	0.5907	0.7628	0.9068	0.721	0.7607	0.7301
204			3-methoxytyrosine	LC/MS pos early	12017		HMDB0001434	9307	0.4435	1	0.0567	0.2265	0.8872	1	0.0063	0.0227	0.0275	0.0752	0.7966	0.6986	0.6644	1	0.1419	0.4142	0.4287	0.8714	0.7097	0.5352	0.632	0.6261	0.2774	0.5457	0.7668	0.7499	0.7721	0.9637	0.704	0.6673	0.9697	0.9019	0.9559	1.046	0.9315	1.1577	1.0309	0.9221	1.1233	1.0945
206			3-methoxytyramine sulfate	LC/MS neg	44618			54133459	0.4909	1	0.3439	0.5085	0.6478	0.9419	0.0098	0.031	0.0143	0.0514	0.2647	0.3789	0.1515	1	0.8274	0.8979	0.9915	0.9883	0.2782	0.2925	0.2612	0.3681	0.3064	0.5638	1.0597	1.2037	1.0462	1.1864	0.9753	0.8618	1.3562	1.3254	1.0645	1.0397	0.8603	1.0431	1.057	0.8479	1.0931	1.1051
219			gentisate	LC/MS neg	18280	C00628	HMDB0000152	3469	0.0415	0.6653	0.0578	0.2286	0.4985	0.9149	0.4359	0.4281	0.2093	0.3077	0.0719	0.1717	0.8658	1	0.6225	0.7961	0.6736	0.9116	0.0037	0.0135	3.8409e-05	0.0006	0.2705	0.5409	1.5436	1.4827	0.6811	0.6449	1.2297	1.4879	0.6045	0.5465	0.9352	0.9957	1.084	1.0983	1.5608	1.217	0.5405	0.2456
223			dopamine 4-sulfate	LC/MS neg	48406	C13691	HMDB0004148	68517194	0.9511	1	0.7286	0.7136	0.1375	0.7365	0.2305	0.277	0.9269	0.7292	0.2733	0.3846	0.7498	1	0.7739	0.879	0.7114	0.9206	0.0881	0.1293	0.1313	0.2434	0.0092	0.1794	0.9806	1.2824	1.0212	0.9939	0.7133	0.8166	0.8382	0.729	1.282	1.3329	1.2662	1.3086	1.0852	1.6377	0.9156	0.9507
225			p-cresol glucuronide*	LC/MS neg	48841		HMDB0011686	154035	0.0012	0.246	0.226	0.4184	0.4469	0.8959	0.1938	0.2447	0.3552	0.4218	0.8226	0.7082	0.4917	1	0.9528	0.9273	0.1498	0.686	0.3001	0.3074	0.2854	0.3826	0.7909	0.8147	0.9986	1.0624	0.5819	0.7177	1.2343	1.4304	1.6263	1.4759	1.4096	1.0385	1.239	1.3106	1.4486	1.39	1.0799	1.1874
226			tyramine O-sulfate	LC/MS neg	48408		HMDB0006409	153005	0.3615	1	0.1402	0.3456	0.4548	0.8995	0.1648	0.2198	0.0162	0.0551	0.648	0.6262	0.1258	1	0.8125	0.8969	0.702	0.9206	0.0303	0.0647	0.0584	0.1398	0.5037	0.69	1.3313	1.0642	1.0857	0.9965	0.9411	1.0129	0.8786	0.6072	2.1615	2.0564	4.5425	2.2984	1.5166	1.8386	0.9454	1.0438
227			N-formylphenylalanine	LC/MS neg	48433		HMDB0240317	7064571;759256	0.7765	1	0.6706	0.6845	0.7085	0.9561	0.719	0.5897	0.6267	0.5766	0.9216	0.7496	0.6469	1	0.8308	0.8979	0.3448	0.8503	0.6674	0.5117	0.5152	0.5521	0.7301	0.7935	1.0369	1.3385	1.0988	1.0366	1.2888	1.1495	1.0361	0.9723	0.6822	0.8319	0.9201	0.835	1.4263	1.4078	1.4836	0.9944
245			thyroxine	LC/MS neg	2761	C01829	HMDB0000248	5819	0.4831	1	0.2433	0.4372	0.062	0.5531	0.2062	0.2566	0.2868	0.3699	0.7071	0.6705	0.3004	1	0.8101	0.8969	0.6055	0.8899	0.7728	0.5627	0.818	0.7188	0.3173	0.5776	0.9994	1.2677	0.9356	0.8759	1.0091	1.0186	1.1505	1.1288	1.0508	1.099	1.2135	1.14	0.9423	0.9303	1.0008	0.9655
254		Tryptophan Metabolism	tryptophan	LC/MS pos early	54	C00078	HMDB0000929	6305	0.85	1	0.0678	0.2534	0.1996	0.7618	0.0041	0.017	0.0995	0.1856	0.5058	0.5484	0.8209	1	0.0182	0.1464	0.5792	0.8899	0.9323	0.628	0.1389	0.2542	0.5044	0.69	1.1323	1.0395	1.1094	1.0108	0.9567	1.0016	0.8187	0.8737	1.0487	1.0114	1.0307	0.9156	1.1206	1.1518	1.1149	1.211
255			N-acetyltryptophan	LC/MS neg	33959	C03137	HMDB0013713	439917;700653	0.597	1	0.7402	0.7208	0.6482	0.9419	0.7778	0.6195	0.447	0.4864	0.9827	0.7555	0.9037	1	0.1541	0.4209	0.4547	0.8714	0.6912	0.5248	0.399	0.47	0.1153	0.4152	0.8816	0.9641	0.7956	0.8287	0.7082	0.6888	0.6154	0.5386	3.6538	3.3647	3.3512	3.0122	0.5771	0.8046	0.6426	0.4371
261			C-glycosyltryptophan	LC/MS neg	48782		HMDB0240296	10981970	0.1196	0.9039	0.5383	0.6184	0.9249	1	0.0939	0.1504	0.0193	0.0616	0.0278	0.1028	0.4097	1	0.7189	0.8552	0.6586	0.9061	0.8954	0.6106	0.2667	0.3691	0.1867	0.4759	1.212	1.2257	1.1028	1.1765	1.0958	0.951	1.2163	1.2634	0.9664	0.9445	1.0156	0.9471	1.0716	1.0014	1.0725	1.1542
263			oxindolylalanine	LC/MS pos early	64568			20977764	0.9658	1	0.2902	0.4739	0.5284	0.9149	0.1493	0.2072	0.1018	0.1881	0.6465	0.6257	0.2234	1	0.0568	0.2715	0.1887	0.724	0.7133	0.5357	0.4142	0.4852	0.3267	0.5802	1.1226	0.9973	1.1407	1.7444	1.4259	1.6696	0.8823	0.8412	1.3866	0.9846	0.9956	0.8509	1.1409	1.5393	1.2501	1.4011
266			N-formylkynurenine	LC/MS pos early	64334	C02700 C02406 C15605	HMDB01200	910	0.4401	1	0.0418	0.1999	0.6123	0.9304	0.9432	0.6954	0.4228	0.4712	0.0159	0.0737	0.8257	1	0.3655	0.6514	0.7977	0.9586	0.5924	0.474	0.5809	0.5961	0.1044	0.4055	0.9596	1.0051	1.0561	1.5852	0.9722	1.6645	0.945	0.8141	1.2059	1.0289	1.0461	0.9208	1.0466	1.4093	1.1253	1.1339
267			kynurenine	LC/MS pos early	15140	C00328	HMDB0000684	161166	0.1161	0.9039	0.2844	0.4711	0.6694	0.9512	0.5799	0.5128	0.6193	0.5739	0.7773	0.6906	0.226	1	0.0078	0.1007	0.0348	0.4451	0.789	0.5684	0.514	0.5521	0.6049	0.738	1.1578	1.0874	0.989	1.0266	1.0228	1.0082	0.9682	0.9836	1.1175	0.9344	1.0005	0.8699	1.3511	1.3367	1.3063	1.1531
272			kynurenate	LC/MS neg	1417	C01717	HMDB0000715	3845	0.1879	0.9488	0.5168	0.6078	0.5235	0.9149	0.9777	0.6954	0.9157	0.7262	0.3481	0.4398	0.762	1	0.3741	0.6594	0.3907	0.8549	0.2557	0.2763	0.2366	0.3458	0.9829	0.8563	0.9574	1.3008	1.2777	1.458	1.1122	1.3522	1.2249	1.0885	1.693	1.9865	2.0675	2.0526	1.5664	1.547	1.1945	1.1845
274			N-formylanthranilic acid	LC/MS neg	43549	C05653	HMDB0004089	101399	0.362	1	0.2031	0.4041	0.7069	0.9561	0.0418	0.087	0.5015	0.5154	0.8024	0.7011	0.2871	1	0.9529	0.9273	0.5504	0.8899	0.2296	0.2566	0.2347	0.3458	0.8766	0.8465	1.1439	1.1691	1.0402	1.3291	1.2562	1.3095	1.5125	1.3278	0.988	0.9418	0.9113	1.0561	1.0429	1.0703	1.2431	1.2083
275			anthranilate	LC/MS pos early	4970	C00108	HMDB0001123	227	0.9325	1	0.8534	0.7627	0.5112	0.9149	0.0814	0.1377	0.0762	0.1595	0.7442	0.6753	0.1443	1	0.2738	0.5623	0.4076	0.859	0.223	0.2528	0.6146	0.6144	0.6043	0.738	1.031	1.2291	1.0448	0.9865	1.0358	1.1872	0.8585	0.8054	1.3114	1.0913	1.1646	1.0283	1.0263	1.1485	0.7777	1.1003
278			xanthurenate	LC/MS neg	15679	C02470	HMDB0000881	5699	0.3844	1	0.3245	0.4914	0.6142	0.9304	0.1525	0.2089	0.7949	0.6669	0.0891	0.1942	0.7285	1	0.5614	0.7643	0.9087	0.9883	0.435	0.3908	0.5893	0.6018	0.7755	0.8111	1.2256	1.1563	1.581	1.0961	1.136	1.9143	0.9184	1.1023	2.2951	2.4703	2.5451	2.3824	1.4484	1.4356	1.0749	1.103
282			picolinate	LC/MS pos early	1512	C10164	HMDB0002243	1018	0.9298	1	0.9373	0.7892	0.535	0.9149	0.81	0.6351	0.2365	0.3344	0.2188	0.34	0.5952	1	0.5323	0.7554	0.4697	0.8714	0.238	0.2639	0.1279	0.2388	0.2867	0.5539	0.8791	1.0552	0.8981	1.0655	0.9307	1.1994	0.8919	1.1575	1.2638	1.4357	1.2109	1.5535	0.9439	1.1405	1.3299	1.3142
287			serotonin	LC/MS pos early	2342	C00780	HMDB0000259	5202	0.8391	1	0.3645	0.5166	0.9187	1	0.1991	0.2487	0.6081	0.572	0.3274	0.422	0.3461	1	0.328	0.6227	0.9092	0.9883	0.7632	0.5601	0.7841	0.7078	0.3597	0.616	1.3607	1.3941	1.5895	1.6629	1.2495	1.6311	1.6435	1.3605	1.1375	1.1908	1.4024	1.4455	0.7073	0.6796	0.6834	0.7068
290			5-hydroxyindoleacetate	LC/MS neg	437	C05635	HMDB0000763	1826	0.063	0.7452	0.14	0.3456	0.5081	0.9149	0.7155	0.5886	0.1118	0.199	0.002	0.0269	0.0847	1	0.0546	0.2675	0.2459	0.7756	0.5846	0.4705	0.4796	0.5273	0.1338	0.439	1.6776	1.8194	0.9281	1.0866	2.4382	0.8912	2.1665	3.9146	2.1954	1.5924	1.3165	1.2675	0.9389	0.6214	1.097	1.0055
298			indolelactate	LC/MS neg	18349	C02043	HMDB0000671	92904	0.6736	1	0.5748	0.6303	0.1553	0.7365	0.4235	0.418	0.4868	0.5079	0.7128	0.6707	0.5563	1	0.0803	0.324	0.3574	0.854	0.9241	0.6231	0.655	0.6412	0.018	0.1991	1.1129	0.9406	1.0644	1.0449	1.1503	1.1569	1.0343	1.0172	1.1925	1.036	1.0756	0.9423	1.1943	2.017	1.2911	1.1165
299			indoleacetate	LC/MS neg	27513	C00954	HMDB0000197	802	0.2174	0.9488	0.7146	0.7068	0.3661	0.893	0.9849	0.6954	0.2122	0.3097	0.0955	0.202	0.4856	1	0.7259	0.8586	0.4176	0.8591	0.0694	0.1114	0.0645	0.1496	0.2555	0.5282	0.9927	0.8492	0.8097	1.1491	1.2771	0.9651	1.2525	1.5536	1.052	0.9568	1.0442	1.1987	0.9276	1.1197	1.3386	1.2205
304			indoleacrylate	LC/MS neg	22114		HMDB0000734	5375048	0.0671	0.7452	0.0007	0.0233	0.023	0.3399	0.0071	0.0249	0.0065	0.0306	0.3568	0.4446	0.576	1	0.011	0.1211	0.2659	0.7903	8.0916e-06	0.0001	0.0074	0.0315	0.5398	0.7062	1.3482	0.5212	0.8341	0.5344	1.0649	1.231	0.4133	0.3624	2.6332	2.8101	2.716	2.1345	1.938	3.3882	0.3714	0.998
305			indolepropionate	LC/MS neg	32405		HMDB0002302	3744	0.2064	0.9488	0.0026	0.0466	0.0907	0.6547	0.0006	0.0046	0.0006	0.0049	0.058	0.1542	0.8223	1	0.0163	0.1416	0.3148	0.8414	5.9146e-08	6.4833e-06	3.4865e-05	0.0005	0.1802	0.4725	1.6476	0.8123	1.0449	0.6512	1.3359	1.8147	0.3216	0.3109	2.7787	2.6449	3.3493	2.0765	2.9762	5.9481	0.4087	0.8111
306			indolepropionylglycine	LC/MS neg	54917			129691959	0.4517	1	0.0055	0.0631	0.227	0.7933	0.0275	0.0647	0.0293	0.0784	0.0226	0.0886	0.916	1	0.0056	0.0885	0.2921	0.8202	1.4094e-07	8.794e-06	1.2948e-05	0.0002	0.0677	0.3465	1.2585	0.7571	1.0383	0.5322	1.2783	1.5688	0.2775	0.2586	1.7636	1.4877	2.0069	1.1518	1.8934	4.2401	0.2068	0.4613
307			indoleacetylglutamine	LC/MS neg	42087		HMDB0013240	25200879	0.8592	1	0.4961	0.5962	0.7129	0.9561	0.4473	0.4352	0.2548	0.3457	0.7557	0.6792	0.8345	1	0.608	0.7875	0.975	0.9883	0.1436	0.1885	0.0324	0.0919	0.0082	0.1636	1.0949	1.0733	1.0936	1.2534	0.9908	1.0109	1.2055	1.2241	0.8958	0.9069	1.0091	1.036	0.7232	1.2059	0.9742	1.0469
316			indole-3-carboxylate	LC/MS neg	38116	C19837	HMDB0003320	69867	0.0045	0.2807	0.1977	0.398	0.1923	0.7572	0.5195	0.4813	0.9677	0.7299	0.9754	0.7555	0.1918	1	0.9627	0.9273	0.5173	0.8868	0.9635	0.6339	0.8752	0.739	0.4451	0.6756	1.1759	0.9675	0.7471	0.9624	1.0806	1.1061	1.0406	1.1503	1.3059	1.1788	1.0243	1.2537	1.0462	1.1861	1.1534	1.1175
319			indoleacetoylcarnitine*	LC/MS pos early	62279				0.8275	1	0.0526	0.2192	0.7062	0.9561	0.0833	0.1381	0.0144	0.0514	0.0011	0.0215	0.3095	1	0.0087	0.1028	0.4409	0.8714	0.0002	0.0013	0.0004	0.0032	0.8435	0.8319	0.5622	0.5487	0.5531	1.3465	1.7236	0.5465	2.2618	3.0202	0.7408	0.9338	1.0432	1.7562	0.8622	0.8855	2.5796	2.1122
322			3-indoxyl sulfate	LC/MS neg	27672		HMDB0000682	10258	0.5612	1	0.648	0.6742	0.304	0.8491	0.019	0.0502	0.0351	0.0879	0.8013	0.7011	0.5877	1	0.2333	0.5162	0.4532	0.8714	0.5514	0.4541	0.8537	0.7327	0.3075	0.5644	1.0759	1.4	0.9342	1.0112	1.0203	1.0474	0.743	0.7223	1.4814	1.2512	1.3171	1.1967	1.0178	1.1439	0.8479	0.9116
327			6-bromotryptophan	LC/MS neg	62503			9856996	0.8194	1	0.4567	0.5798	0.7702	0.9808	0.1329	0.1924	0.2997	0.3797	0.4694	0.5245	0.2094	1	0.5863	0.7747	0.9541	0.9883	0.7281	0.5431	0.0682	0.1555	0.4648	0.6826	1.2031	1.2086	1.1542	1.414	0.7273	0.5047	0.95	0.9134	0.6754	0.6679	0.4311	0.5985	0.8888	0.7935	1.1817	1.4824
332		Leucine, Isoleucine and Valine Metabolism	leucine	LC/MS pos early	60	C00123	HMDB0000687	6106	0.7441	1	0.555	0.6235	0.3119	0.852	0.5491	0.4963	0.2204	0.319	0.2787	0.3888	0.1243	1	0.0609	0.2859	0.0201	0.3655	0.2641	0.2811	0.4113	0.4827	0.6861	0.7806	0.9655	0.8928	0.94	0.9285	0.9615	0.9086	0.9991	1.0358	1.1324	0.9748	1.031	1.0131	1.1405	1.1119	1.2515	1.2068
336			N-acetylleucine	LC/MS neg	1587	C02710	HMDB0011756	70912	0.8778	1	0.3559	0.5102	0.9779	1	0.7003	0.5804	0.9663	0.7299	0.1776	0.2956	0.8022	1	0.927	0.9273	0.7419	0.9314	0.9238	0.6231	0.3848	0.4573	0.016	0.1973	1.015	0.944	0.9698	0.8575	0.9129	1.0992	0.9573	0.8942	1.4558	1.3314	1.5743	1.3961	1.0081	1.4294	1.0798	0.9114
340			1-carboxyethylleucine	LC/MS neg	62559				0.2004	0.9488	0.1067	0.3204	0.9477	1	0.9585	0.6954	0.1187	0.2095	0.4948	0.5423	0.0201	0.9687	0.0131	0.1266	0.0114	0.2521	0.0682	0.1102	0.4492	0.51	0.8911	0.8476	1.3572	1.3533	1.038	0.8974	1.3473	1.277	1.3171	1.8572	1.8957	1.0848	1.1545	1.1763	1.1085	1.1479	1.8297	1.2537
343			4-methyl-2-oxopentanoate	LC/MS neg	22116	C00233	HMDB0000695	70	0.882	1	0.5038	0.6007	0.5521	0.9235	0.6403	0.5454	0.838	0.6905	0.0632	0.161	0.2792	1	0.3831	0.6617	0.982	0.9883	0.0661	0.109	0.0565	0.1362	0.048	0.2837	1.0361	0.9575	1.0148	0.9356	1.0442	1.2832	0.9923	1.0212	1.1492	1.1404	1.0528	1.0596	1.0212	1.2564	1.2826	1.249
347			alpha-hydroxyisocaproate	LC/MS neg	22132	C03264	HMDB0000665 HMDB0000624 HMDB00746	92779;83697;439960	0.8363	1	0.7471	0.7234	0.1602	0.7365	0.6306	0.5417	0.7199	0.6259	0.2175	0.3396	0.3515	1	0.4891	0.7362	0.3352	0.8503	0.873	0.6051	0.7486	0.6967	0.0699	0.3526	0.9801	0.7907	0.9429	0.943	1.2028	0.9701	1.2652	1.2084	1.2115	1.0579	1.0965	1.1624	1.1408	1.8931	1.1759	1.1889
351			isovalerate (i5:0)	LC/MS neg	44656	C08262	HMDB0000718	10430	0.3358	1	0.0775	0.2667	0.1368	0.7365	0.1662	0.2198	0.6123	0.5733	0.0169	0.0764	0.2738	1	0.4891	0.7362	0.7348	0.9276	0.1698	0.2099	0.7916	0.7086	0.7193	0.7924	1.1795	0.8612	0.931	1.7452	0.8741	1.4011	1.0877	0.9351	0.939	0.9767	1.1622	1.0729	1.3028	1.1546	0.9826	1.1877
353			isovalerylglycine	LC/MS neg	35107		HMDB00678	546304	0.9142	1	0.265	0.4528	0.4337	0.8959	0.9808	0.6954	0.6736	0.6074	0.0717	0.1717	0.152	1	0.0174	0.1426	0.0825	0.608	0.0938	0.1359	0.3895	0.4621	0.1933	0.4876	1.1109	1.2426	1.1336	0.9569	0.7989	1.0148	0.756	0.6819	1.6345	1.248	1.3352	1.1323	1.0143	1.2331	0.778	0.8832
354			isovalerylcarnitine (C5)	LC/MS pos early	34407	C20826	HMDB0000688	169235	0.3544	1	0.5638	0.626	0.6814	0.9561	0.0746	0.1298	0.7196	0.6259	0.7464	0.6754	0.3475	1	0.0454	0.243	0.8065	0.9634	0.2059	0.2384	0.5939	0.602	0.1706	0.4657	1.0094	1.0763	0.9562	1.1227	0.8732	0.9337	1.0556	0.9189	1.1047	1.1235	1.2115	1.3816	1.1007	1.2864	1.2556	1.1374
361			3-methylcrotonylglycine	LC/MS pos early	31940	C20828	HMDB0000459	169485	0.5029	1	0.5118	0.6031	0.8241	0.9997	0.1809	0.2334	0.4005	0.4603	0.4185	0.4948	0.0305	1	0.1532	0.4209	0.0737	0.5956	0.9876	0.6339	0.0876	0.1839	0.0755	0.3638	1.0427	0.9828	0.9429	0.9233	0.8397	0.9111	1.04	0.9446	1.4648	1.1837	1.1142	1.3024	0.9878	1.2167	0.9837	1.1901
363			beta-hydroxyisovalerate	LC/MS neg	12129		HMDB0000754	69362	0.1108	0.9	0.4003	0.5415	0.1595	0.7365	0.6976	0.5802	0.2282	0.3258	0.8269	0.71	0.5318	1	0.0753	0.3107	0.2197	0.7406	0.2925	0.3041	0.7427	0.6937	0.203	0.4922	1.176	1.0069	0.9706	1.0934	1.1135	1.1003	1.0803	0.9943	1.2757	1.4152	1.3698	1.5513	1.2018	1.4688	1.2038	1.2614
364			beta-hydroxyisovaleroylcarnitine	LC/MS pos early	35433				0.8451	1	0.1585	0.3558	0.1812	0.7572	0.7754	0.6185	0.1279	0.2197	0.0167	0.0764	0.1382	1	0.3777	0.6594	0.2505	0.7756	0.0552	0.0955	0.8048	0.7131	0.688	0.7806	1.1283	0.9893	1.2051	1.0179	1.2973	1.0413	1.2563	1.1229	1.3678	1.5453	1.5403	1.4883	1.437	1.3342	1.2121	1.4021
367			3-methylglutaconate	LC/MS polar	57747		HMDB0000522	1551553	0.6808	1	0.3557	0.5102	0.2937	0.8491	0.0265	0.0629	0.0019	0.0121	0.158	0.2756	0.3654	1	0.8186	0.8979	0.6568	0.9059	0.5325	0.4436	0.4332	0.4998	0.3252	0.5802	0.91	0.8533	0.8857	0.8875	0.8373	0.9153	0.969	1.0411	1.0629	1.0222	1.0219	1.0613	1.1669	1.315	1.2171	1.229
385			isoleucine	LC/MS pos early	1125	C16424 C00407 C06418	HMDB0000172	6306	0.7494	1	0.8768	0.7704	0.828	0.9997	0.4425	0.4323	0.1854	0.2809	0.4078	0.4841	0.9808	1	0.7663	0.8776	0.4724	0.8714	0.0892	0.1299	0.1112	0.2156	0.9124	0.8532	0.9767	0.9552	0.9953	0.9709	1.003	0.9568	1.0609	1.1025	1.0387	0.9876	1.0403	1.0238	1.0557	1.0631	1.2176	1.1843
387			N-acetylisoleucine	LC/MS neg	33967		HMDB0061684	306109	0.4654	1	0.9582	0.7905	0.2676	0.8337	0.4046	0.4086	0.9606	0.7299	0.4313	0.5003	0.3794	1	0.9861	0.9273	0.736	0.9276	0.0878	0.1292	0.0979	0.1966	0.3735	0.6232	0.9912	0.851	0.9165	0.979	0.9049	0.9972	0.985	0.9001	1.2429	1.2493	1.3666	1.1939	1.1269	1.2489	0.9787	0.9547
391			1-carboxyethylisoleucine	LC/MS neg	62558				0.9635	1	0.2899	0.4739	0.6179	0.9304	0.9844	0.6954	0.2694	0.3555	0.7292	0.6751	0.1408	1	0.1786	0.4545	0.1817	0.7204	0.5942	0.4748	0.8357	0.7243	0.0416	0.2733	1.1053	1.0733	1.1736	0.885	1.1876	1.34	1.1746	1.4345	1.3156	1.0358	1.0539	1.0253	0.8373	1.4469	1.1398	0.8023
394			3-methyl-2-oxovalerate	LC/MS neg	15676	C00671 C06008 C03465	HMDB0000491	440877;439286	0.8924	1	0.5596	0.6249	0.6893	0.9561	0.9163	0.6923	0.48	0.5048	0.2612	0.3782	0.6237	1	0.9635	0.9273	0.3797	0.8549	0.017	0.0435	0.0118	0.0447	0.0781	0.371	1.0653	0.9874	1.0109	0.9469	1.0546	1.216	1.0663	1.1546	1.0487	1.1464	1.0151	1.0667	0.9412	1.154	1.2973	1.2624
395			2-hydroxy-3-methylvalerate	LC/MS neg	36746		HMDB0000317	164623	0.8855	1	0.8687	0.7674	0.2564	0.8161	0.3537	0.3705	0.1843	0.2805	0.6858	0.6542	0.7704	1	0.9023	0.9273	0.7036	0.9206	0.9918	0.6339	0.6356	0.6288	0.0252	0.2144	0.9584	0.7746	0.9618	0.9625	1.0019	0.9555	1.1835	1.259	1.1224	1.0441	1.1243	1.1133	1.1658	2.4154	1.1387	1.0944
397			2-methylbutyrylcarnitine (C5)	LC/MS pos early	45095		HMDB0000378	6426901	0.4923	1	0.4028	0.5439	0.5557	0.9235	0.5048	0.4742	0.5403	0.537	0.9298	0.7525	0.5115	1	0.8145	0.8969	0.1011	0.6239	0.0555	0.0958	0.1507	0.2696	0.5883	0.7332	1.0093	0.9378	0.9184	0.8826	1.1344	1.0922	1.1554	1.1968	0.9364	1.3107	1.0591	1.1378	1.343	1.2055	0.9021	1.0448
399			2-methylbutyrylglycine	LC/MS neg	31928		HMDB0000339	193872	0.0428	0.6653	0.5233	0.6108	0.7402	0.9737	0.6013	0.5233	0.5519	0.5392	0.1688	0.2869	0.1571	1	0.4631	0.7153	0.3894	0.8549	0.8757	0.6054	0.2974	0.3935	0.0221	0.2144	0.9502	0.8921	0.6512	0.8519	0.7857	0.9487	0.8911	0.8689	1.4101	1.1724	1.112	1.1772	0.9703	1.4108	0.9215	1.102
400			tiglylcarnitine (C5:1-DC)	LC/MS pos early	35428		HMDB0002366	22833596	0.9974	1	0.7556	0.7265	0.2126	0.777	0.9729	0.6954	0.0994	0.1856	0.3036	0.4058	0.4204	1	0.3822	0.6617	0.5603	0.8899	0.1843	0.2204	0.4718	0.5244	0.2382	0.5194	0.9307	0.8868	0.9437	0.9753	1.0919	0.9357	1.1143	0.8135	1.5656	1.6303	1.7898	1.7637	1.3333	1.1979	1.0491	1.0831
402			tigloylglycine	LC/MS pos early	1598		HMDB0000959	6441567	0.9592	1	0.3709	0.5214	0.5329	0.9149	0.0054	0.0202	0.0137	0.0499	0.1162	0.2234	0.0678	1	0.9484	0.9273	0.5536	0.8899	0.0137	0.0372	0.001	0.0069	0.4791	0.6879	0.6702	0.7689	0.7269	1.0197	1.101	0.6649	1.6983	1.5463	1.2407	1.029	0.9945	1.4466	0.6671	0.8032	1.2396	1.4896
405			3-hydroxy-2-ethylpropionate	LC/MS neg	32397		HMDB0000396	188979	0.8416	1	0.2743	0.4614	0.8984	1	0.647	0.5487	0.7831	0.6591	0.0186	0.0785	0.7926	1	0.9063	0.9273	0.6141	0.8899	0.1074	0.1492	0.0605	0.1432	0.0306	0.2406	0.7753	0.7602	0.7529	0.9267	1.3908	0.9792	1.2487	1.4088	1.0176	1.088	0.9598	1.0214	0.7988	1.1184	1.0137	1.0597
407			ethylmalonate	LC/MS polar	15765		HMDB0000622	11756	0.0404	0.6653	0.1279	0.3381	0.293	0.8491	0.001	0.006	0.0023	0.0138	0.5312	0.5587	0.485	1	0.0119	0.1229	0.3046	0.824	0.0268	0.0585	0.0351	0.0986	0.2477	0.5278	0.7412	0.9134	1.0138	0.9939	0.8448	0.7744	1.2844	1.1595	0.7912	0.9044	0.866	1.1129	1.0087	1.0997	1.3161	1.2729
410			methylsuccinate	LC/MS polar	15745		HMDB0001844	10349	0.9331	1	0.3175	0.4873	0.042	0.4385	0.0517	0.1007	0.4039	0.4617	0.7417	0.6753	0.6042	1	0.102	0.3534	0.1258	0.6517	0.1252	0.1688	0.1107	0.2152	0.6267	0.7484	0.9489	1.1993	0.9828	1.0537	1.0631	1.0214	1.3357	1.1671	0.9864	1.1664	1.037	1.1855	1.1481	1.2104	0.9786	0.9501
416			valine	LC/MS pos early	1649	C00183	HMDB0000883	6287	0.8711	1	0.9097	0.7794	0.8522	1	0.8236	0.6416	0.8355	0.6905	0.0043	0.0437	0.8539	1	0.8338	0.8988	0.7562	0.9359	0.7825	0.5674	0.6812	0.659	0.8338	0.8311	0.9359	0.9764	0.9881	0.9556	1.0373	0.7871	0.9822	1.0903	1.1214	1.03	1.0716	1.0578	1.1453	1.0835	1.2532	1.2771
417			N-acetylvaline	LC/MS neg	1591		HMDB0011757	66789	0.9182	1	0.7783	0.7336	0.5769	0.9254	0.552	0.4966	0.5311	0.5344	0.4745	0.5285	0.8863	1	0.4967	0.7362	0.1787	0.7204	0.1604	0.2034	0.1506	0.2696	0.9042	0.849	0.994	1.0455	1.0033	1.0296	0.9976	1.0735	0.9364	1.0743	1.1863	1.0444	1.1979	1.1177	1.0831	1.1054	0.9641	0.9446
419			N-carbamoylvaline	LC/MS neg	62852			448879	0.8996	1	0.6873	0.6939	0.5195	0.9149	0.7065	0.5836	0.8878	0.7118	0.112	0.2201	0.1747	1	0.5471	0.7594	0.2156	0.736	0.1954	0.2297	0.9232	0.7588	0.5821	0.7316	0.613	0.6848	0.5851	0.6203	0.8491	0.5111	0.8092	0.8485	0.896	1.01	1.2283	0.9235	0.9498	0.9003	1.264	1.089
420			1-carboxyethylvaline	LC/MS neg	62562				0.4942	1	0.1295	0.3395	0.7958	0.9956	0.255	0.2971	0.2539	0.3457	0.2768	0.387	0.0479	1	0.0172	0.1426	0.0294	0.4274	0.4723	0.4093	0.5949	0.602	0.7829	0.8124	1.1524	1.275	1.1168	0.8606	1.3241	1.1193	1.0345	1.5491	1.6162	1.1204	1.1854	1.0992	1.044	1.1762	1.335	0.9774
423			3-methyl-2-oxobutyrate	LC/MS neg	44526	C00141	HMDB0000019	49	0.4797	1	0.7669	0.7304	0.702	0.9561	0.7467	0.6046	0.9062	0.7217	0.0692	0.1682	0.7426	1	0.7996	0.8969	0.3517	0.8503	0.0041	0.0144	0.0063	0.028	0.0128	0.1973	0.9764	1.0496	1.071	1.0053	1.0786	1.3246	1.1128	1.0642	1.0327	1.1197	1.0114	1.0506	0.8698	1.141	1.2067	1.1771
424			alpha-hydroxyisovalerate	LC/MS neg	33937		HMDB0000407	99823	0.6953	1	0.768	0.7304	0.1245	0.7195	0.84	0.6502	0.9378	0.7299	0.5694	0.5866	0.4693	1	0.1384	0.4103	0.1603	0.6956	0.9622	0.6339	0.8349	0.7243	0.1708	0.4657	1.1608	0.9495	1.2215	1.1985	1.1204	1.1284	1.1733	1.1203	1.3978	1.1582	1.2714	1.1528	1.0797	1.3741	1.1645	1.1429
426			isobutyrylcarnitine (C4)	LC/MS pos early	33441		HMDB0000736	168379	0.1285	0.9273	0.4828	0.5888	0.7009	0.9561	0.258	0.2982	0.681	0.6106	0.3919	0.4731	0.7545	1	0.6295	0.799	0.2108	0.736	0.239	0.2641	0.1212	0.2308	0.1518	0.4535	0.8497	0.8974	0.6867	0.7865	1.1483	1.3164	1.3284	1.2192	1.2709	1.4559	1.2519	1.3161	0.9973	1.3589	0.8893	0.841
427			isobutyrylglycine	LC/MS neg	35437		HMDB0000730	10855600	0.8916	1	0.9117	0.7798	0.2932	0.8491	0.1562	0.2124	0.1781	0.2733	0.6387	0.6228	0.05	1	0.3998	0.6734	0.0941	0.6194	0.5044	0.4253	0.0761	0.1673	0.1236	0.4224	0.8752	1.0376	0.8927	0.9071	0.9022	0.9368	1.1036	1.054	1.5215	1.1764	1.1975	1.4132	0.9345	1.1279	1.0277	1.2105
428			3-hydroxyisobutyrate	LC/MS polar	1549	C01188 C06001	HMDB0000023 HMDB0000336	11966314	0.5654	1	0.207	0.409	0.7076	0.9561	0.0622	0.116	0.0012	0.0088	0.7145	0.6707	0.8251	1	0.1765	0.4545	0.4888	0.8744	0.0006	0.0033	0.2019	0.3139	0.8035	0.8202	0.8165	0.8879	0.9532	1.1523	1.0068	0.9066	1.4816	1.953	0.9066	1.0497	1.0207	1.3111	0.8347	0.865	1.7334	1.1213
434		Methionine, Cysteine, SAM and Taurine Metabolism	methionine	LC/MS pos early	1302	C00073	HMDB0000696	6137	0.1038	0.8736	0.0121	0.0983	0.8261	0.9997	0.5892	0.5162	0.9249	0.7289	0.5808	0.5919	0.9421	1	0.8154	0.8969	0.7132	0.9206	0.067	0.1098	0.3606	0.4421	0.2348	0.5194	0.982	0.9443	0.8651	0.7921	0.8477	0.8827	0.8238	0.8573	1.1376	1.1689	1.1483	1.1351	1.1738	1.0916	1.0482	1.1106
435			N-acetylmethionine	LC/MS neg	1589	C02712	HMDB0011745	448580	0.0254	0.5781	0.804	0.7438	0.6177	0.9304	0.4564	0.4404	0.4311	0.4738	0.0003	0.0074	0.8485	1	0.2772	0.5634	0.2923	0.8202	0.5194	0.4333	0.9481	0.7613	0.0006	0.0758	1.4456	1.4572	0.8625	1.3619	1.6468	0.7802	1.4989	1.8313	1.3416	1.0796	1.3366	1.093	1.5955	0.9379	1.5313	1.6391
437			N-formylmethionine	LC/MS neg	2829	C03145	HMDB0001015	439750	0.1658	0.9488	0.0638	0.2427	0.0411	0.4358	0.0039	0.0163	0.2632	0.3509	0.0047	0.0437	0.6053	1	0.0878	0.3408	0.0761	0.5956	0.2204	0.252	0.7036	0.6707	0.018	0.1991	0.9778	1.1414	1.1121	1.1143	0.9942	1.2326	1.2489	1.0736	1.0057	1.1412	1.0452	1.1634	0.9307	1.0785	0.8426	0.9317
438			S-methylmethionine	LC/MS pos early	38127	C05319	HMDB0038670	458	0.2918	1	0.3476	0.509	0.0108	0.2338	9.6963e-05	0.0013	0.0013	0.009	0.8341	0.7124	0.3641	1	0.4229	0.6945	0.4358	0.8714	0.0701	0.1121	0.0839	0.1789	0.0196	0.2073	1.0841	2.3867	1.1883	0.5933	0.7903	0.7636	0.0281	0.1079	0.2113	0.3805	0.1137	0.3612	0.3359	0.7313	0.1144	0.1479
439			methionine sulfone	LC/MS pos early	44878		HMDB0062174	69961	0.6057	1	0.1221	0.334	0.3892	0.893	0.0043	0.0171	0.0094	0.0381	0.9873	0.7555	0.4659	1	0.573	0.7658	0.6892	0.9206	0.0538	0.0943	0.5171	0.5529	0.4285	0.6648	1.0422	1.1695	1.0372	0.8352	1.0131	0.9955	0.7205	0.698	1.0183	1.0676	1.1264	0.9568	1.1179	1.2038	0.8486	0.9708
440			methionine sulfoxide	LC/MS pos early	18374	C02989	HMDB0002005	158980	0.321	1	0.0085	0.0822	0.7472	0.9737	0.0397	0.0846	0.0364	0.0904	0.3231	0.4187	0.7946	1	0.2547	0.5398	0.6949	0.9206	0.0362	0.0714	0.0926	0.1908	0.6511	0.758	1.2457	1.1807	1.1736	0.8558	0.9743	1.0794	0.7587	0.7615	1.1631	1.1087	1.2041	1.0337	1.1714	1.2044	0.9027	0.9242
441			N-acetylmethionine sulfoxide	LC/MS pos early	45428			11902949	0.3081	1	0.8464	0.7627	0.0664	0.5749	0.6336	0.5435	0.0893	0.1732	0.2557	0.3735	0.8668	1	0.0908	0.3467	0.1899	0.724	0.8885	0.6093	0.3946	0.4656	0.2355	0.5194	0.5892	0.9378	0.3979	0.6516	1.1125	0.8375	1.0076	0.7222	1.2069	0.9627	1.1455	0.9061	0.8496	0.5721	0.8056	0.9196
446			S-adenosylhomocysteine (SAH)	LC/MS neg	42382	C00021	HMDB00939	439155	0.5588	1	0.5053	0.6007	0.8277	0.9997	0.197	0.2471	0.5955	0.5666	0.0064	0.0505	0.7614	1	0.5109	0.7393	0.5865	0.8899	0.6947	0.526	0.8049	0.7131	0.9456	0.8563	1.2168	1.068	1.1081	1.1208	1.6882	0.7283	1.0111	1.1641	1.0004	1.1634	1.0962	0.9263	1.1048	1.1482	1.1505	1.1116
447			5-methylthioribose**	LC/MS pos early	62100		HMDB0001087	6419710	0.403	1	0.8826	0.7717	0.7184	0.9598	0.0978	0.1533	0.4608	0.4932	0.42	0.4951	0.7272	1	0.3826	0.6617	0.1611	0.6956	0.2133	0.2455	0.9405	0.7612	0.5305	0.7025	0.8239	0.808	0.794	0.8147	0.881	0.8423	0.9839	0.9288	0.9431	1.0201	0.9112	0.9874	1.1312	1.079	1.0445	1.1297
448			2,3-dihydroxy-5-methylthio-4-pentenoate (DMTPA)*	LC/MS neg	62805		HMDB0240388		0.8822	1	0.2181	0.417	0.7132	0.9561	0.0706	0.125	0.5246	0.5305	0.352	0.442	0.0469	1	0.0941	0.3472	0.142	0.6775	0.1739	0.2136	0.3515	0.435	0.3649	0.6206	1.2489	1.2184	1.2266	1.1271	0.9754	0.9229	1.0578	0.9295	1.2789	1.1833	1.1449	1.1794	1.1094	1.048	1.0247	1.0501
449			2-hydroxy-4-(methylthio)butanoic acid	LC/MS polar	63739		HMDB0037115	11427	0.6848	1	0.1289	0.3395	0.6483	0.9419	0.4933	0.4664	0.6161	0.5739	0.4399	0.5081	0.9942	1	0.3557	0.6463	0.6742	0.9116	0.0204	0.0502	0.0129	0.0478	0.0554	0.3056	0.9494	0.832	0.8632	0.6965	0.9563	1.0811	0.6882	0.7235	1.3519	1.2292	1.3683	1.0725	2.2848	7.9777	1.0587	0.9828
453			cystathionine	LC/MS pos early	15705	C02291	HMDB0000099	439258	0.1908	0.9488	0.2906	0.4739	0.7649	0.9808	0.9591	0.6954	0.5727	0.5537	0.0438	0.1335	0.0998	1	0.0014	0.0539	0.0048	0.236	0.1649	0.2065	0.5093	0.5492	0.5504	0.7123	0.946	0.9136	0.7691	0.8065	0.97	0.7445	0.9383	1.023	0.9028	1.3634	1.1228	1.4313	1.1683	1.0586	0.91	1.048
455			cysteine	LC/MS pos early	1868	C00097	HMDB0000574	5862	0.1194	0.9039	0.4695	0.5844	0.2339	0.8049	0.2573	0.298	0.8124	0.6762	0.0619	0.1601	0.6163	1	0.7683	0.8776	0.4693	0.8714	0.6642	0.5099	0.8147	0.7183	0.3878	0.6328	1.2098	0.9282	0.8393	0.9812	0.931	0.6791	0.7213	0.9524	1.1743	1.1029	1.0243	1.2192	1.0793	1.0083	1.2448	1.1334
457			S-methylcysteine	LC/MS neg	39592		HMDB0002108	88180;7058174;24417	0.8041	1	0.0078	0.0794	0.1493	0.7365	0.0005	0.004	0.0024	0.0143	0.3012	0.404	0.9721	1	0.5944	0.7787	0.8846	0.9883	0.0362	0.0714	6.6977e-05	0.0008	0.5574	0.7177	0.8062	1.0137	0.7995	1.0887	1.0377	0.9361	1.4334	1.3437	1.0465	1.0359	1.0479	1.0975	1.0865	1.129	1.3082	1.5732
458			S-methylcysteine sulfoxide	LC/MS pos early	43378		HMDB0029432	82142	0.7798	1	0.3166	0.4871	0.1517	0.7365	0.083	0.138	0.0025	0.0146	0.0217	0.0865	0.9021	1	0.4506	0.7068	0.6569	0.9059	0.0058	0.0195	8.7788e-07	6.9245e-05	0.8946	0.8476	0.8129	1.0376	0.793	0.9359	0.9945	0.7608	1.182	1.398	0.9466	0.9909	0.9576	1.0498	1.0475	1.0276	1.4296	1.9149
461			cysteine s-sulfate	LC/MS polar	22176	C05824	HMDB0000731	115015	0.2936	1	0.0434	0.2031	0.0317	0.398	0.0509	0.1002	0.0831	0.1695	0.0903	0.1964	0.1286	1	0.3521	0.6441	0.218	0.7404	0.8415	0.593	0.4263	0.4961	0.7147	0.7924	0.6922	0.9126	0.7867	0.9303	0.6933	0.829	0.846	0.8298	1.0926	0.9532	0.899	0.9917	1.0496	1.0488	0.9665	1.1205
462			cystine	LC/MS pos early	56	C00491	HMDB0000192	67678	0.9666	1	0.4154	0.5511	0.1037	0.6829	0.0016	0.0089	0.3179	0.3987	0.4424	0.5087	0.1299	1	0.4941	0.7362	0.1157	0.6517	0.1303	0.1741	0.7636	0.6988	0.9045	0.849	1.278	0.4588	1.3256	1.9147	0.465	0.9478	2.3511	0.8284	1.7093	0.7899	0.7933	1.3692	1.3075	1.2471	2.336	1.6492
468			cysteine sulfinic acid	LC/MS pos early	37443	C00606	HMDB0000996	109	0.4787	1	0.6025	0.6474	0.2962	0.8491	0.96	0.6954	0.5952	0.5666	0.7309	0.6751	0.4192	1	0.6406	0.8101	0.1249	0.6517	0.8634	0.6007	0.3728	0.4488	0.3682	0.6221	0.7309	0.8567	0.8364	0.7948	0.9031	0.9419	0.9021	0.9654	1.0342	1.2863	0.9243	0.9662	1.1689	1.4635	1.2112	1.3257
470			hypotaurine	LC/MS polar	590	C00519	HMDB0000965	107812	0.1701	0.9488	0.464	0.5834	0.9958	1	0.0756	0.1313	0.0668	0.1416	0.1164	0.2234	0.7718	1	0.0297	0.1972	0.106	0.6387	0.0424	0.0797	0.0415	0.1102	0.1402	0.4472	1.4097	1.2665	1.1541	1.1352	0.8748	0.7416	0.7392	0.7319	1.4824	1.1878	1.4341	1.1474	1.5575	1.2772	1.2027	1.1871
471			taurine	LC/MS pos early	2125	C00245	HMDB0000251	1123	0.1343	0.9455	0.9832	0.7905	0.5621	0.9237	0.9344	0.6954	0.2277	0.3258	0.0018	0.0253	0.3516	1	0.399	0.6734	0.451	0.8714	0.7109	0.5353	0.7808	0.7077	0.0076	0.1611	1.1135	1.1679	0.9664	1.1033	1.1694	0.905	1.1686	1.3043	1.0626	0.9922	0.998	0.9895	1.138	0.9177	1.1071	1.119
473			N-acetyltaurine	LC/MS neg	48187		HMDB0240253	159864	0.0646	0.7452	0.2809	0.4667	0.9245	1	0.1503	0.2076	0.1011	0.1874	0.4367	0.5057	0.944	1	0.7523	0.8731	0.8489	0.9831	0.0008	0.0039	0.0152	0.0529	0.4574	0.6799	1.0853	1.0922	0.9025	0.9799	1.0332	0.9673	0.9119	0.9037	1.3175	1.3046	1.3011	1.3769	1.1102	1.0359	0.8014	0.892
476			succinoyltaurine	LC/MS polar	63678				0.5305	1	0.0569	0.2265	0.2208	0.79	0.2469	0.2893	0.7087	0.6195	0.0219	0.0868	0.9009	1	0.0056	0.0885	0.4812	0.8744	0.0358	0.0714	0.1016	0.2022	0.7483	0.7997	1.0632	1.1965	1.096	1.3371	1.4953	1.0066	1.844	1.5252	0.7302	0.8174	0.7808	1.2581	0.7363	0.7479	1.028	0.9531
481			3-sulfo-L-alanine	LC/MS polar	47089	C00506	HMDB0002757	72886	0.416	1	0.6661	0.6836	0.914	1	0.566	0.5027	0.2327	0.3298	0.9305	0.7525	0.9122	1	0.7438	0.8679	0.0297	0.4274	0.4152	0.3809	0.5155	0.5521	0.5028	0.69	1.075	1.0195	0.973	1.2569	1.0835	1.0028	1.2015	1.3807	1.2698	0.9626	1.2788	1.409	1.4295	1.1401	1.1154	1.6481
483		Urea cycle; Arginine and Proline Metabolism	arginine	LC/MS pos early	1638	C00062	HMDB0000517	6322	0.0309	0.5943	0.0242	0.1443	0.9261	1	0.0346	0.0759	0.757	0.6455	0.3778	0.4647	0.3044	1	0.0496	0.2555	0.1591	0.6956	0.046	0.0844	0.4045	0.4756	0.2368	0.5194	1.0207	1.0251	0.917	0.917	0.991	0.9536	0.9003	0.9834	1.1036	1.0295	1.0546	1.0032	1.0911	1.0324	0.9948	1.0502
484			argininosuccinate	LC/MS pos early	15497	C03406	HMDB0000052	60150382	0.7548	1	0.1041	0.3154	0.4429	0.8959	0.0309	0.0703	0.1575	0.2507	0.9298	0.7525	0.8173	1	0.8442	0.9027	0.1499	0.686	0.0424	0.0797	0.5665	0.5859	0.6599	0.7646	1.0892	1.4716	1.1153	0.7171	1.661	1.7055	0.858	1.276	0.8388	1.2995	0.9169	0.8996	0.9442	0.8275	0.6399	0.9092
485			urea	LC/MS pos early	1670	C00086	HMDB0000294	1176	0.7128	1	0.2617	0.4524	0.9134	1	0.2997	0.3336	0.2043	0.3011	0.607	0.6063	0.4387	1	0.6777	0.8376	0.91	0.9883	0.0378	0.0737	0.6847	0.6614	0.3178	0.5776	0.9585	0.9823	0.9449	0.8889	0.8622	0.9061	0.7968	0.794	1.2612	1.2611	1.2021	1.3247	1.0809	1.196	0.9225	1.108
487			ornithine	LC/MS pos early	1493	C00077	HMDB0000214	6262	0.0074	0.3216	0.0029	0.0491	0.14	0.7365	0.1909	0.242	0.0855	0.1706	0.2087	0.3298	0.5312	1	0.0858	0.3344	0.1001	0.6239	0.0015	0.0062	0.0415	0.1102	0.7277	0.7924	1.2192	1.0129	0.8855	0.8431	0.9041	1.0385	0.8066	0.7764	1.2897	1.0957	1.2019	1.0791	1.5597	1.606	1.1597	1.3039
489			3-amino-2-piperidone	LC/MS pos early	62853		HMDB0000323	5200225	0.1993	0.9488	0.0751	0.2637	0.4262	0.893	0.5153	0.4789	0.2425	0.3377	0.4051	0.4841	0.9633	1	0.8158	0.8969	0.5689	0.8899	0.0209	0.0507	0.0515	0.1295	0.9022	0.849	1.1325	1.4766	0.8949	0.7959	0.7337	0.8988	0.6674	1.1067	1.2722	1.1205	1.2415	1.189	1.497	1.4855	0.9829	1.0316
491			2-oxoarginine*	LC/MS pos early	55072	C03771	HMDB0004225	558	0.5459	1	0.2422	0.4367	0.279	0.8359	0.2787	0.3166	0.0192	0.0616	0.0028	0.0321	0.5195	1	0.0147	0.134	0.233	0.7493	0.0012	0.0053	5.2976e-05	0.0007	0.5406	0.7062	1.8252	1.3549	1.6732	1.3154	0.8264	1.6935	0.6413	0.496	2.5296	2.0284	2.3117	1.6891	1.9038	2.2553	0.826	0.6861
492			citrulline	LC/MS pos early	2132	C00327	HMDB0000904	9750	0.2217	0.9488	0.069	0.2548	0.985	1	2.51e-05	0.0005	0.0003	0.0033	0.8047	0.7011	0.513	1	0.155	0.4209	0.3205	0.8414	0.0078	0.0244	0.1818	0.3048	0.9883	0.8563	1.0001	0.9903	0.9042	0.8562	0.8248	0.8431	0.6004	0.6258	1.1206	1.0315	1.0717	1.0064	1.0906	1.0933	0.8923	0.9939
493			homoarginine	LC/MS pos early	22137	C01924	HMDB0000670	9085	0.4652	1	0.4276	0.5575	0.6307	0.9384	0.8226	0.6416	0.6413	0.5874	0.0016	0.0232	0.8757	1	0.4193	0.6914	0.1279	0.6517	0.0839	0.1251	0.4427	0.5061	0.2721	0.5409	1.2639	1.17	1.1539	1.3327	0.9835	1.2459	0.9125	0.9777	1.2099	1.3564	1.1522	1.2573	1.3598	1.2273	1.1484	1.2526
494			homocitrulline	LC/MS polar	22138	C02427	HMDB0000679	65072	0.4845	1	0.0296	0.1595	0.6094	0.9304	0.0737	0.1291	0.0115	0.0434	0.6313	0.6193	0.1034	1	0.7936	0.8939	0.614	0.8899	0.0349	0.0708	0.0002	0.0015	0.1544	0.4545	1.2278	1.1003	1.2871	1.5245	0.7226	0.7054	0.8816	0.9634	1.176	1.1283	1.0147	1.1903	0.7528	0.8926	0.9718	1.1526
495			proline	LC/MS pos early	1898	C00148 C000763	HMDB0000162 HMDB0003411	145742;614;8988	0.3267	1	0.0382	0.191	0.4956	0.9149	0.0314	0.0711	0.1612	0.2548	0.4648	0.5243	0.9361	1	0.154	0.4209	0.2684	0.7948	5.0884e-05	0.0004	0.0016	0.0103	0.7942	0.8163	1.0012	0.9796	0.9402	0.8814	0.8255	0.8801	0.7072	0.7484	1.1506	1.0548	1.1434	1.0402	1.2398	1.2617	0.8972	0.9709
498			dimethylarginine (SDMA + ADMA)	LC/MS pos early	36808	C21189 C03626	HMDB0003334 HMDB0001539	123831;169148	0.0307	0.5943	0.0322	0.1693	0.4217	0.893	0.5135	0.4779	0.8677	0.7018	0.0437	0.1335	0.3915	1	0.3257	0.6198	0.3058	0.824	0.0023	0.0093	0.3512	0.435	0.0799	0.3712	1.034	0.9856	0.9116	0.9117	1.0178	0.9185	0.9844	1.0114	1.0569	0.9967	1.0033	0.9998	1.1361	1.0296	0.9562	1.0838
499			N-acetylarginine	LC/MS pos early	33953	C02562	HMDB0004620	67427	0.2765	0.9863	0.0117	0.0979	0.7621	0.9808	0.0224	0.0563	0.0065	0.0306	0.1937	0.3167	0.7531	1	0.3424	0.6321	0.8795	0.9883	0.0024	0.0095	0.0187	0.0601	0.0606	0.3188	1.117	1.1428	1.0111	0.8579	0.871	0.9955	0.7188	0.7083	1.5634	1.6144	1.543	1.439	1.1037	1.3345	0.8307	0.8933
504			N-acetylcitrulline	LC/MS neg	48434	C15532 C02851	HMDB0000856	656979	0.28	0.9863	0.705	0.7035	0.589	0.9304	0.387	0.3956	0.0569	0.1252	0.8596	0.7294	0.9865	1	0.843	0.9027	0.6364	0.9016	0.0138	0.0372	0.5233	0.555	0.0631	0.3297	1.007	0.9122	1.0837	0.7791	0.7108	0.7306	0.5906	0.4793	1.3529	1.2171	1.2935	1.2385	0.895	1.1879	0.5271	0.7817
505			N-acetylproline	LC/MS pos early	34387		HMDB0094701	322640	0.6327	1	0.1654	0.3651	0.1494	0.7365	0.0015	0.0084	0.153	0.245	0.6194	0.6159	0.0459	1	0.6511	0.817	0.1422	0.6775	0.5838	0.4705	0.3376	0.4219	0.2911	0.5539	0.802	1.5989	0.8188	0.5701	1.8867	1.2255	0.4947	0.9004	0.6575	1.0304	1.3083	0.7335	0.9251	1.0871	0.7923	0.9251
508			N-delta-acetylornithine	LC/MS neg	43249	C00437	HMDB0003357	9920500	0.0064	0.316	7.3779e-05	0.0084	0.0031	0.1218	0.0019	0.0097	0.0008	0.0059	0.2214	0.3425	0.4277	1	0.1007	0.3531	0.1727	0.7139	0.0034	0.0127	0.2006	0.3139	0.0225	0.2144	1.3463	1.0165	1.1071	0.8965	0.9365	1.0514	0.5981	0.5885	1.5555	1.2374	1.3545	1.2357	1.472	2.0368	1.0501	1.3834
512			N-methylhydroxyproline**	LC/MS pos early	62068			9860390	0.2472	0.9488	0.7098	0.7052	0.0859	0.6504	0.8637	0.6642	0.2113	0.3091	0.9091	0.7445	0.1721	1	0.4893	0.7362	0.4055	0.859	0.515	0.4316	0.853	0.7327	0.5677	0.7283	1.1614	0.3846	0.7905	1.0361	1.0143	1.3387	1.1756	0.7926	0.9663	0.7408	0.7119	0.8046	0.6877	1.2674	0.552	0.5565
513			trans-4-hydroxyproline	LC/MS pos early	32306	C01157	HMDB0000725	5810	0.0789	0.795	0.0164	0.1182	0.1319	0.7365	0.3131	0.3435	0.5504	0.5392	0.16	0.2785	0.2795	1	0.115	0.3725	0.0938	0.6194	0.3054	0.311	0.9009	0.746	0.3627	0.6183	0.8735	0.7827	0.7909	0.7355	0.8377	0.9401	0.9097	0.8863	1.0559	0.9299	0.9731	0.9441	1.1009	1.176	1.0063	1.0697
515			pro-hydroxy-pro	LC/MS pos early	35127		HMDB0006695	11902893	0.0515	0.7085	0.0067	0.0701	0.9151	1	0.8528	0.6584	0.2934	0.3767	0.201	0.3231	0.4551	1	0.5081	0.7393	0.5361	0.8868	0.2056	0.2384	0.0094	0.039	0.0015	0.0848	0.8215	0.8376	0.7266	0.6515	0.8105	0.9582	0.818	0.9105	1.0983	1.0328	1.0417	1.0275	0.9383	1.2654	1.066	1.1929
518			N-methylproline	LC/MS pos early	37431		HMDB0094696	643474	0.0357	0.6442	0.1459	0.3488	0.4816	0.9149	0.0786	0.134	0.0205	0.0634	0.6378	0.6228	0.5035	1	0.0414	0.2391	0.0842	0.608	0.175	0.214	0.1267	0.2371	0.8845	0.8476	1.5277	1.19	1.2075	0.9941	1.5957	1.5821	1.0915	1.0282	1.593	1.0336	1.4334	0.9757	1.3137	2.0763	0.9296	0.7538
519			N,N,N-trimethyl-alanylproline betaine (TMAP)	LC/MS pos early	62947		HMDB0240365		0.9152	1	0.2712	0.4599	0.7479	0.9737	0.0009	0.0059	0.0571	0.1252	0.0063	0.0505	0.861	1	0.0202	0.1567	0.3164	0.8414	4.0801e-05	0.0004	0.0032	0.0173	0.2164	0.5031	0.7951	0.7665	0.8515	0.9104	1.0182	0.7618	1.4676	1.2457	0.8872	0.9658	0.8833	1.1457	1.197	1.4414	1.9736	1.7325
522			argininate*	LC/MS pos early	57461		HMDB0003148	160437	0.4608	1	0.0114	0.097	0.6017	0.9304	3.838e-06	0.0002	0.0001	0.0017	0.0486	0.1402	0.8406	1	0.0883	0.341	0.8362	0.9736	5.6829e-08	6.4833e-06	0.0005	0.0037	0.2402	0.5194	1.5977	1.3765	1.4293	1.0659	0.841	1.2445	0.3646	0.422	1.6986	1.6204	1.6748	1.2246	1.4039	1.7224	0.4725	0.6761
525			N-acetylhomocitrulline	LC/MS pos early	62707				0.5707	1	0.7826	0.7336	0.0356	0.4169	1	0.6954	1	0.7299	1	0.7555	0.111	1	0.2571	0.5433	0.1208	0.6517	1	0.6339	1	0.763	1	0.8563	0.6009	0.283	0.4855	0.5412	0.1038	0.1038	0.1038	0.1038	0.602	0.5764	0.4975	0.5044	0.1038	0.1038	0.1038	0.1038
527		Creatine Metabolism	guanidinoacetate	LC/MS polar	43802	C00581	HMDB0000128	763	0.016	0.4614	0.0434	0.2031	0.0849	0.6504	0.3479	0.3668	0.7212	0.6261	0.1703	0.2872	0.8766	1	0.3368	0.6305	0.5371	0.8868	0.0152	0.04	0.2024	0.314	0.512	0.6941	0.9961	0.8159	0.7933	0.7766	0.6222	0.7261	0.6891	0.6511	1.3664	1.2559	1.2969	1.2091	1.1171	1.048	0.8949	1.0004
528			creatine	LC/MS pos early	27718	C00300	HMDB0000064	586	0.664	1	0.8353	0.7564	0.4226	0.893	0.9938	0.6954	0.8886	0.7118	0.7336	0.6751	0.5836	1	0.1189	0.3794	0.098	0.6239	0.0042	0.0147	0.0013	0.0088	0.1087	0.4055	0.9751	1.0355	0.8108	0.9243	0.9405	1.0232	0.9387	0.9896	0.8704	1.1542	0.9	1.0781	0.7084	0.926	1.1553	1.2158
529			creatinine	LC/MS pos early	513	C00791	HMDB0000562	588	0.3991	1	0.8002	0.7412	0.8311	0.9997	0.0172	0.0465	0.3353	0.4099	0.0319	0.1092	0.4205	1	0.2368	0.5167	0.6908	0.9206	0.5539	0.4545	0.0762	0.1673	0.8862	0.8476	0.9111	0.9071	0.8941	0.9211	0.9191	0.8537	1.0002	0.9524	1.0733	1.0889	1.0418	1.1172	1.124	1.1287	1.145	1.1977
538		Polyamine Metabolism	N-acetylputrescine	LC/MS pos early	37496	C02714	HMDB0002064	122356	0.3287	1	0.5182	0.6078	0.4872	0.9149	0.1252	0.1847	0.55	0.5392	0.3814	0.4674	0.0421	1	0.0126	0.125	0.1146	0.6517	0.4155	0.3809	0.8236	0.7208	0.1438	0.4488	1.1568	1.07	1.0928	1.0833	0.8143	0.8727	0.9521	0.8555	0.9215	1.0817	1.1147	1.1589	0.9339	1.0909	0.8749	0.9715
544			N-acetyl-isoputreanine	LC/MS pos early	62309			131802901	0.1502	0.9488	0.0046	0.0559	0.702	0.9561	2.9471e-05	0.0005	0.0025	0.0146	0.3008	0.404	0.6791	1	0.2443	0.5259	0.9946	0.9883	0.0708	0.113	0.1953	0.3114	0.4541	0.6789	1.5119	1.4496	1.2913	1.1393	0.989	1.0848	0.6148	0.7109	1.2685	1.2842	1.2222	1.1418	1.0576	1.2048	0.8966	0.9746
545			spermidine	LC/MS pos early	485	C00315	HMDB0001257	1102	0.2337	0.9488	0.5104	0.6025	0.9584	1	0.474	0.4538	0.1102	0.1984	0.4758	0.5286	0.6532	1	0.0815	0.3257	0.0736	0.5956	0.0117	0.0329	0.0397	0.1075	0.7	0.7856	1.6377	1.4213	1.098	1.8673	3.1677	1.1135	1.9353	1.0845	0.3599	0.6693	0.4354	0.7915	1.0984	0.8632	2.0765	1.8602
556			5-methylthioadenosine (MTA)	LC/MS pos early	1419	C00170	HMDB0001173	439176	0.7391	1	0.4344	0.5614	0.1669	0.7416	0.0409	0.0861	0.007	0.032	0.8865	0.7409	0.1397	1	0.2189	0.5039	0.1256	0.6517	0.0138	0.0372	0.0446	0.116	0.3062	0.5638	1.1319	1.3276	1.1057	1.0263	1.194	1.1679	0.9298	0.8631	0.9557	1.0775	1.0602	1.0357	1.0612	1.1854	0.8089	0.8473
560			4-acetamidobutanoate	LC/MS pos early	1558	C02946	HMDB0003681	18189	0.7485	1	0.3794	0.529	0.2631	0.8256	0.0037	0.0159	0.4659	0.4975	0.3819	0.4674	0.0953	1	0.7362	0.8669	0.2892	0.8169	0.3506	0.3447	0.5322	0.5627	0.8235	0.8253	1.0917	0.6098	1.0969	1.2827	0.4107	0.6057	0.9567	0.4736	0.8785	0.7692	0.4743	1.0606	0.8263	0.815	0.9546	0.9586
562		Guanidino and Acetamido Metabolism	1-methylguanidine	LC/MS pos early	48114	C02294	HMDB0001522	10111	1	1	1	0.7905	0.0016	0.0996	0.6447	0.5476	0.6447	0.5888	0.7687	0.6861	0.0978	1	0.0744	0.3094	0.0007	0.0623	0.8979	0.6116	0.3015	0.3962	0.0009	0.0758	0.192	0.9673	0.192	0.192	0.246	0.2802	0.192	0.192	0.2377	1.3655	0.5095	0.6192	0.1985	1.4875	0.2107	0.3692
563			4-guanidinobutanoate	LC/MS pos early	15681	C01035	HMDB0003464	500	0.2013	0.9488	0.0029	0.0491	0.2516	0.8101	0.0028	0.0132	0.0021	0.0128	0.0086	0.056	0.1389	1	0.276	0.5634	0.9764	0.9883	9.1374e-07	2.6817e-05	0.0056	0.0257	0.0996	0.3994	1.4463	1.309	1.1568	0.8136	0.8654	1.4363	0.465	0.4546	1.3007	1.3208	1.9737	1.1327	1.5249	2.2745	0.5474	0.8407
567		Glutathione Metabolism	glutathione, oxidized (GSSG)	LC/MS pos early	27727	D00031 C00127	HMDB0003337	65359																									1	1	1	1	1	1	1	1	1	1	1	1	1	1	1	1
573			cysteine-glutathione disulfide	LC/MS pos early	35159	R00900	HMDB0000656	3080690	0.9567	1	0.5443	0.6191	0.7276	0.9679	0.1067	0.1644	0.01	0.0401	0.0055	0.0477	0.4397	1	0.6853	0.8415	0.7575	0.9359	0.4276	0.3867	0.6179	0.6168	0.5967	0.738	1.7189	1.4424	1.6426	1.9985	7.0542	1.0414	1.4645	1.098	1.074	1.2312	1.2947	1.2046	1.2805	1.8558	1.7343	1.2188
576			cysteinylglycine	LC/MS pos early	35637	C01419	HMDB0000078	439498	0.3999	1	0.9816	0.7905	0.1647	0.7416	0.9416	0.6954	0.8516	0.6954	0.1434	0.2593	0.323	1	0.4927	0.7362	0.7579	0.9359	0.7612	0.5594	0.2524	0.361	0.584	0.7316	1.1296	0.8283	0.946	1.1057	0.8444	0.6666	0.8057	0.7863	1.1853	1.1685	0.9362	1.3416	1.1405	1.1009	1.2985	0.8557
577			cysteinylglycine disulfide*	LC/MS pos early	62103		HMDB0000709	22833544	0.0575	0.7153	0.0394	0.1956	0.3423	0.8907	0.5191	0.4813	0.0855	0.1706	0.0674	0.1677	0.8039	1	0.4251	0.695	0.5064	0.8793	0.6097	0.4809	0.8677	0.7379	0.2276	0.5177	0.8595	0.9454	1.0594	1.0789	1.2247	0.9589	1.2493	0.9602	0.9715	1.0565	0.9907	1.0648	1.0472	1.2275	1.1239	1.0441
578			cys-gly, oxidized	LC/MS pos early	18368			333293	0.1889	0.9488	0.1488	0.3488	0.4459	0.8959	0.4199	0.4174	0.0102	0.0402	0.0483	0.1402	0.3973	1	0.1529	0.4209	0.1276	0.6517	0.8768	0.6054	0.1941	0.3114	0.2397	0.5194	0.8153	1.0169	1.148	1.2441	2.3176	0.9184	1.2075	0.7945	0.8364	1.1615	0.9764	1.1591	1.1474	1.6168	1.1435	0.8985
579			5-oxoproline	LC/MS neg	1494	C01879 C02237	HMDB0000267	439685;7405	0.0066	0.316	0.0153	0.1141	0.6188	0.9304	0.0276	0.0647	0.9955	0.7299	5.3931e-05	0.0024	0.0571	1	0.0021	0.0606	0.0094	0.2521	0.4027	0.3747	0.4485	0.51	0.0244	0.2144	1.179	1.1387	0.9367	0.9791	1.1741	0.8414	1.0052	1.1832	1.3977	1.1346	1.1974	1.0937	1.2616	1.0531	1.1866	1.3305
580			2-aminobutyrate	LC/MS pos early	42374	C02356	HMDB0000452	80283	0.5185	1	0.003	0.0491	0.3825	0.893	3.1206e-06	0.0001	1.0755e-07	7.5534e-06	0.0312	0.1076	0.3175	1	0.0011	0.047	0.1329	0.6683	3.1493e-11	1.7288e-08	4.801e-10	3.1725e-07	0.8513	0.8351	0.8612	1.0359	0.9336	1.3482	1.1181	0.8339	2.168	2.3427	0.7488	0.9228	0.8533	1.2176	0.9459	0.9368	2.5613	2.4778
582			2-hydroxybutyrate/2-hydroxyisobutyrate	LC/MS polar	52281	C21297 C05984	HMDB0000729 HMDB00008	4277439;440864	0.4322	1	0.016	0.1174	0.9512	1	0.0004	0.0037	0.0002	0.0021	0.0307	0.1069	0.5808	1	0.0027	0.0648	0.1078	0.6452	3.1892e-05	0.0003	0.0001	0.0012	0.4642	0.6826	0.7508	0.7664	0.8496	1.188	1.1044	0.7963	2.097	2.1323	0.626	0.8772	0.7822	1.1833	0.7522	0.6125	1.5036	1.4461
632	Peptide	Gamma-glutamyl Amino Acid	gamma-glutamylalanine	LC/MS pos early	37063	C03738	HMDB0029142	440103	0.9126	1	0.4713	0.5847	0.0898	0.6547	0.0015	0.0083	0.0433	0.1049	0.1007	0.2078	0.1773	1	0.3901	0.6666	0.1098	0.6471	0.7994	0.5739	0.9768	0.763	0.6719	0.7731	1.0374	1.5185	1.0995	0.9219	2.1419	1.345	0.841	1.1827	0.8969	1.3549	1.2776	1.1298	1.2656	1.4063	1.3534	1.3859
634			gamma-glutamylglutamate	LC/MS pos early	36738	C05282	HMDB0011737	92865	0.0586	0.7153	0.0711	0.2549	0.6733	0.9512	0.002	0.0101	0.4843	0.5077	2.1426e-08	1.4018e-05	0.2306	1	0.0238	0.1723	0.0342	0.4451	0.6412	0.4986	0.8492	0.7307	0.0052	0.145	1.358	1.2017	0.9135	1.0052	2.0933	0.5402	1.0998	1.7428	1.9003	1.166	1.3451	1.0636	1.7593	1.0299	1.7846	1.8533
635			gamma-glutamylglutamine	LC/MS pos early	2730	C05283	HMDB0011738	150914	0.4105	1	0.7533	0.7265	0.139	0.7365	0.0202	0.0522	0.0194	0.0616	0.145	0.2606	0.18	1	0.402	0.6754	0.1603	0.6956	0.1466	0.1912	0.1976	0.3131	0.7528	0.7997	0.8541	1.067	0.9353	0.8765	1.5597	1.0338	0.9009	0.8789	0.9641	1.2088	1.193	1.0927	1.3101	1.346	1.0361	1.0814
636			gamma-glutamylglycine	LC/MS pos early	33949		HMDB0011667	100099	0.7575	1	0.4143	0.5507	0.5608	0.9237	0.8187	0.6411	0.6516	0.5926	0.0115	0.0657	0.6231	1	0.6832	0.8404	0.6068	0.8899	0.7531	0.5558	0.0762	0.1673	0.4906	0.6879	0.9146	0.969	0.8787	0.8174	1.1204	0.7967	1.0521	1.1509	0.9931	1.0598	1.0514	1.0531	1.1469	1.2233	1.1733	1.4452
637			gamma-glutamylhistidine	LC/MS pos early	18245		HMDB0029151	7017195	0.5981	1	0.1903	0.3866	0.6011	0.9304	0.0019	0.01	0.0515	0.1168	0.0724	0.1717	0.6258	1	0.7199	0.8552	0.1956	0.7298	0.2714	0.2871	0.1665	0.2886	0.7486	0.7997	1.1487	1.1659	1.3139	0.9473	1.3069	1.0236	0.8581	1.0058	1.0153	1.1628	1.0405	0.9348	1.2526	1.3037	1.1061	1.1014
638			gamma-glutamylisoleucine*	LC/MS pos early	34456		HMDB0011170	22885096	0.5407	1	0.5301	0.6119	0.3425	0.8907	0.9491	0.6954	0.3214	0.4002	0.0568	0.1531	0.693	1	0.5452	0.7594	0.8154	0.9665	0.0798	0.122	0.0433	0.1132	0.41	0.6518	0.8494	0.9339	0.7909	0.783	0.9794	0.7878	0.9595	1.0746	1.2852	1.3499	1.2369	1.2356	1.1481	1.2645	1.4534	1.4441
639			gamma-glutamylleucine	LC/MS pos early	18369		HMDB0011171	151023	0.9217	1	0.4346	0.5614	0.9795	1	0.3827	0.3926	0.8839	0.7115	0.0115	0.0657	0.6406	1	0.5491	0.7594	0.6081	0.8899	0.2846	0.2971	0.267	0.3691	0.934	0.8563	0.9236	0.9043	0.9207	0.8324	1.0218	0.8054	0.951	1.048	1.2057	1.1696	1.1581	1.158	1.3177	1.3098	1.5117	1.4844
640			gamma-glutamyl-alpha-lysine	LC/MS pos early	55015			65254	0.5298	1	0.6354	0.6651	0.8462	1	0.1435	0.2024	0.2604	0.3487	0.2333	0.3544	0.311	1	0.6889	0.8434	0.6469	0.9016	0.2818	0.2946	0.2484	0.3576	0.2462	0.5278	0.9389	0.9351	0.8429	0.9621	0.9033	0.7972	1.0328	1.0082	1.1661	1.2101	1.0281	1.2101	1.2761	1.1903	1.433	1.4409
641			gamma-glutamyl-epsilon-lysine	LC/MS pos early	33934		HMDB0003869	7015685	0.1793	0.9488	0.1545	0.3525	0.9227	1	0.2212	0.2706	0.9927	0.7299	0.9477	0.7555	0.0088	0.7645	0.0487	0.2538	0.0009	0.0677	0.5878	0.4724	0.7432	0.6937	0.7513	0.7997	0.914	0.9914	0.5639	0.5294	1.0535	1.0718	0.6588	1.0801	0.5269	2.2241	1.4507	1.3841	1.0419	0.7244	0.6994	1.2081
642			gamma-glutamylmethionine	LC/MS pos early	44872		HMDB0029155	7009567	0.8924	1	0.821	0.7504	0.8118	0.9997	0.61	0.5278	0.1511	0.2436	0.1392	0.254	0.9668	1	0.6251	0.7981	0.4657	0.8714	0.8924	0.6093	0.4469	0.5092	0.976	0.8563	1.0098	0.9649	0.9103	0.9016	1.1831	0.8564	0.9813	0.8815	1.1671	1.281	1.1558	1.2656	1.3806	1.3922	1.4054	1.2659
643			gamma-glutamylphenylalanine	LC/MS pos early	33422		HMDB0000594	111299	0.9926	1	0.1487	0.3488	0.4411	0.8959	0.0282	0.0656	0.5738	0.5537	0.0012	0.022	0.6173	1	0.8305	0.8979	0.3754	0.8549	0.4796	0.4133	0.5843	0.5982	0.3137	0.573	0.9796	1.0525	1.0036	0.851	1.1735	0.8286	0.9295	1.1054	1.1333	1.3199	1.2293	1.19	1.3987	1.2408	1.2988	1.3196
644			gamma-glutamylthreonine	LC/MS pos early	33364		HMDB0029159	76078708	0.2083	0.9488	0.8653	0.7663	0.9133	1	0.0501	0.099	0.0515	0.1168	0.0049	0.0437	0.3051	1	0.9492	0.9273	0.8166	0.9667	0.0049	0.0167	0.0025	0.0141	0.2178	0.5031	0.7582	0.7435	0.6674	0.7421	0.8928	0.7187	1.0457	1.0543	1.199	1.2065	1.1184	1.1988	1.2431	1.1261	1.563	1.5817
645			gamma-glutamyltryptophan	LC/MS neg	33947		HMDB0029160	3989307	0.8413	1	0.7447	0.7232	0.7471	0.9737	0.4221	0.4178	0.9352	0.7299	0.0079	0.0543	0.4606	1	0.0423	0.2398	0.0437	0.5067	0.3532	0.3456	0.9481	0.7613	0.7252	0.7924	1.1213	1.0614	1.0835	1.0799	1.189	0.803	1.0584	1.1858	0.8765	1.057	0.879	1.0711	1.1496	1.3378	1.2993	1.176
646			gamma-glutamyltyrosine	LC/MS neg	2734		HMDB0011741	94340	0.5526	1	0.8937	0.7767	0.6993	0.9561	0.6581	0.5558	0.364	0.4292	0.0889	0.1942	0.5323	1	0.7164	0.8552	0.4757	0.8723	0.7494	0.5551	0.8813	0.7392	0.1529	0.4535	0.9609	0.9227	0.8593	0.9451	0.9021	0.7135	0.9462	0.9881	1.254	1.3722	1.1722	1.3346	1.3779	1.1547	1.4114	1.3786
647			gamma-glutamylvaline	LC/MS pos early	43829		HMDB0011172	7015683	0.8514	1	0.8057	0.7441	0.8284	0.9997	0.1563	0.2124	0.8598	0.6994	0.0007	0.0148	0.2274	1	0.2212	0.5046	0.2546	0.7756	0.0947	0.1365	0.0144	0.0519	0.912	0.8532	0.8856	0.9093	0.888	0.857	1.0488	0.7697	0.9169	1.0273	1.3231	1.2425	1.2015	1.2165	1.2174	1.21	1.4557	1.5155
648			gamma-glutamylserine	LC/MS pos early	54914		HMDB0029158	22844748	0.3214	1	0.2734	0.461	0.9856	1	0.24	0.2851	0.6171	0.5739	0.0011	0.0215	0.8604	1	0.7056	0.8515	0.729	0.9276	0.2025	0.2357	0.149	0.2689	0.7796	0.8117	1.0103	0.9832	0.8751	0.8786	1.2537	0.8172	1.0631	1.1451	1.0144	1.0688	0.9974	1.0683	1.049	1.0833	1.2224	1.2969
649			gamma-glutamylcitrulline*	LC/MS pos early	62104				0.9801	1	0.8188	0.7504	0.6032	0.9304	0.0089	0.0292	8.2377e-05	0.0012	0.1714	0.2876	0.8949	1	0.7038	0.8512	0.7824	0.9488	0.3734	0.3571	0.4533	0.5102	0.3883	0.6328	1.0769	1.0933	1.0051	0.9579	1.2828	0.8587	0.6839	0.5342	1.1254	1.1557	1.0881	1.0523	1.3113	1.4713	1.1025	1.1407
650			gamma-glutamyl-2-aminobutyrate	LC/MS pos early	37092				0.9193	1	0.278	0.4642	0.7674	0.9808	0.0259	0.062	0.2371	0.3345	0.3177	0.4146	0.7853	1	0.1884	0.4651	0.2755	0.797	0.8746	0.6054	0.1777	0.3003	0.5846	0.7316	0.7649	1.0279	0.8146	1.4999	1.65	0.9169	1.1251	1.7059	0.5176	1.0314	0.7621	1.341	0.9489	0.8902	2.2219	3.1683
819		Dipeptide	glycylleucine	LC/MS pos early	34398	C02155	HMDB0000759	92843	0.6006	1	0.0201	0.1324	0.0022	0.1065	0.0125	0.037	0.1044	0.1913	0.068	0.1678	0.5225	1	0.0682	0.3008	0.0325	0.4451	0.1415	0.1871	0.5647	0.5849	0.5416	0.7062	0.8718	2.3662	1.5837	1.5775	0.9961	0.5334	0.4968	0.7401	1.2899	2.3658	1.5906	1.7171	0.8203	0.6772	0.415	0.6338
829			glycylvaline	LC/MS pos early	18357		HMDB0028854	2724807	0.0112	0.4019	0.027	0.1502	0.5324	0.9149	0.1932	0.2444	0.1727	0.2666	3.0577e-05	0.0014	0.0031	0.6677	0.0002	0.0185	0.0012	0.0798	0.7049	0.5322	0.2017	0.3139	0.0013	0.0848	3.9428	1.268	0.6441	0.6715	5.6583	0.3833	3.4753	14.0873	9.8878	0.9878	1.3703	0.8757	5.3859	0.3783	3.4619	4.3202
834			histidylalanine	LC/MS neg	42027		HMDB0028878	101180	0.5277	1	0.7309	0.7148	0.6021	0.9304	0.9404	0.6954	0.7851	0.6599	0.2722	0.3846	0.9645	1	0.153	0.4209	0.3809	0.8549	0.0222	0.0523	0.0281	0.0832	0.0159	0.1973	0.5163	0.5587	0.4499	0.811	0.5594	0.2193	0.4658	0.4042	0.6832	0.4401	0.7752	0.3481	1.217	0.4388	0.573	0.594
853			isoleucylglycine	LC/MS neg	40008		HMDB0028907	342532	0.8761	1	0.6693	0.6845	0.0277	0.369	0.2215	0.2706	0.2492	0.3422	0.0425	0.1318	0.5291	1	0.8357	0.8997	0.5145	0.8868	0.0199	0.0493	0.0852	0.1804	0.0221	0.2144	0.786	1.2144	0.7985	0.9072	1.0628	0.7802	0.8801	0.9001	1.1027	1.2274	1.2416	1.1451	1.7249	1.1912	1.0878	1.2321
867			leucylalanine	LC/MS pos early	40010		HMDB0028922	81721	0.247	0.9488	0.6102	0.6517	0.2414	0.8049	0.9941	0.6954	0.0863	0.1707	0.4698	0.5245	0.1484	1	0.1538	0.4209	0.0988	0.6239	0.5069	0.4267	0.3822	0.4551	0.2857	0.5539	0.6462	0.8161	0.9724	0.5493	1.1523	0.7047	0.6968	0.4563	0.7091	1.394	0.8909	1.2224	0.6861	0.7148	0.4946	1.2591
872			leucylglycine	LC/MS pos early	40045		HMDB0028929	79070	0.0058	0.316	0.0042	0.0526	0.0011	0.082	0.0565	0.1076	0.1467	0.2383	0.7758	0.6906	0.3961	1	0.0021	0.0606	0.0099	0.2521	0.2183	0.2507	0.5583	0.5809	0.49	0.6879	0.8435	2.4534	2.1851	1.8298	1.497	1.5656	0.889	1.3078	0.5032	1.0216	0.6707	1.3348	0.8442	1.2493	0.6355	0.8012
926			phenylalanylglycine	LC/MS pos early	41370		HMDB0028995	6992304	0.6816	1	0.2486	0.4421	0.0183	0.2933	0.0031	0.014	0.7966	0.6669	0.102	0.2098	0.0722	1	0.1985	0.4768	0.0499	0.5293	0.1642	0.2065	0.9446	0.7612	0.0166	0.1973	3.841	11.829	6.8064	12.5355	0.8024	0.5021	0.4057	0.7485	36.975	60.2306	55.4347	41.9474	14.7755	12.4631	15.4446	16.9537
947			prolylglycine	LC/MS pos early	40703		HMDB0011178	6426709	0.1059	0.8736	0.3119	0.4837	0.5137	0.9149	0.569	0.5046	0.5653	0.5497	0.623	0.6176	0.6606	1	0.6833	0.8404	0.5672	0.8899	0.0628	0.1048	0.2739	0.3731	0.7101	0.7924	1.2893	1.4011	1.0959	1.161	1.183	1.1151	1.1007	1.3113	0.968	0.875	1.0038	0.8705	1.3266	1.2912	1.0399	1.1718
986			threonylphenylalanine	LC/MS neg	31530		HMDB0029068	7010580	0.2781	0.9863	0.144	0.3488	0.0411	0.4358	0.3448	0.3649	0.5816	0.5586	0.5957	0.6002	1	1	0.3545	0.6455	1	0.9883	0.6015	0.4772	0.6132	0.614	0.3008	0.5633	0.4225	1.3652	1.8786	0.7683	0.6339	0.2687	0.2351	0.5216	0.1809	0.1809	0.1809	0.3174	0.2296	0.3325	0.1809	0.3509
1033			valylglutamine	LC/MS pos early	42079		HMDB0029125	5253209	1	1	0.0032	0.0491	1	1	1	0.6954	1	0.7299	1	0.7555	1	1	1	0.9273	1	0.9883	1	0.6339	1	0.763	1	0.8563	0.1122	0.1122	0.1122	0.1465	0.1122	0.1122	0.1122	0.1122	0.1122	0.1122	0.1122	0.1122	0.1122	0.1122	0.1122	0.1122
1034			valylglycine	LC/MS neg	40475		HMDB0029127	136487	0.0019	0.246	0.0022	0.0426	0.0012	0.0831	0.3494	0.3672	0.154	0.2459	0.0233	0.0901	0.2399	1	0.001	0.0457	0.0085	0.2521	0.2553	0.2763	0.0283	0.0836	0.1262	0.4278	0.4138	0.9796	1.012	1.0026	0.8257	1.2783	0.892	0.5033	0.5888	1.0044	0.7546	1.1594	1.1355	1.5852	0.9588	0.6615
1037			valylleucine	LC/MS pos early	39994		HMDB0029131	352039	1	1	1	0.7905	0.0077	0.1955	1	0.6954	1	0.7299	1	0.7555	1	1	1	0.9273	1	0.9883	1	0.6339	1	0.763	0.2275	0.5177	0.1292	0.417	0.1292	0.1292	0.1292	0.1292	0.1292	0.1292	0.1292	0.1292	0.1292	0.1292	0.1292	0.1797	0.1292	0.1292
1047			leucylglutamine*	LC/MS pos early	48189		HMDB0028927	4305457	0.0039	0.2807	0.0267	0.1502	0.0026	0.1132	0.2673	0.3065	0.3925	0.4519	0.6179	0.6154	0.6911	1	0.0384	0.2287	0.0893	0.6164	0.8799	0.606	0.8098	0.7159	0.006	0.1491	0.3585	1.519	2.2216	0.9976	0.9132	0.983	0.4815	0.71	0.0906	0.3724	0.1337	0.6848	0.2049	0.9607	0.1529	0.3685
1072		Polypeptide	HWESASXX*	LC/MS neg	57711			85328684	0.0262	0.5828	0.008	0.0796	0.0413	0.4358	0.7889	0.6251	0.6247	0.5764	0.0178	0.0769	0.1656	1	0.056	0.2715	0.5861	0.8899	0.8597	0.5998	0.8673	0.7379	0.0246	0.2144	0.2423	0.9749	1.0008	0.9494	0.473	1.357	0.5026	0.4106	0.2423	0.3258	0.5426	0.8483	0.3546	0.948	0.3586	0.3618
1136			glu-gly-asn-val**	LC/MS pos early	62917				0.0106	0.4019	0.0221	0.1374	0.4964	0.9149	0.4552	0.44	0.2967	0.3786	0.0002	0.0065	0.0289	1	0.0009	0.0446	0.005	0.236	0.4935	0.4199	0.0809	0.1758	0.003	0.1168	2.2088	1.0954	0.5839	0.6746	3.0785	0.4884	2.3654	4.7397	3.4434	0.9202	1.3439	0.7882	1.8472	0.4287	2.1357	2.8348
1160		Fibrinogen Cleavage Peptide	Fibrinopeptide A (4-15)**	LC/MS neg	62810			25078015	0.0489	0.6836	0.052	0.2185	0.543	0.9212	0.6639	0.5593	0.5334	0.5344	0.0195	0.08	0.7529	1	0.2334	0.5162	0.7096	0.9206	0.4458	0.3966	0.0907	0.1897	0.0145	0.1973	1.6889	1.7695	0.8143	1.0168	1.2609	0.6617	1.1584	1.4219	1.8419	1.2324	1.8661	1.1208	0.9214	0.5585	1.1599	1.5216
1162			Fibrinopeptide A (5-16)*	LC/MS neg	62148				0.8914	1	0.9195	0.7812	0.5446	0.9212	0.5821	0.514	0.0252	0.073	0.284	0.3945	0.0129	0.8429	0.0441	0.2423	0.0387	0.4736	0.5841	0.4705	0.6016	0.6079	0.2904	0.5539	0.8502	0.9703	0.789	0.8089	0.9079	1.4436	1.114	0.4482	0.7027	1.0722	1.2266	1.0732	0.9246	1.2187	0.9219	0.9239
1163			Fibrinopeptide A (7-16)*	LC/MS neg	62149				0.4572	1	0.5264	0.611	0.721	0.9605	0.8015	0.6319	0.0412	0.1002	0.8302	0.7119	0.0294	1	0.2325	0.5162	0.1484	0.686	0.5526	0.4541	0.3922	0.4636	0.6875	0.7806	0.8498	0.9235	0.6222	0.6386	1.1584	1.3561	1.2805	0.5155	0.7315	1.0073	1.1835	0.9886	0.9237	1.0466	0.9606	1.0519
1164			Fibrinopeptide A (8-16)**	LC/MS neg	62812			25078015	0.4687	1	0.5488	0.6207	0.4276	0.893	0.9106	0.6898	0.0213	0.065	0.5985	0.6015	0.0464	1	0.2614	0.5502	0.2656	0.7903	0.5366	0.4456	0.1903	0.3098	0.9203	0.8563	0.6722	0.9521	0.6563	0.6006	1.6062	1.3522	1.5453	0.7103	0.8188	1.2148	1.3234	1.1478	1.0547	1.2181	1.2877	1.6423
1184		Acetylated Peptides	phenylacetylcarnitine	LC/MS pos early	48425			101724840	0.0209	0.514	0.5246	0.6108	0.9177	1	0.3183	0.3454	0.3785	0.4414	0.1394	0.254	0.7361	1	0.0856	0.3344	0.2659	0.7903	0.2277	0.2556	0.6884	0.6631	0.3195	0.5779	1.1956	1.2208	0.6476	1.1608	1.155	0.9128	1.4449	1.3684	2.0653	2.2635	2.0789	3.3673	1.0211	1.2158	1.1937	0.9839
1186			phenylacetylglutamate	LC/MS neg	52925		HMDB0059772	11579826	0.0041	0.2807	0.3127	0.4837	0.3848	0.893	0.5497	0.4963	0.9182	0.7263	0.5362	0.5623	0.8779	1	0.5455	0.7594	0.5675	0.8899	0.3965	0.3702	0.3474	0.4323	0.2509	0.5282	1.1492	1.323	0.679	1.0056	0.9768	1.0469	1.0171	0.9637	1.2091	1.3174	1.2318	1.302	0.9812	1.1117	0.7815	0.8003
1187			phenylacetylglutamine	LC/MS neg	35126	C04148	HMDB0006344	92258	0.002	0.246	0.2089	0.409	0.553	0.9235	0.8614	0.6633	0.702	0.6195	0.5239	0.5547	0.7139	1	0.7808	0.8826	0.9711	0.9883	0.0655	0.1084	0.0784	0.1711	0.017	0.1973	1.0865	1.155	0.7396	0.9458	1.0178	1.1226	1.0232	1.0011	1.2285	1.2005	1.1502	1.1816	0.9598	1.2363	0.7829	0.7773
1190			phenylacetylglycine	LC/MS neg	33945	C05598	HMDB0000821	68144	0.0593	0.7153	0.124	0.334	0.6398	0.9419	0.6556	0.5545	0.8493	0.6954	0.5207	0.5547	0.167	1	0.7705	0.8776	0.4748	0.8723	0.9806	0.6339	0.8431	0.7282	0.083	0.3751	1.0719	1.1688	0.7959	0.9098	0.9664	0.8932	1.0115	0.9736	1.7527	1.5154	1.3889	1.6995	0.9394	1.1836	0.9382	0.969
1197			phenylacetyltaurine	LC/MS neg	63154			2179693	0.2324	0.9488	0.9547	0.7905	0.461	0.8995	0.4215	0.4178	0.2245	0.3225	0.868	0.7333	0.6877	1	0.6998	0.849	0.9852	0.9883	0.4974	0.4207	0.6387	0.6308	0.322	0.5795	1.2055	1.4511	0.9827	1.2901	1.1187	1.1255	0.9063	0.8253	1.4759	1.4725	1.3447	1.5917	1.0126	0.8421	0.8849	0.8447
1219		Modified Peptides	N,N-dimethyl-pro-pro	LC/MS pos early	64571				0.2594	0.9629	0.6601	0.6797	0.1027	0.6829	0.1269	0.186	0.4998	0.5154	8.0175e-05	0.0031	0.5078	1	0.9172	0.9273	0.6941	0.9206	0.0015	0.0064	0.0267	0.0806	0.2885	0.5539	0.9686	0.8201	0.9023	0.9351	1.0633	0.6807	1.1768	1.0616	1.0223	0.9901	0.9614	1.0761	1.0095	1.1342	1.4062	1.292
1220	Carbohydrate	Glycolysis, Gluconeogenesis, and Pyruvate Metabolism	1,5-anhydroglucitol (1,5-AG)	LC/MS neg	20675	C07326	HMDB0002712	64960	0.0073	0.3216	0.0907	0.2874	0.3085	0.8504	0.8214	0.6416	0.8859	0.7115	0.7174	0.6719	0.5226	1	0.4284	0.695	0.3286	0.8421	0.2252	0.2539	0.0701	0.1578	0.017	0.1973	0.723	0.6111	0.5552	0.5878	1.2373	1.2621	1.1784	1.266	1.1525	1.3218	1.255	1.2781	0.9566	1.1652	0.9955	1.0699
1223			glucose	LC/MS polar	48152	C00031	HMDB0000122	5793	0.4399	1	0.4837	0.5888	0.1911	0.7572	0.0529	0.1027	0.0992	0.1856	0.1801	0.298	0.8529	1	0.3362	0.6305	0.4705	0.8714	0.944	0.6327	0.7896	0.7086	0.5329	0.7033	0.9245	0.9889	0.959	0.9514	0.9317	1.0005	1.0408	1.026	1.0075	1.0434	1.0156	1.0567	0.9799	1.0194	0.9823	0.9938
1239			pyruvate	LC/MS polar	48990	C00022	HMDB0000243	1060	0.5397	1	0.0681	0.2534	0.9085	1	0.8662	0.6645	0.474	0.5002	0.1053	0.2134	0.5439	1	0.6548	0.818	0.6049	0.8899	0.0215	0.0511	0.4739	0.5246	0.0066	0.1491	1.3965	1.4717	1.2746	0.9548	1.1164	1.4866	0.9916	0.8936	1.1565	1.0488	1.0232	1.0291	0.7165	1.2253	1.1966	0.6177
1240			lactate	LC/MS polar	527	C00186	HMDB0000190	612	0.0945	0.8604	0.1124	0.325	0.7302	0.9699	0.7791	0.6198	0.451	0.4874	0.3366	0.4301	0.0159	0.9097	0.005	0.0885	0.0067	0.2521	0.2505	0.2732	0.5706	0.5883	0.1575	0.4581	1.2335	1.3336	0.9827	0.9712	1.2025	1.1228	1.1704	1.3309	1.4292	0.9863	1.0461	0.9883	1.0448	0.8826	1.2202	1.1164
1243			glycerate	LC/MS polar	1572	C00258	HMDB0006372 HMDB0000139	752;439194	0.2613	0.9629	0.0609	0.2383	0.1174	0.6993	0.1498	0.2074	0.2724	0.3579	3.2652e-06	0.0002	0.0074	0.7645	0.0024	0.0606	0.0277	0.4234	0.947	0.6337	0.1327	0.2443	0.0074	0.1611	1.048	0.9363	0.9682	0.917	1.0743	0.7866	0.9763	1.1481	1.1067	0.9622	0.9315	0.9117	1.1342	0.9654	1.1255	1.2342
1261		Pentose Metabolism	ribose	LC/MS polar	1471	C00121	HMDB0000283	5779	0.5347	1	0.3252	0.4914	0.4429	0.8959	0.4044	0.4086	0.9176	0.7263	0.5172	0.5538	0.481	1	0.6738	0.8351	0.4702	0.8714	0.0808	0.1228	0.3324	0.4184	0.7002	0.7856	1.1211	0.8099	0.9723	0.8379	1.206	0.8791	0.849	1.4214	1.123	1.3652	1.0513	0.8881	0.8153	0.8645	0.4734	0.7605
1262			ribitol	LC/MS polar	15772	C00532 C01904 C00474 C00379	HMDB0002917 HMDB0000508 HMDB0001851 HMDB0000568	6912	0.8103	1	0.0188	0.1285	0.3332	0.8832	0.2945	0.3296	0.9831	0.7299	0.5167	0.5538	0.9146	1	0.2537	0.5398	0.3537	0.8503	0.076	0.1172	0.0648	0.1497	0.7129	0.7924	1.1098	1.0035	1.0912	0.8727	1.0325	0.9786	0.9106	1.0125	1.3809	1.2648	1.3327	1.2248	1.1847	1.1513	0.99	0.9833
1263			ribonate	LC/MS polar	27731	C01685	HMDB0000867	5460677	0.7296	1	0.6272	0.6615	0.2311	0.8035	0.8263	0.6422	0.7381	0.6365	0.0738	0.1733	0.6456	1	0.5016	0.7377	0.1198	0.6517	0.4545	0.3998	0.6197	0.6173	0.9271	0.8563	1.0315	1.297	1.1315	0.925	1.1368	0.8217	1.2107	1.0558	1.0798	0.805	1.055	1.0243	0.9661	1.0471	0.8368	1.0294
1277			arabitol/xylitol	LC/MS polar	48885	C00542 C01904 C00379	HMDB0002917 HMDB0001851 HMDB0000568	6912;94154	0.4232	1	0.965	0.7905	0.2219	0.7909	0.4165	0.4152	0.3327	0.4075	0.0297	0.1049	0.9792	1	0.7956	0.8949	0.0605	0.5815	0.0161	0.0414	0.0163	0.055	0.1535	0.4535	1.0934	1.0002	1.1914	1.1256	1.1021	0.9127	1.0176	1.0091	1.1839	0.9971	1.1612	1.1407	1.0085	0.8897	0.8139	0.8179
1283			arabonate/xylonate	LC/MS polar	48255	C00502 C05411	HMDB0000539	122045;6602431	0.9194	1	0.0466	0.2041	0.5944	0.9304	0.7606	0.6131	0.1414	0.2315	0.2612	0.3782	0.7519	1	0.8529	0.9096	0.4375	0.8714	0.5741	0.4669	0.6926	0.6656	0.0583	0.3154	1.2475	1.2958	1.2711	1.0517	1.0316	0.9362	0.9722	0.9008	1.1911	1.0911	1.1837	1.1438	0.9639	1.1144	0.9332	0.9344
1288			sedoheptulose	LC/MS polar	53237	C02076	HMDB0003219	5459879	0.142	0.9488	0.0026	0.0466	0.1101	0.6907	0.145	0.2031	0.2397	0.3365	0.0014	0.0224	0.5608	1	0.1423	0.4142	0.6463	0.9016	0.3651	0.3538	0.8992	0.746	0.1501	0.4525	1.9287	1.3564	1.5824	0.9722	1.5624	0.8057	1.2127	1.9491	1.2377	1.0712	1.0362	0.8731	1.3693	1.0224	1.1307	1.3984
1290			lyxonate	LC/MS polar	61858		HMDB0060255		0.9283	1	0.0746	0.2631	0.4896	0.9149	0.1748	0.2273	0.2447	0.3384	0.465	0.5243	0.9314	1	0.6163	0.7931	0.815	0.9665	0.2579	0.2775	0.8457	0.7295	0.489	0.6879	0.9225	0.8244	0.9096	0.6375	0.7706	0.8076	0.9531	0.9128	0.9019	0.96	0.903	1.0363	0.8967	0.879	0.7584	0.9456
1300		Glycogen Metabolism	maltose	LC/MS polar	15586	C00208	HMDB0000163	10991489	0.2327	0.9488	0.6121	0.6527	0.9749	1	0.0978	0.1533	0.5276	0.5327	0.0012	0.022	0.9943	1	0.1257	0.3899	0.1626	0.6956	0.0159	0.0413	0.0204	0.0635	0.0009	0.0758	1.5183	1.1908	0.8496	1.3699	1.632	0.5215	1.0388	2.0226	1.1371	0.7778	1.1883	0.7274	1.8988	0.8074	1.1072	1.0836
1326		Disaccharides and Oligosaccharides	sucrose	LC/MS polar	1519	C00089	HMDB0000258	5988	0.3636	1	0.0825	0.2742	0.0109	0.2338	0.7702	0.6167	0.9764	0.7299	0.0833	0.1868	0.4436	1	0.1496	0.4209	0.7269	0.9276	0.1831	0.2195	0.0711	0.1592	0.5151	0.697	0.3527	3.862	0.6508	1.1608	0.2723	0.7987	0.3276	0.2581	0.2411	0.1657	0.6337	3.1251	1.185	2.953	0.3129	0.1657
1347		Fructose, Mannose and Galactose Metabolism	fructose	LC/MS polar	48195	C00095	HMDB0000660	2723872	0.1728	0.9488	0.1239	0.334	0.0145	0.2793	0.1156	0.1743	0.416	0.4687	0.5771	0.5909	0.2934	1	0.1191	0.3794	0.3737	0.8549	0.2215	0.2527	0.3129	0.407	0.4842	0.6879	0.9111	1.183	1.0395	1.0944	0.865	0.9233	1.0289	0.9601	1.0668	1.1709	1.1972	1.2669	1.1346	1.0499	1.0099	1.017
1352			mannitol/sorbitol	LC/MS polar	46142	C00392 C00794	HMDB0000247 HMDB0000765	6251;5780	0.7896	1	0.9851	0.7905	0.0002	0.0292	0.9039	0.6864	0.7788	0.6563	6.0461e-07	0.0001	0.9143	1	0.9867	0.9273	0.0005	0.0433	0.9042	0.6143	0.6203	0.6173	0.0016	0.0848	1.0312	0.4693	1.3097	1.0127	1.4446	0.2735	1.3184	1.2043	1.1144	0.449	1.0496	1.0971	1.2233	0.4179	1.1536	1.7879
1353			mannose	LC/MS polar	48153	C00159 C02209 C00936	HMDB0000169	185698;82308;18950;439680	0.5101	1	0.2508	0.4434	0.2503	0.8088	0.7827	0.621	0.8773	0.7073	0.9934	0.7555	0.1232	1	0.3666	0.6514	0.4148	0.8591	0.9218	0.6231	0.9625	0.763	0.472	0.685	0.8213	0.9352	0.8754	0.9177	0.99	0.9909	1.0103	1.0143	1.1029	1.1756	1.2207	1.2165	0.9876	1.0464	0.9767	0.9598
1373			galactonate	LC/MS polar	27719	C15930 C00880	HMDB0000565	12310779;128869	0.5417	1	0.8397	0.7588	0.8957	1	0.0361	0.0788	0.9107	0.7232	0.0563	0.153	0.0865	1	0.2096	0.4907	0.8323	0.9726	0.5961	0.4751	0.7218	0.6795	0.0261	0.2179	0.8719	0.9208	1.0455	0.9194	1.0363	0.7333	0.6965	1.1255	0.9462	1.0659	1.485	1.3494	0.9725	1.9503	0.8661	0.9184
1407		Aminosugar Metabolism	glucuronate	LC/MS polar	15443	C16245	HMDB0000127	441478;94715;23677976;65041;444791	0.8065	1	0.8112	0.7474	0.0571	0.5203	0.3428	0.3635	0.7374	0.6365	0.039	0.1239	0.9699	1	0.5939	0.7787	0.1019	0.6239	0.0533	0.0937	0.0238	0.0729	0.0062	0.1491	0.958	1.1985	0.9828	0.9844	0.9295	1.1911	1.0211	0.8917	0.9842	1.1897	0.987	1.035	0.9946	1.3192	0.8283	0.7975
1419			N-acetylneuraminate	LC/MS pos early	32377	C00270	HMDB0000230	439197	0.1874	0.9488	0.5408	0.6188	0.6044	0.9304	0.6066	0.5264	0.1361	0.2269	0.0256	0.0965	0.5155	1	0.2282	0.5148	0.4064	0.859	0.4174	0.3813	0.7612	0.6986	1.4036e-05	0.0104	1.035	1.0216	0.7669	0.8922	1.0646	0.7176	0.9919	1.3853	1.2097	1.1459	1.161	1.016	2.2712	0.9554	1.8868	2.1421
1431			N-acetylglucosaminylasparagine	LC/MS pos early	48149	C04540	HMDB0000489	123826	0.3944	1	0.2908	0.4739	0.341	0.8907	0.243	0.2863	0.4216	0.4712	0.0079	0.0543	0.1597	1	0.5644	0.7644	0.3535	0.8503	0.9103	0.6169	0.1998	0.3139	0.3708	0.6232	0.9345	0.9033	0.862	0.8424	1.6024	0.8606	1.2737	1.4399	0.7937	0.8425	0.9157	0.7664	1.3107	1.1029	1.3298	1.1488
1432			erythronate*	LC/MS polar	42420		HMDB0000613	2781043	0.7852	1	0.8491	0.7627	0.6692	0.9512	0.5968	0.5216	0.4883	0.5084	0.0661	0.1657	0.9409	1	0.4853	0.7362	0.4386	0.8714	0.5963	0.4751	0.61	0.6126	0.3114	0.5701	1.1474	1.1768	1.1455	1.1605	1.0428	0.9426	1.07	1.0805	0.9218	0.8832	0.9183	0.952	0.9619	1.0173	0.9325	0.9885
1434			N-acetylglucosamine/N-acetylgalactosamine	LC/MS pos early	46539	C01074	HMDB0000212 HMDB0000215	84265;439174	0.0297	0.5943	0.5556	0.6235	0.2729	0.8359	0.4835	0.4599	0.1217	0.2137	0.0011	0.0215	0.2446	1	0.0759	0.3107	0.0357	0.4495	0.3867	0.3647	0.8797	0.7392	0.0308	0.2406	1.2296	1.3455	1.0152	1.1756	1.1657	0.912	1.2299	1.3199	1.0785	0.9092	0.9941	0.9326	0.9663	0.8393	1.054	0.9912
1435			N-glycolylneuraminate	LC/MS pos early	37123	C03410	HMDB0000833	123802	0.4037	1	0.0736	0.2614	0.5694	0.9254	0.992	0.6954	0.7705	0.6528	0.2755	0.3864	0.3206	1	0.829	0.8979	0.519	0.8868	0.9093	0.6169	0.4329	0.4998	0.5264	0.7021	1.0224	1.0957	0.9386	0.8463	1.1736	1.0649	1.188	1.1955	0.9561	1.0385	1.0736	0.9854	0.9739	0.9239	0.9919	1.0461
1436		Advanced Glycation End-product	N6-carboxymethyllysine	LC/MS pos early	36713		HMDB0240347	123800	0.1026	0.8736	3.6761e-06	0.0013	0.0011	0.082	3.7472e-05	0.0006	5.657e-09	1.1918e-06	0.6253	0.6176	0.4736	1	0.0012	0.0478	0.0102	0.2521	4.5869e-07	1.7985e-05	1.1752e-05	0.0002	0.5797	0.7316	1.7355	0.9049	1.3494	0.6141	1.3258	1.1146	0.5474	0.3558	1.455	0.8841	1.2879	0.7941	1.6961	1.493	0.5782	0.6834
1440	Energy	TCA Cycle	citrate	LC/MS neg	1564	C00158	HMDB0000094	311	0.3997	1	0.3987	0.5415	0.9972	1	0.9504	0.6954	0.7056	0.6195	0.1999	0.3221	0.2217	1	0.2184	0.5039	0.2269	0.744	0.0943	0.1362	0.2191	0.3317	0.0728	0.3553	1.1431	1.1514	1.055	1.049	1.2233	1.0354	1.2673	1.2813	0.8976	0.9959	0.9959	1.023	0.8762	1.1521	0.7308	0.7829
1442			aconitate [cis or trans]	LC/MS neg	46173	C02341 C004174	HMDB0000958 HMDB000072	643757;444212	0.7978	1	0.5636	0.626	0.8078	0.9994	0.3775	0.3886	0.1071	0.1944	0.0048	0.0437	0.7398	1	0.2316	0.5162	0.6187	0.8899	0.1647	0.2065	0.1071	0.21	0.3998	0.6451	1.1443	1.1329	1.1504	1.252	1.2245	0.9345	1.378	1.4066	0.9587	0.9978	0.9737	1.0782	0.9165	0.9957	1.0494	1.0816
1444			isocitrate	LC/MS pos early	12110	C00451	HMDB0001874	5318532	0.2319	0.9488	0.8336	0.7564	0.945	1	0.3883	0.3963	0.5492	0.5392	0.4042	0.4841	0.4684	1	0.2074	0.4884	0.8311	0.9726	0.105	0.147	0.224	0.3341	0.1832	0.4753	1.4298	1.4601	1.2777	1.601	1.2686	1.0459	1.0292	1.1426	0.74	0.7457	0.8589	0.9942	1.0062	0.8047	0.7108	0.7776
1445			isocitric lactone	LC/MS polar	54724			98259	0.9796	1	0.5942	0.6436	0.5341	0.9149	0.1073	0.1648	0.2428	0.3377	0.0471	0.1399	0.2176	1	0.0349	0.2193	0.5742	0.8899	0.5114	0.4292	0.2675	0.3691	0.1594	0.4588	1.0829	0.987	1.1236	1.194	1.4818	1.1601	1.9239	1.7552	0.6394	0.6632	0.7066	0.7586	1.0498	1.2621	1.2032	1.2557
1446			alpha-ketoglutarate	LC/MS polar	528	C00026	HMDB0000208	51	0.3404	1	0.0152	0.1141	0.2385	0.8049	0.7919	0.6266	0.9826	0.7299	0.3555	0.4446	0.0104	0.821	0.0125	0.125	0.0102	0.2521	0.9009	0.6128	0.1965	0.3122	0.8077	0.8202	1.4102	1.1012	1.1671	0.9056	1.1792	1.0485	1.161	1.303	1.5379	0.9302	0.9312	0.9517	1.0309	0.9315	0.9811	0.7633
1448			succinylcarnitine (C4-DC)	LC/MS pos early	37058		HMDB0061717	71464481	0.5193	1	0.1146	0.3281	0.9499	1	1.6188e-07	1.6756e-05	8.2314e-09	1.3007e-06	0.2394	0.3575	0.6362	1	0.0473	0.2482	0.1843	0.7204	0.0037	0.0134	0.0088	0.0373	0.6424	0.7538	1.4552	1.3841	1.2352	1.0414	1.3852	0.8441	0.3754	0.3033	1.4866	1.107	1.3319	0.9602	1.5956	1.446	0.8997	0.9388
1449			succinate	LC/MS polar	1437	C00042	HMDB0000254	1110	0.3405	1	0.5384	0.6184	0.7616	0.9808	0.2393	0.2849	0.2947	0.377	0.5855	0.5955	0.1632	1	0.121	0.3807	0.0186	0.3454	0.0655	0.1084	0.2528	0.361	0.0956	0.3983	1.3021	1.1843	1.1333	1.1998	1.1649	1.2261	1.3086	1.3165	1.2313	0.9284	1.0501	1.0241	1.3428	1.0564	1.0268	1.1108
1450			fumarate	LC/MS polar	1643	C00122	HMDB0000134	444972	0.8146	1	0.9765	0.7905	0.3657	0.893	0.1002	0.1559	0.1394	0.2307	0.9001	0.7409	0.2572	1	0.8737	0.9208	0.6032	0.8899	0.7333	0.5462	0.8876	0.7403	0.611	0.738	0.9603	1.0968	1.0115	1.0122	1.1576	1.2297	1.4153	1.3827	1.0446	0.9933	0.9311	1.0629	0.9919	1.0666	1.0192	1.0026
1452			malate	LC/MS neg	1303	C00497 C00149 C00711	HMDB0000744 HMDB0031518 HMDB0000156	525	0.2498	0.9488	0.2652	0.4528	0.9751	1	0.5486	0.4963	0.2768	0.3615	0.0451	0.136	0.133	1	0.1141	0.3718	0.3098	0.8313	0.4575	0.4003	0.6081	0.6116	0.7746	0.8111	1.1934	1.1601	1.055	1.0593	1.4493	1.1685	1.6128	1.6964	1.1495	1.009	0.9498	0.9832	1.0339	1.0011	1.163	1.1094
1461			2-methylcitrate/homocitrate	LC/MS neg	52282	C01251	HMDB0003518 HMDB0000379	515;439459	0.1126	0.9	0.2273	0.4193	0.5799	0.9254	0.7305	0.5969	0.7399	0.6372	0.9322	0.753	0.987	1	0.8153	0.8969	0.9128	0.9883	0.4493	0.3982	0.6455	0.6362	0.052	0.2949	1.3334	1.1885	1.1165	1.1115	1.1833	1.2243	1.1416	1.2052	1.1447	1.1105	1.1549	1.168	1.002	1.3139	1.0896	1.0638
1469		Oxidative Phosphorylation	phosphate	LC/MS pos early	42109	C00009	HMDB0001429	1061	0.559	1	0.2101	0.409	0.7107	0.9561	0.181	0.2334	0.5664	0.55	0.0157	0.0733	0.8187	1	0.5574	0.7612	0.9018	0.9883	0.0007	0.0034	0.0006	0.0042	0.1562	0.4577	1.0059	1.2814	1.3505	1.464	1.3629	0.73	0.956	1.4342	1.0064	1.1529	1.0814	1.1663	0.9539	0.6918	2.0541	2.0137
1472	Lipid	Fatty Acid Synthesis	malonylcarnitine	LC/MS pos early	37059		HMDB0002095	22833583	0.4571	1	0.4064	0.5463	0.4454	0.8959	0.549	0.4963	0.2584	0.3487	0.018	0.0769	0.8471	1	0.9892	0.9273	0.534	0.8868	0.0375	0.0736	0.2586	0.3659	0.0393	0.2667	1.1624	1.1248	1.1027	1.4421	1.3845	0.8748	1.4036	1.5395	0.8883	0.8983	0.8788	0.9161	0.9192	0.7535	1.2552	1.1509
1488		Short Chain Fatty Acid	butyrate/isobutyrate (4:0)	LC/MS neg	40605	C00246	HMDB0000039	264	0.9577	1	0.0206	0.1328	0.0002	0.0292	0.0104	0.0315	0.0243	0.0715	0.3094	0.409	0.551	1	0.0002	0.0185	0.0002	0.0236	0.1163	0.158	0.0994	0.1985	0.0599	0.3172	1.0255	5.3496	1.4282	3.8199	3.2565	1.8417	0.7748	1.1368	1.0563	4.8816	0.8185	4.8514	2.1242	3.932	0.6888	0.6752
1490		Medium Chain Fatty Acid	caproate (6:0)	LC/MS neg	32489	C01585	HMDB0000535	8892	0.4549	1	0.4127	0.5501	0.9591	1	0.0548	0.1052	0.8764	0.7073	0.3863	0.4707	0.5601	1	0.8983	0.9273	0.3227	0.8414	0.4506	0.3983	0.374	0.4493	0.1315	0.4354	1.2642	1.116	0.9616	0.8834	1.421	0.9683	0.7889	1.5345	0.8328	1.1791	1.231	0.867	0.9998	1.6545	0.8934	0.7853
1491			heptanoate (7:0)	LC/MS neg	1644	C17714	HMDB0000666	8094	0.9289	1	0.2862	0.472	0.3641	0.893	0.3161	0.3454	0.0721	0.1522	0.446	0.511	0.6197	1	0.6383	0.8085	0.4766	0.8723	0.5405	0.4468	0.5901	0.6018	0.0898	0.387	0.7138	0.9476	0.6885	0.9479	1.8701	1.3277	1.5568	0.8551	0.9512	0.8083	1.1021	0.8011	1.0096	2.1839	0.7988	1.3523
1492			caprylate (8:0)	LC/MS neg	32492	C06423	HMDB0000482	379	0.9787	1	0.5905	0.6416	0.4939	0.9149	0.334	0.357	0.1108	0.1986	0.5876	0.596	0.8497	1	0.6608	0.8228	0.261	0.7837	0.0355	0.0714	0.0158	0.0538	0.8683	0.8436	0.9235	1.0713	0.9339	1.073	1.1481	1.0539	1.3273	1.4522	0.7325	0.8636	0.7107	0.795	1.0445	1.0254	1.5253	1.5113
1495			caprate (10:0)	LC/MS neg	1642	C01571	HMDB0000511	2969	0.986	1	0.3562	0.5102	0.0994	0.6775	0.2565	0.2976	0.5103	0.52	0.508	0.5484	0.5484	1	0.5074	0.7393	0.9374	0.9883	0.3031	0.3093	0.0765	0.1673	0.7212	0.7924	0.8291	1.1587	0.8575	1.0107	1.1217	1.027	1.2933	1.2227	0.9072	0.8949	0.8397	1.0104	0.9454	1.0411	1.0962	1.2234
1496			cis-4-decenoate (10:1n6)*	LC/MS neg	62873		HMDB0004980	5282726	0.9351	1	0.2923	0.4749	0.3181	0.8609	0.0126	0.037	0.0442	0.1058	0.1477	0.2639	0.6167	1	0.0943	0.3472	0.0813	0.608	0.0333	0.069	0.0179	0.0583	0.3804	0.6298	0.674	1.2108	0.8038	1.1959	1.0865	0.7142	2.1413	1.7772	0.4355	0.8039	0.4341	0.9024	1.092	0.8803	2.043	2.2077
1499			(2 or 3)-decenoate (10:1n7 or n8)	LC/MS neg	63436				0.7182	1	0.356	0.5102	0.3419	0.8907	0.0184	0.0491	0.0227	0.0684	0.1157	0.2234	0.6213	1	0.0361	0.2216	0.1754	0.7181	0.0261	0.0576	0.0475	0.1218	0.1016	0.401	0.6046	0.9702	0.6192	1.0249	1.3029	0.699	2.3086	2.1799	0.5021	0.7656	0.4644	1.3015	0.7532	0.5942	1.6873	1.4836
1501			10-undecenoate (11:1n1)	LC/MS neg	32497	C13910	HMDB0033724	14891	0.3591	1	0.0475	0.2046	0.0541	0.5085	0.7126	0.587	0.4234	0.4712	0.1991	0.3216	0.3533	1	0.0707	0.3064	0.1381	0.6742	0.1046	0.1468	0.0623	0.1471	0.3661	0.6206	0.7219	1.6406	1.3364	1.4827	1.1059	0.7991	1.1635	1.2483	0.669	0.9238	0.5329	1.1476	1.0115	0.9234	1.4571	1.4664
1505			5-dodecenoate (12:1n7)	LC/MS neg	33968		HMDB0000529	5312378	0.6132	1	0.479	0.5888	0.1554	0.7365	0.0078	0.027	0.0179	0.0586	0.425	0.4965	0.1607	1	0.4205	0.6919	0.4626	0.8714	0.0732	0.1145	0.0479	0.1223	0.897	0.8476	0.6754	1.1546	0.9083	1.1052	1.3435	0.9222	3.1062	2.7047	0.7551	0.9175	0.5529	1.3175	0.8527	1.0379	1.5494	1.6829
1508		Long Chain Saturated Fatty Acid	myristate (14:0)	LC/MS neg	1365	C06424	HMDB0000806	11005	0.7264	1	0.4949	0.5962	0.1832	0.7572	0.224	0.2731	0.431	0.4738	0.0522	0.1471	0.7439	1	0.1239	0.3859	0.1765	0.7194	0.1786	0.217	0.2791	0.3778	0.8164	0.8224	0.7223	1.233	0.8615	1.0968	1.5561	0.7859	2.0881	1.8003	0.7204	1.1862	0.7736	1.4088	0.8573	1.5125	1.2978	1.2125
1511			palmitate (16:0)	LC/MS neg	1336	C00249	HMDB0000220	985	0.6047	1	0.3495	0.509	0.3139	0.8547	0.1166	0.1746	0.2379	0.3349	0.0134	0.0686	0.7599	1	0.0978	0.3511	0.3652	0.8549	0.0724	0.1144	0.2277	0.3382	0.5919	0.734	0.7635	0.9762	0.8815	1.0292	1.2584	0.7407	1.67	1.5217	0.7332	0.8835	0.7664	1.1154	0.8986	0.9942	1.2606	1.1158
1513			margarate (17:0)	LC/MS neg	1121		HMDB0002259	10465	0.7106	1	0.4227	0.5554	0.2881	0.8486	0.1369	0.1972	0.3478	0.4181	0.0118	0.066	0.657	1	0.183	0.4578	0.5795	0.8899	0.12	0.1622	0.3311	0.4175	0.7505	0.7997	0.6835	0.9277	0.7696	0.9897	1.1428	0.6259	1.6124	1.3586	0.7745	0.8851	0.8045	1.2072	0.9546	1.2549	1.3272	1.1386
1515			stearate (18:0)	LC/MS neg	1358	C01530	HMDB0000827	5281	0.4621	1	0.1167	0.3302	0.1973	0.7618	0.126	0.1855	0.2804	0.3639	0.002	0.0269	0.8314	1	0.1069	0.3606	0.7451	0.9317	0.0787	0.1211	0.3602	0.4421	0.4959	0.6887	0.8548	1.0472	0.9917	1.1614	1.2343	0.789	1.5327	1.4122	0.848	0.8916	0.8664	1.1068	1.0354	1.0045	1.3218	1.1498
1517			nonadecanoate (19:0)	LC/MS neg	1356	C16535	HMDB0000772	12591	0.4158	1	0.1366	0.3452	0.1876	0.7572	0.3745	0.3862	0.5353	0.5344	0.0044	0.0437	0.9458	1	0.1399	0.4125	0.965	0.9883	0.0422	0.0797	0.3016	0.3962	0.4025	0.6451	0.9187	1.1758	1.1616	1.4744	1.2053	0.7089	1.5327	1.3524	0.8901	0.8992	0.9539	1.1985	1.1702	1.1466	1.8454	1.4184
1518			arachidate (20:0)	LC/MS neg	1118	C06425	HMDB0002212	10467	0.1557	0.9488	0.1584	0.3558	0.2103	0.7725	0.4454	0.434	0.5645	0.5497	0.0168	0.0764	0.5645	1	0.5434	0.7594	0.771	0.9417	0.0794	0.1218	0.3793	0.4533	0.7553	0.7997	1.055	1.4091	1.8935	1.8256	1.3815	0.8919	1.2866	1.2745	0.9011	0.8519	1.0505	1.0191	1.1659	1.4367	2.0941	1.453
1530		Long Chain Monounsaturated Fatty Acid	palmitoleate (16:1n7)	LC/MS neg	33447	C08362	HMDB0003229	445638	0.4081	1	0.2103	0.409	0.1527	0.7365	0.1375	0.1972	0.3314	0.4075	0.0329	0.1106	0.8028	1	0.0649	0.2946	0.1277	0.6517	0.156	0.2001	0.213	0.3257	0.6392	0.7524	0.6182	1.1127	0.9034	1.1784	1.5362	0.6797	2.3697	1.9273	0.5819	1.0743	0.7328	1.441	0.857	1.261	1.4182	1.3835
1532			10-heptadecenoate (17:1n7)	LC/MS neg	33971		HMDB0060038	5312435	0.5107	1	0.2624	0.4524	0.1941	0.7607	0.152	0.2089	0.3799	0.4415	0.0179	0.0769	0.7006	1	0.0911	0.3467	0.2733	0.797	0.1139	0.1555	0.1923	0.3107	0.6367	0.7524	0.6078	0.9906	0.7735	1.0285	1.373	0.639	1.9304	1.5753	0.7134	1.0052	0.8405	1.3576	0.896	1.195	1.3931	1.3102
1534			oleate/vaccenate (18:1)	LC/MS neg	52285	C01712 C08367 C00712 C21944	HMDB0000207 HMDB0000573 HMDB0003231 HMDB0240219	637517;445639;5281127;5282761	0.4907	1	0.248	0.4421	0.2502	0.8088	0.0879	0.143	0.2241	0.3225	0.0223	0.0879	0.4787	1	0.134	0.4031	0.3915	0.8549	0.0664	0.1092	0.2354	0.3458	0.2491	0.5278	0.6253	0.9463	0.8518	1.0623	1.2688	0.639	1.9106	1.5906	0.6453	0.8221	0.6544	1.1283	0.8837	0.8631	1.456	1.196
1541			10-nonadecenoate (19:1n9)	LC/MS neg	33972		HMDB0013622	5312513	0.5309	1	0.1838	0.3835	0.2426	0.8049	0.0949	0.1512	0.2205	0.319	0.0073	0.0526	0.6808	1	0.1658	0.4365	0.6036	0.8899	0.035	0.0708	0.2176	0.3313	0.2713	0.5409	0.5997	0.9541	0.8027	1.2009	1.5985	0.6415	2.5683	1.9814	0.6731	0.7936	0.7631	1.2604	1.0392	1.1217	1.8842	1.4181
1544			eicosenoate (20:1)	LC/MS neg	33587	C16526	HMDB0002231 HMDB0062436	5282769;5282768;94159	0.3885	1	0.0899	0.2863	0.5007	0.9149	0.0071	0.0249	0.0793	0.1643	0.013	0.0675	0.4028	1	0.1788	0.4545	0.9424	0.9883	0.0075	0.0238	0.1681	0.29	0.2387	0.5194	0.7113	0.998	1.1209	1.8462	1.6173	0.6767	3.4621	2.3823	0.6386	0.672	0.6149	1.2184	1.1755	1.1856	2.6952	1.7229
1548			erucate (22:1n9)	LC/MS neg	1552	C08316	HMDB0002068	8216;5281116	0.1913	0.9488	0.1277	0.3381	0.1744	0.7416	0.2884	0.3252	0.4535	0.4883	0.0106	0.0642	0.9824	1	0.341	0.6316	0.9795	0.9883	0.016	0.0413	0.1156	0.2233	0.9587	0.8563	0.8786	1.2442	1.4252	1.5429	1.4686	0.8022	2.0091	1.7023	0.6872	0.6826	0.7095	0.9069	1.0398	1.4107	1.9239	1.4299
1551		Long Chain Polyunsaturated Fatty Acid (n3 and n6)	tetradecadienoate (14:2)*	LC/MS neg	62850		HMDB0000560	5312409	0.9643	1	0.5601	0.6249	0.3245	0.8701	0.0039	0.0163	0.0143	0.0514	0.1193	0.2268	0.7578	1	0.0454	0.243	0.1363	0.6742	0.055	0.0955	0.0539	0.1341	0.3238	0.5799	0.6197	1.1515	0.7586	1.0719	1.1779	0.6298	3.1413	2.632	0.5548	0.9089	0.6188	1.5424	0.7997	0.7118	1.5317	1.5482
1552			hexadecatrienoate (16:3n3)	LC/MS neg	57651			91820460	0.861	1	0.9124	0.7798	0.1838	0.7572	0.5862	0.5157	0.7565	0.6455	0.8334	0.7124	0.9654	1	0.1889	0.4651	0.1192	0.6517	0.9852	0.6339	0.6574	0.6417	0.1236	0.4224	0.6571	1.337	0.8161	0.7816	0.8653	1.085	1.1215	1.1089	0.6762	1.0622	0.8081	1.1473	0.666	1.6202	0.7486	0.897
1558			stearidonate (18:4n3)	LC/MS neg	33969	C16300	HMDB0006547	5312508	0.9085	1	0.9072	0.7792	0.3815	0.893	0.2145	0.2641	0.4222	0.4712	0.4068	0.4841	0.6659	1	0.1999	0.4768	0.2217	0.7406	0.6436	0.499	0.4384	0.503	0.5843	0.7316	0.6112	0.9249	0.7152	0.7381	1.019	0.8012	1.7523	1.5766	0.5571	0.8802	0.619	1.1151	0.6211	1.2369	0.8625	0.9569
1561			eicosapentaenoate (EPA; 20:5n3)	LC/MS neg	18467	C06428	HMDB0001999	446284	0.6656	1	0.8798	0.7704	0.5013	0.9149	0.1296	0.189	0.4974	0.5143	0.2238	0.3437	0.9893	1	0.1361	0.4079	0.5386	0.8868	0.6596	0.5071	0.8641	0.7374	0.4152	0.6551	0.793	0.9306	0.7415	0.8624	1.3142	1.2562	1.7801	1.6898	0.7144	0.774	0.7157	0.9444	0.7704	0.8744	0.8326	0.8254
1562			heneicosapentaenoate (21:5n3)	LC/MS neg	57658			11998573	0.8329	1	0.9735	0.7905	0.4681	0.8995	0.3527	0.37	0.6184	0.5739	0.0848	0.1894	0.5011	1	0.3047	0.598	0.5833	0.8899	0.7716	0.5627	0.9348	0.7612	0.6487	0.7571	0.6275	0.7717	0.6417	0.75	1.2662	0.7991	1.8947	1.7042	0.6647	0.7772	0.6413	1.0585	0.7318	1.0331	0.8295	0.7894
1563			docosapentaenoate (n3 DPA; 22:5n3)	LC/MS neg	32504	C16513	HMDB0001976 HMDB0006528	6441454	0.7111	1	0.1442	0.3488	0.089	0.6547	0.0713	0.1256	0.2764	0.3615	0.0044	0.0437	0.5329	1	0.0968	0.3511	0.4777	0.8723	0.1143	0.1557	0.2583	0.3659	0.4956	0.6887	0.6894	0.9808	0.7454	1.0617	1.4885	0.7894	2.4336	2.1889	0.6832	0.813	0.7131	1.1454	0.7976	0.8068	1.0948	1.0072
1564			docosahexaenoate (DHA; 22:6n3)	LC/MS neg	44675	C06429	HMDB0002183	445580	0.3804	1	0.0701	0.2549	0.0409	0.4358	0.1527	0.2089	0.6161	0.5739	0.0217	0.0865	0.7567	1	0.1402	0.4125	0.7997	0.9586	0.4338	0.3904	0.8779	0.739	0.3347	0.5882	0.9489	1.3409	1.0917	1.2759	1.3485	0.9774	1.7351	1.5748	0.7225	0.7437	0.7308	0.9165	0.8893	0.7538	0.9392	0.8627
1565			docosatrienoate (22:3n3)	LC/MS neg	32417	C16534	HMDB0002823	5312556	0.608	1	0.085	0.2757	0.1532	0.7365	0.0536	0.1034	0.2774	0.3615	0.0071	0.0521	0.7046	1	0.7028	0.8512	0.4833	0.8744	0.0434	0.081	0.773	0.7046	0.4593	0.6799	0.943	1.3549	1.0323	1.4959	1.561	0.7603	2.3921	1.841	0.9964	0.8662	0.9601	1.2267	1.0871	1.2465	1.6014	1.0778
1566			nisinate (24:6n3)	LC/MS neg	57810		HMDB0013025	11792612	0.6961	1	0.1805	0.3813	0.7939	0.995	0.0017	0.0092	0.0163	0.0552	0.8829	0.7406	0.7214	1	0.0076	0.1007	0.1903	0.724	0.0015	0.0062	0.0024	0.0138	0.9783	0.8563	1.7243	1.5507	1.6727	1.0991	1.6993	1.5956	0.9013	1.0122	0.9053	0.5923	0.7337	0.4497	0.6706	0.7136	0.2323	0.2184
1567			hexadecadienoate (16:2n6)	LC/MS neg	57652		HMDB0000477	13932172	0.6968	1	0.4723	0.5847	0.1698	0.7416	0.3389	0.3612	0.493	0.5113	0.0618	0.1601	0.8921	1	0.1329	0.4031	0.1017	0.6239	0.363	0.3527	0.4542	0.5102	0.6276	0.7484	0.6357	1.0165	0.7274	0.8128	1.0366	0.5941	1.4187	1.353	0.6494	1.066	0.7721	1.1932	0.7753	1.771	1.0236	1.0068
1568			linoleate (18:2n6)	LC/MS neg	1105	C01595	HMDB0000673 HMDB0006270	5280450	0.676	1	0.3889	0.5325	0.2473	0.8083	0.1409	0.2001	0.2554	0.3457	0.0145	0.0709	0.5986	1	0.0931	0.3472	0.2726	0.797	0.0682	0.1102	0.2183	0.3316	0.3386	0.5921	0.6338	0.9288	0.7672	0.9452	1.1756	0.5845	1.6495	1.4831	0.6661	0.908	0.7033	1.208	0.8474	0.8526	1.3493	1.1427
1570			linolenate [alpha or gamma; (18:3n3 or 6)]	LC/MS neg	34035	C06426 C06427	HMDB0001388 HMDB0003073	5280933;5280934	0.84	1	0.3429	0.5085	0.1077	0.6862	0.1871	0.2387	0.3505	0.4196	0.0425	0.1318	0.7163	1	0.0675	0.2995	0.0881	0.6164	0.2662	0.2826	0.2363	0.3458	0.8309	0.8304	0.4667	1.0341	0.6069	0.8469	0.9447	0.4284	1.4688	1.2892	0.4971	0.9764	0.6962	1.2184	0.6369	0.941	0.9492	1.0277
1571			dihomo-linoleate (20:2n6)	LC/MS neg	17805	C16525	HMDB0005060	6439848	0.3998	1	0.2513	0.4434	0.1916	0.7572	0.082	0.1379	0.2431	0.3377	0.0046	0.0437	0.4219	1	0.2358	0.5162	0.9356	0.9883	0.0754	0.1166	0.3704	0.4479	0.141	0.4472	0.8466	1.2431	1.079	1.3321	1.5732	0.7363	2.3631	1.9248	0.7738	0.8009	0.733	1.2123	1.2089	1.0617	1.7089	1.373
1573			dihomo-linolenate (20:3n3 or n6)	LC/MS neg	35718	C03242	HMDB0002925	5280581	0.4884	1	0.3965	0.5396	0.2032	0.7618	0.5306	0.487	0.8527	0.6954	0.0177	0.0769	0.5108	1	0.4036	0.6757	0.6177	0.8899	0.3144	0.3169	0.8317	0.7243	0.5583	0.7177	1.3396	1.7153	1.6287	1.4906	1.3988	1.0153	1.529	1.3533	0.9186	0.8683	0.864	1.0518	1.0062	0.9236	1.0724	0.9588
1574			arachidonate (20:4n6)	LC/MS neg	1110	C00219	HMDB0001043	444899	0.4449	1	0.3499	0.509	0.4668	0.8995	0.7197	0.5897	0.9599	0.7299	0.5214	0.5547	0.9638	1	0.8671	0.915	0.957	0.9883	0.6016	0.4772	0.7544	0.6967	0.9393	0.8563	1.5307	1.8242	1.3374	1.6791	1.2519	1.0609	1.3102	1.2214	1.0477	1.071	1.0726	1.1022	1.191	1.2059	1.21	1.0422
1576			adrenate (22:4n6)	LC/MS neg	32980	C16527	HMDB0002226	5497181;5282844	0.7467	1	0.1937	0.3911	0.1531	0.7365	0.0404	0.0858	0.2802	0.3639	0.0176	0.0769	0.3009	1	0.0685	0.3008	0.9331	0.9883	0.0145	0.0384	0.3251	0.4133	0.9908	0.8563	0.9997	1.601	1.1619	1.4908	1.6149	0.8922	2.4204	1.7981	0.9671	1.0021	0.8184	1.5411	1.1181	1.3322	1.731	1.2591
1577			docosapentaenoate (n6 DPA; 22:5n6)	LC/MS neg	37478	C16513	HMDB0001976	6441454	0.7564	1	0.5678	0.6268	0.4804	0.9149	0.3022	0.3345	0.7268	0.6293	0.8179	0.7076	0.7056	1	0.7082	0.8525	0.7006	0.9206	0.6242	0.4895	0.7388	0.6925	0.7895	0.8143	1.5113	1.8476	1.7153	1.667	1.1721	1.0272	1.046	1.0084	0.9934	0.9548	0.9316	1.0535	0.9759	0.9256	0.9741	0.8425
1578			docosadienoate (22:2n6)	LC/MS neg	32415	C16533	HMDB0061714	5282807	0.6856	1	0.1194	0.3333	0.3578	0.893	0.0116	0.0348	0.1246	0.2176	0.0084	0.0557	0.3871	1	0.2961	0.5857	0.9246	0.9883	0.0168	0.0432	0.1881	0.3086	0.4864	0.6879	0.8548	1.0908	1.0109	1.492	1.2525	0.6974	2.2709	1.6745	0.777	0.8021	0.6895	1.1344	1.0192	1.1203	1.7955	1.3332
1631		Fatty Acid, Branched	citronellic acid	LC/MS neg	64173	C16462	HMDB35837	10402	0.0214	0.514	0.6779	0.688	0.1024	0.6829	0.3041	0.336	0.8395	0.6905	0.2977	0.404	0.4147	1	0.2684	0.557	0.1385	0.6742	0.1121	0.1538	0.5219	0.555	0.8032	0.8202	0.9306	1.365	1.3817	1.0013	1.0116	0.8913	1.2291	1.0524	1.1495	0.8565	1.0085	0.9034	0.9691	1.0067	1.3124	1.0515
1643			(14 or 15)-methylpalmitate (a17:0 or i17:0)	LC/MS neg	38768	C16995	HMDB0061859	8181;17903417	0.6523	1	0.2261	0.4184	0.3104	0.8505	0.1726	0.2254	0.1941	0.2892	0.0128	0.0675	0.9576	1	0.1803	0.4545	0.8704	0.9883	0.0509	0.0911	0.1856	0.3082	0.8733	0.8447	0.8471	0.9822	0.9185	1.0731	1.1035	0.769	1.3692	1.3006	0.8021	0.8191	0.8579	1.013	0.8412	0.8862	1.1309	1.0205
1649			(16 or 17)-methylstearate (a19:0 or i19:0)	LC/MS neg	38296		HMDB0037397	3083779	0.376	1	0.0705	0.2549	0.5572	0.9235	0.0164	0.0446	0.1918	0.2866	0.0072	0.0523	0.241	1	0.5114	0.7393	0.8567	0.9877	0.0032	0.0122	0.25	0.3592	0.3776	0.6278	1.0729	1.1975	1.2718	1.7881	1.5628	0.8981	2.5172	1.919	0.8269	0.809	0.7221	0.9794	0.8816	0.759	1.6981	1.1092
1660		Fatty Acid, Dicarboxylate	glutarate (C5-DC)	LC/MS polar	396	C00489	HMDB0000661	743;4418048	0.117	0.9039	0.0511	0.2161	0.9331	1	0.3178	0.3454	0.1408	0.2312	0.9714	0.7555	0.5368	1	0.5865	0.7747	0.5329	0.8868	0.096	0.1373	0.2736	0.3731	0.9335	0.8563	1.7345	1.8335	1.2592	1.0387	0.9021	0.9274	0.7852	0.7065	1.3205	1.3541	1.7109	1.2276	1.7036	1.7701	1.1957	1.279
1664			2-hydroxyglutarate	LC/MS pos early	52294	C02630	HMDB0059655	43	0.6717	1	0.4093	0.5483	0.1718	0.7416	0.5571	0.4978	0.3479	0.4181	0.8261	0.71	0.0287	1	0.9133	0.9273	0.2463	0.7756	0.027	0.0585	0.3083	0.4034	0.1573	0.4581	1.0742	1.2777	1.1227	1.0022	1.5115	1.5402	1.3735	1.7489	0.8181	0.9808	1.1143	0.8369	0.9888	0.795	0.7258	0.952
1666			adipate (C6-DC)	LC/MS polar	21134	C06104	HMDB0000448	196	0.5931	1	0.3207	0.4901	0.1393	0.7365	0.0034	0.0148	0.0078	0.0336	0.3283	0.422	0.9803	1	0.1607	0.4321	0.9329	0.9883	0.3482	0.3432	0.1332	0.2445	0.541	0.7062	0.5419	0.8507	0.3704	1.1892	0.7984	0.4804	6.9672	1.7925	0.607	0.6102	0.6095	1.1861	0.5528	0.4129	1.0125	1.1416
1668			2-hydroxyadipate	LC/MS polar	31934	C02360	HMDB0000321	193530	0.0665	0.7452	0.0012	0.0292	0.0341	0.4042	0.014	0.0398	0.131	0.2237	0.6644	0.6383	0.9662	1	0.1467	0.4207	0.416	0.8591	7.9219e-06	0.0001	0.0001	0.0013	0.0065	0.1491	0.8677	1.1903	1.1294	1.7218	1.021	1.1375	1.9403	1.4355	0.9055	1.027	0.859	1.2926	0.4985	0.7641	1.3354	1.0475
1669			3-hydroxyadipate	LC/MS polar	62069		HMDB0000345	151913	0.4638	1	0.0201	0.1324	0.6072	0.9304	0.0005	0.0045	0.0032	0.0176	0.0023	0.0283	0.1529	1	0.0287	0.1955	0.5825	0.8899	0.0003	0.0017	0.0001	0.0013	0.4404	0.6734	0.4793	0.6212	0.7722	1.6472	1.6879	0.5116	6.3864	3.6832	0.5294	0.596	0.8896	1.7864	0.6575	0.7998	2.2561	2.4409
1670			3-methyladipate	LC/MS polar	36749		HMDB0000555	12292	0.5689	1	0.4791	0.5888	0.7093	0.9561	0.0252	0.0616	0.1945	0.2892	0.6949	0.6609	0.4019	1	0.3482	0.6384	0.2139	0.736	0.6265	0.4899	0.1954	0.3114	0.4502	0.6756	0.5054	0.5802	0.4516	0.7098	0.769	0.7122	1.2936	0.9784	1.1254	0.769	0.8562	1.3135	0.7646	0.9958	0.9343	1.0489
1672			maleate	LC/MS polar	20676	C01384	HMDB0000176	444266	0.62	1	0.1367	0.3452	0.0652	0.5728	0.0001	0.0014	9.0261e-05	0.0013	0.0005	0.012	0.2572	1	0.0354	0.2201	0.0507	0.5293	0.0064	0.0212	0.0035	0.0181	0.9989	0.8563	0.882	1.3175	0.9921	1.2371	2.8872	1.1538	1.0515	1.0292	0.8211	1.2448	1.086	1.2869	1.719	1.4474	0.7621	0.7317
1675			heptenedioate (C7:1-DC)*	LC/MS polar	61866				0.9628	1	0.0762	0.2647	0.8093	0.9997	0.002	0.0101	0.0015	0.0103	0.0414	0.1297	0.3699	1	0.1113	0.3669	0.7377	0.9284	0.0005	0.0029	0.0035	0.0181	0.138	0.4448	0.4232	0.4693	0.4855	0.8379	0.9559	0.4944	1.8623	1.8139	0.6131	0.6559	0.5397	0.9661	1.3009	0.8245	3.1463	2.5555
1677			suberate (C8-DC)	LC/MS polar	15730	C08278	HMDB0000893	10457	0.2399	0.9488	0.4861	0.59	0.3908	0.893	0.0017	0.0092	0.0151	0.0529	0.4473	0.5116	0.4728	1	0.8301	0.8979	0.3806	0.8549	0.8133	0.5797	0.1995	0.3139	0.321	0.5792	1.0502	0.8151	0.7021	1.1184	0.8758	0.8874	3.4754	1.5396	0.8566	0.6146	0.7059	0.9212	0.5838	0.7821	0.7465	1.0595
1680			azelate (C9-DC)	LC/MS neg	18362	C08261	HMDB0000784	2266	0.6609	1	0.9415	0.7905	0.2721	0.8359	0.8222	0.6416	0.9075	0.7217	0.3422	0.4356	0.7974	1	0.3095	0.6004	0.4362	0.8714	0.1187	0.1609	0.9791	0.763	0.8622	0.8401	0.771	1.1265	0.7168	0.8356	1.4285	1.1503	1.2129	1.1542	0.6824	0.8281	0.7794	0.8563	0.8835	0.9759	1.2954	1.1229
1682			sebacate (C10-DC)	LC/MS neg	32398	C08277	HMDB0000792	5192	0.6644	1	0.1318	0.3419	0.4753	0.9106	0.0191	0.0502	0.0883	0.1725	0.0759	0.1768	0.5095	1	0.03	0.1972	0.665	0.9091	0.0608	0.1024	0.0274	0.0821	0.8575	0.8378	0.7204	0.7512	1.0693	1.4199	1.1449	0.7039	3.2486	1.5985	0.4713	0.5168	0.3622	0.9843	0.4705	0.4888	0.8746	0.9348
1684			undecanedioate (C11-DC)	LC/MS neg	42395		HMDB0000888	15816	0.0127	0.4019	0.1745	0.3769	0.739	0.9737	0.4714	0.452	0.8	0.6688	0.2041	0.3257	0.9832	1	0.935	0.9273	0.5025	0.8793	0.2233	0.2528	0.9965	0.763	0.7801	0.8117	1.0651	1.0652	0.6093	0.8572	1.3748	1.0825	1.4506	1.1747	0.7718	0.6706	0.7975	0.8103	0.8654	0.9491	1.1416	0.9652
1687			dodecanedioate (C12-DC)	LC/MS neg	32388	C02678	HMDB0000623	12736	0.539	1	0.5642	0.626	0.9511	1	0.0964	0.1527	0.611	0.573	0.7631	0.6829	0.3473	1	0.9967	0.9273	0.3582	0.854	0.9882	0.6339	0.5699	0.5883	0.8988	0.848	0.8472	0.8772	0.7381	1.2317	1.2129	1.0835	2.1745	1.2548	1.2023	0.9307	0.9242	1.3233	0.9264	0.9133	0.931	1.0098
1688			3-hydroxydodecanedioate*	LC/MS neg	62915		HMDB0000413	16663321	0.4761	1	0.0339	0.1756	0.8626	1	0.0003	0.0031	0.001	0.0072	0.0064	0.0505	0.3116	1	0.0023	0.0606	0.6059	0.8899	0.0012	0.0052	0.0049	0.023	0.7205	0.7924	0.2717	0.2997	0.4333	1.5531	1.0859	0.2969	8.4669	3.4427	0.1667	0.2382	0.3149	1.234	0.2654	0.2132	1.1837	1.0111
1689			dodecenedioate (C12:1-DC)*	LC/MS neg	61864		HMDB0000933	5283028	0.3114	1	0.1566	0.3555	0.7824	0.989	0.0034	0.0148	0.1186	0.2095	0.3656	0.4504	0.5915	1	0.0395	0.2296	0.8612	0.9883	0.3511	0.3447	0.8821	0.7392	0.9928	0.8563	0.7473	0.8797	1.1488	1.5129	1.16	0.7957	4.16	1.6284	0.702	0.6993	0.827	1.3091	0.9441	1.0517	1.2503	0.9775
1690			dodecadienoate (12:2)*	LC/MS neg	62276			25480	0.875	1	0.1626	0.3625	0.1616	0.7365	0.0097	0.031	0.0262	0.075	0.3125	0.4109	0.7453	1	0.039	0.2287	0.0675	0.5839	0.0457	0.0842	0.053	0.1327	0.327	0.5802	0.6797	0.9982	0.726	1.1189	1.3119	0.8456	2.0348	1.7783	0.4693	0.7818	0.4782	1.0024	0.8894	0.8623	1.6239	1.4524
1691			tridecenedioate (C13:1-DC)*	LC/MS neg	62919				0.6122	1	0.6156	0.6534	0.6494	0.942	0.0871	0.1422	0.0844	0.1703	0.0604	0.1586	0.6477	1	0.1075	0.3613	0.6596	0.9061	0.0508	0.0911	0.0823	0.1777	0.1597	0.4588	0.6569	0.5516	0.7445	1.1219	1.3654	0.6622	2.5062	2.2213	0.7202	0.8038	0.7516	1.5707	1.3337	0.8903	2.6032	2.3639
1692			tetradecanedioate (C14-DC)	LC/MS neg	35669		HMDB0000872	13185	0.8423	1	0.2597	0.4515	0.8573	1	0.0154	0.0429	0.1606	0.2543	0.1199	0.2274	0.6934	1	0.0033	0.0756	0.1705	0.7116	0.075	0.1163	0.0864	0.1818	0.6118	0.738	0.8738	0.8761	0.9706	1.8546	1.4127	0.8752	4.532	2.1144	0.6591	1.0846	0.7992	2.9473	0.6799	0.8881	1.3309	1.2672
1694			branched chain 14:0 dicarboxylic acid**	LC/MS neg	63191				0.2018	0.9488	0.0041	0.0526	0.0864	0.6504	0.0043	0.0171	0.0003	0.0026	0.0595	0.1577	0.5822	1	0.0901	0.3463	0.3312	0.8461	1.2761e-08	2.6268e-06	1.8055e-06	8.9025e-05	0.4838	0.6879	1.4591	1.0141	0.9621	0.6596	0.7599	1.1566	0.3353	0.2967	1.7384	1.3688	1.5942	1.1846	1.5083	1.9122	0.33	0.4012
1696			hexadecanedioate (C16-DC)	LC/MS neg	35678	C19615	HMDB0000672	10459	0.7103	1	0.1869	0.3842	0.4151	0.893	0.061	0.115	0.3455	0.4174	0.0458	0.1373	0.4429	1	0.0004	0.0251	0.0657	0.5815	0.1887	0.2242	0.223	0.3333	0.986	0.8563	0.7409	1.1358	0.9433	2.072	2.0581	0.9337	6.7437	2.3473	0.5311	1.1012	0.7273	3.3293	0.7609	0.8182	1.2949	1.2131
1697			hexadecenedioate (C16:1-DC)*	LC/MS neg	61862				0.7178	1	0.5672	0.6268	0.8953	1	0.0305	0.0697	0.1901	0.2848	0.0531	0.1479	0.6413	1	0.0016	0.0559	0.1893	0.724	0.2996	0.3074	0.2943	0.3921	0.6998	0.7856	0.8984	1.021	1.1077	1.6646	1.3278	0.7529	4.1887	1.8144	0.6724	1.0438	0.7943	2.3546	0.7705	0.8625	1.1414	1.1114
1699			octadecanedioate (C18-DC)	LC/MS neg	36754		HMDB0000782	70095	0.9489	1	0.4315	0.5595	0.6214	0.9307	0.1737	0.2264	0.1275	0.2197	0.1155	0.2234	0.8747	1	0.0084	0.1028	0.6185	0.8899	0.237	0.2634	0.3775	0.4519	0.5086	0.6921	0.7341	0.9098	0.8955	1.2413	1.3974	0.9665	2.5728	1.7531	0.7998	0.8329	0.8396	1.613	0.8489	1.0242	1.14	1.0467
1700			octadecenedioate (C18:1-DC)	LC/MS neg	61861			9543674	0.8829	1	0.6727	0.6852	0.9317	1	0.1189	0.1772	0.4511	0.4874	0.0653	0.1644	0.8018	1	0.0173	0.1426	0.9187	0.9883	0.4077	0.378	0.4549	0.5102	0.4196	0.6578	0.7706	1.0681	1.116	1.8434	1.2061	0.792	3.6808	1.4651	0.8126	0.7839	0.9171	1.8998	0.7773	1.1456	0.9282	0.9138
1701			octadecadienedioate (C18:2-DC)*	LC/MS neg	61860				0.6415	1	0.1641	0.3636	0.3853	0.893	0.1028	0.1596	0.6106	0.573	0.026	0.0971	0.307	1	0.0006	0.0349	0.2112	0.736	0.6536	0.5032	0.6804	0.659	0.7667	0.8065	0.7329	1.0692	0.944	1.6301	1.3114	0.7637	3.215	1.3754	0.7481	0.9661	1.002	2.1848	0.9037	1.0533	1.0444	1.0071
1703			eicosanedioate (C20-DC)	LC/MS neg	39831			75502	0.9768	1	0.2222	0.4179	0.6393	0.9419	0.1465	0.2048	0.346	0.4174	0.0496	0.1422	0.7679	1	0.3665	0.6514	0.4919	0.8744	0.1828	0.2195	0.0921	0.1908	0.8435	0.8319	1.049	0.9771	1.1299	0.9602	1.0654	0.8688	0.9403	0.9747	1.2357	1.0932	1.262	1.3134	1.1673	1.236	1.0407	0.9489
1706			3-carboxy-4-methyl-5-propyl-2-furanpropanoate (CMPF)	LC/MS neg	31787		HMDB0061112	123979	0.4471	1	0.638	0.6668	0.6161	0.9304	0.4028	0.4084	0.6497	0.5917	0.0005	0.0127	0.1511	1	0.4753	0.7294	0.6335	0.9016	0.4914	0.4189	0.5219	0.555	0.1028	0.4032	0.5535	0.5731	0.6487	0.6547	0.9255	0.7104	0.9962	0.899	0.7849	0.7764	0.6985	0.8327	0.8865	0.8012	0.9469	0.9386
1707			hydroxy-CMPF*	LC/MS neg	62277				0.2226	0.9488	0.1832	0.3835	0.561	0.9237	0.4429	0.4323	0.9205	0.7265	0.0023	0.0283	0.1703	1	0.6284	0.799	0.2338	0.7493	0.194	0.2293	0.0959	0.1937	0.4704	0.685	0.4611	0.5488	0.5595	0.5913	1.5225	1.2774	1.5973	1.5315	1.1365	0.945	1.0039	1.0155	0.938	0.9085	1.0184	1.0741
1708			3-carboxy-4-methyl-5-pentyl-2-furanpropionate (3-CMPFP)**	LC/MS neg	61871		HMDB0061643	194501	0.4124	1	0.1439	0.3488	0.8305	0.9997	0.0703	0.125	0.0267	0.075	0.0559	0.1525	0.2566	1	0.0978	0.3511	0.5521	0.8899	0.011	0.0315	0.0002	0.0019	0.0521	0.2949	0.7969	0.7932	0.8931	0.9645	0.8129	0.6187	1.0753	1.1227	0.8336	0.815	0.7581	1.1828	1.1251	0.9248	1.7206	2.0355
1710			2-hydroxysebacate	LC/MS neg	63357		HMDB0000424	128458	0.5256	1	0.4754	0.5875	0.1558	0.7365	0.0251	0.0616	0.246	0.3387	0.8686	0.7333	0.3852	1	0.8283	0.8979	0.7238	0.9276	0.2952	0.3049	0.687	0.6628	0.0267	0.2185	0.506	0.7691	0.3971	0.6414	0.4403	0.4708	0.8041	0.6263	0.4773	0.5788	0.6413	0.502	0.4943	0.999	0.6662	0.6194
1738		Fatty Acid, Amide	N-linoleoylserine*	LC/MS neg	61823				0.8508	1	0.6006	0.6465	0.7577	0.9798	0.008	0.0272	0.127	0.2197	0.9219	0.7496	0.7821	1	0.6036	0.7844	0.3936	0.8549	0.3524	0.3455	0.1407	0.2555	0.1739	0.4671	1.8543	1.8536	1.7997	1.5591	1.1532	0.9174	0.4313	0.6749	1.1813	0.8976	1.2379	1.1129	1.4849	1.1204	1.0562	0.9511
1751		Fatty Acid, Amino	2-aminoheptanoate	LC/MS pos early	43761		HMDB0094649	227939	0.064	0.7452	0.0711	0.2549	0.0084	0.2079	0.8865	0.6766	0.6181	0.5739	0.5961	0.6002	0.9184	1	0.053	0.2634	0.0846	0.608	0.0211	0.0508	0.0006	0.0045	0.6487	0.7571	1.4796	0.8244	0.9847	1.0061	1.1993	1.0424	1.1969	1.0511	1.2981	0.8965	1.3298	0.8638	1.3833	1.4219	1.1377	0.905
1756			2-aminooctanoate	LC/MS pos late	43343		HMDB0000991	69522	0.6251	1	0.3224	0.4904	0.7626	0.9808	0.5625	0.5011	0.0877	0.1721	0.2419	0.3589	0.6011	1	0.1021	0.3534	0.6032	0.8899	0.7722	0.5627	0.7585	0.6971	0.059	0.3164	0.9472	0.862	1.0191	1.1541	0.8948	0.6981	1.0027	1.2291	0.8128	0.9148	0.8924	1.1405	0.9606	0.7113	0.9498	1.0324
1769		Fatty Acid Metabolism (also BCAA Metabolism)	butyrylcarnitine (C4)	LC/MS pos early	32412	C02862	HMDB0002013	439829	0.9646	1	0.9614	0.7905	0.1992	0.7618	0.4959	0.468	0.6219	0.5747	0.5711	0.5869	0.0007	0.4131	0.0036	0.0759	0.0132	0.2682	0.5837	0.4705	0.931	0.7612	0.3236	0.5799	0.9455	1.5528	1.0404	0.9728	0.9926	1.1393	1.146	1.104	0.8097	1.0374	1.4102	1.229	1.2675	1.6001	1.4476	1.2143
1770			butyrylglycine	LC/MS neg	31850		HMDB0000808	88412	0.7469	1	0.1886	0.3854	0.2023	0.7618	0.0002	0.0017	0.001	0.0072	0.2404	0.3575	0.8489	1	0.1037	0.3543	0.4871	0.8744	0.0016	0.0067	5.3567e-05	0.0007	0.0376	0.2633	0.786	1.0335	0.8807	1.097	0.9377	0.7114	1.771	1.5671	0.7529	0.8445	0.794	1.1013	0.732	1.0838	1.3175	1.5459
1772			propionylcarnitine (C3)	LC/MS pos early	32452	C03017	HMDB0000824	107738	0.0962	0.8604	0.1397	0.3456	0.8159	0.9997	0.4858	0.4615	0.7076	0.6195	0.4664	0.5243	0.1379	1	0.3067	0.598	0.1883	0.724	0.3101	0.314	0.2227	0.3333	0.1694	0.4657	0.9968	1.0411	0.7767	0.8574	0.9442	1.0737	0.8683	0.8876	1.0821	1.2774	1.3421	1.2353	1.2062	1.5957	1.0552	1.0137
1773			propionylglycine	LC/MS neg	31932		HMDB0000783	98681	0.2109	0.9488	0.0038	0.0525	0.4899	0.9149	0.166	0.2198	0.0514	0.1168	0.0697	0.1688	0.3028	1	0.0083	0.1028	0.0055	0.2497	0.0051	0.0173	0.0293	0.0857	0.0008	0.0758	1.2693	1.138	1.0931	0.8608	0.9068	0.9906	0.7068	0.6508	1.657	1.1895	1.4835	1.2467	1.2195	1.902	0.8785	0.9817
1775			methylmalonate (MMA)	LC/MS polar	1496	C02170	HMDB0000202	487	0.7886	1	0.5266	0.611	0.4003	0.893	0.665	0.5593	0.9519	0.7299	0.2758	0.3864	0.8393	1	0.719	0.8552	0.3711	0.8549	0.0636	0.1058	0.0812	0.1758	0.7535	0.7997	0.9679	1.0565	0.9499	0.9178	1.0228	0.9341	0.9819	1.0467	0.9953	0.9137	0.9848	0.9745	1.1973	1.1866	1.0179	1.0527
1806		Fatty Acid Metabolism (Acyl Glycine)	hexanoylglycine	LC/MS neg	35436		HMDB0000701	99463	0.4209	1	0.0398	0.1959	0.7491	0.9737	0.0032	0.0141	0.0058	0.0289	0.0551	0.1514	0.974	1	0.0186	0.1477	0.1294	0.6551	0.0001	0.0009	2.7926e-05	0.0004	0.696	0.7856	0.3521	0.5038	0.6952	1.2257	1.2932	0.5073	3.7411	2.9936	0.2252	0.5042	0.3178	1.0505	0.3287	0.4436	1.7734	2.0873
1812			trans-2-hexenoylglycine	LC/MS neg	61798				0.4535	1	0.0062	0.0676	0.3153	0.8559	3.2891e-05	0.0005	0.0001	0.0018	0.038	0.1224	0.4675	1	0.025	0.1757	0.1741	0.7162	2.4967e-05	0.0003	4.8936e-07	5.3895e-05	0.5763	0.7306	0.2893	0.5505	0.4834	1.0208	1.03	0.3856	2.8051	2.346	0.2429	0.3899	0.3505	0.7213	0.2831	0.3568	1.2159	1.562
1815			cis-3,4-methyleneheptanoylglycine	LC/MS neg	64386				0.5542	1	0.0037	0.0521	0.0111	0.2338	0.0055	0.0203	0.0072	0.0321	0.8946	0.7409	0.6258	1	0.1521	0.4209	0.2608	0.7837	0.0727	0.1144	0.0116	0.0447	0.393	0.6377	0.3763	1.6004	0.6722	1.4451	0.542	0.5535	1.4768	1.4162	0.1527	0.2666	0.1973	0.33	0.1527	0.2778	0.3772	0.4661
1818			N-octanoylglycine	LC/MS neg	43502		HMDB0000832	84290	0.3551	1	0.0381	0.191	0.6125	0.9304	0.0119	0.0355	0.016	0.0547	0.0242	0.0927	0.641	1	0.0211	0.1588	0.0674	0.5839	0.0003	0.0019	2.3763e-05	0.0004	0.7851	0.8131	0.3296	0.4897	0.5488	1.1318	1.1032	0.3599	2.3061	2.0269	0.1842	0.4917	0.3053	0.9692	0.2524	0.368	1.1682	1.5738
1819			3-hydroxyoctanoylglycine	LC/MS neg	64388				0.378	1	0.0055	0.0631	0.4586	0.8995	0.0002	0.0022	0.0004	0.0034	0.0614	0.16	0.381	1	0.0099	0.1125	0.2217	0.7406	2.0259e-05	0.0002	1.0661e-06	7.0451e-05	0.6323	0.7515	0.1701	0.453	0.4287	1.0691	1.1703	0.3236	2.8338	2.467	0.1289	0.2269	0.2465	0.7142	0.1669	0.2394	1.1314	1.4332
1824			N-palmitoylglycine	LC/MS neg	42092		HMDB0013034	151008	0.6658	1	0.6184	0.6553	0.9075	1	0.2393	0.2849	0.7964	0.6669	0.0972	0.2025	0.6548	1	0.4932	0.7362	0.7242	0.9276	0.411	0.3792	0.5512	0.5763	0.0739	0.3583	1.0217	1.0111	1.0021	0.9991	1.0925	0.8078	1.3645	1.1167	0.898	0.8395	0.8671	1.0372	0.9962	0.7769	1.1363	1.0923
1829			2-butenoylglycine	LC/MS neg	61785			6303498	0.2756	0.9863	0.0152	0.1141	0.1834	0.7572	0.0028	0.0132	0.0041	0.0221	0.0787	0.1806	0.6179	1	0.0282	0.1938	0.123	0.6517	2.6783e-05	0.0003	2.932e-06	0.0001	0.3481	0.6011	0.4533	0.9377	0.837	1.6358	1.3903	0.5592	3.0018	2.6965	0.4301	0.7316	0.6215	1.1569	0.4438	0.5992	2.0348	2.2357
1832			3-hydroxybutyroylglycine**	LC/MS pos early	62064				0.433	1	0.0269	0.1502	0.7426	0.9737	0.0003	0.0031	0.0002	0.0019	0.008	0.0543	0.7646	1	0.0119	0.1229	0.3614	0.8549	9.282e-07	2.6817e-05	3.0369e-08	6.6893e-06	0.4909	0.6879	0.5469	1.1257	1.4785	3.3333	2.7961	0.6492	7.4533	7.4566	0.4258	0.7208	0.645	1.7313	0.5505	0.7231	4.6889	6.2346
1838			picolinoylglycine	LC/MS neg	63057		HMDB0059766	11788622	0.6291	1	0.7819	0.7336	0.2799	0.8359	0.1869	0.2387	0.2601	0.3487	0.1636	0.2813	0.8026	1	0.8823	0.9238	0.5365	0.8868	0.8607	0.5998	0.2658	0.369	0.8394	0.8319	1.0936	1.3269	1.1217	1.0667	0.9107	1.1825	0.7364	0.7514	1.3945	1.5698	1.42	1.6556	1.0502	1.0987	1.1272	1.3026
1841		Fatty Acid Metabolism (Acyl Carnitine, Short Chain)	acetylcarnitine (C2)	LC/MS pos early	32198	C02571	HMDB0000201	7045767	0.2186	0.9488	0.0042	0.0526	0.3834	0.893	2.7847e-05	0.0005	7.2351e-05	0.0012	0.0023	0.0283	0.7098	1	0.0035	0.0759	0.1255	0.6517	2.5186e-06	5.3175e-05	2.1556e-06	8.9025e-05	0.7319	0.7935	0.6508	0.7815	0.8772	1.3163	1.3762	0.7672	2.8083	2.5943	0.6962	0.9104	0.7467	1.2823	0.9445	0.8778	2.1867	2.1894
1845		Fatty Acid Metabolism (Acyl Carnitine, Medium Chain)	hexanoylcarnitine (C6)	LC/MS pos early	32328		HMDB0000756	6426853	0.4848	1	0.0679	0.2534	0.1585	0.7365	0.0003	0.0031	0.0039	0.0209	0.1093	0.2171	0.3695	1	0.0068	0.0992	0.0526	0.5362	0.0009	0.0044	0.0022	0.013	0.8384	0.8319	0.7129	0.9983	0.8637	1.3413	1.4109	0.9232	3.4631	2.5665	0.5277	0.8714	0.678	1.4263	1.0233	0.9917	2.3625	2.1537
1853			octanoylcarnitine (C8)	LC/MS pos late	33936	C02838	HMDB0000791	11953814;123701	0.9512	1	0.0756	0.2639	0.1221	0.7194	0.0013	0.0077	0.0061	0.0297	0.171	0.2876	0.9847	1	0.0115	0.1211	0.0935	0.6194	0.0087	0.0268	0.0118	0.0447	0.1955	0.4903	0.6094	0.9247	0.6729	1.2855	1.1659	0.7084	2.5806	2.0831	0.4747	0.7978	0.4849	1.5214	1.3837	0.9034	3.0901	2.8196
1857			cis-3,4-methyleneheptanoylcarnitine	LC/MS pos late	64389				0.5285	1	0.0032	0.0491	0.0252	0.3523	0.0136	0.0396	0.04	0.0979	0.0937	0.2009	0.9539	1	0.0113	0.1211	0.0625	0.5815	0.0137	0.0372	0.0291	0.0855	0.3827	0.6298	0.8345	1.6896	1.0246	1.8645	1.1538	0.7167	2.2514	1.9671	0.4399	0.7282	0.4951	1.1303	0.7182	0.5978	1.5286	1.3033
1858			nonanoylcarnitine (C9)	LC/MS pos late	61775		HMDB0013288	91825642	0.6784	1	0.8738	0.7704	0.6418	0.9419	0.3004	0.3338	0.2305	0.3274	0.0819	0.1843	0.7641	1	0.1025	0.3534	0.6942	0.9206	0.0038	0.0135	0.0004	0.0032	0.6329	0.7515	0.3702	0.485	0.3169	0.3459	0.6616	0.3169	0.8962	0.8542	0.3169	0.3636	0.346	0.7581	0.7426	0.565	1.6326	1.6376
1861			decanoylcarnitine (C10)	LC/MS pos late	33941		HMDB0000651	10245190	0.5989	1	0.6443	0.6724	0.0556	0.5126	0.1673	0.2204	0.0893	0.1732	0.2146	0.3367	0.7017	1	0.049	0.2541	0.1104	0.6471	0.3917	0.3663	0.1882	0.3086	0.1979	0.4913	0.6005	1.5416	0.5767	1.0359	1.7176	0.8963	2.664	2.8023	0.585	1.0704	0.6717	1.9858	1.7157	1.3666	2.9562	3.3309
1862			laurylcarnitine (C12)	LC/MS pos late	34534		HMDB000225	168381	0.8832	1	0.1455	0.3488	0.1497	0.7365	0.0058	0.0211	0.0128	0.047	0.0771	0.1789	0.9018	1	0.0112	0.1211	0.1775	0.7198	0.0108	0.0311	0.0107	0.0418	0.233	0.5194	0.5878	0.9528	0.6469	1.1415	1.418	0.7897	3.081	2.45	0.5067	0.745	0.4814	1.6713	1.1783	0.8063	2.3204	2.2977
1863		Fatty Acid Metabolism (Acyl Carnitine, Long Chain Saturated)	myristoylcarnitine (C14)	LC/MS pos late	33952		HMDB000506	6426854	0.9409	1	0.1483	0.3488	0.0841	0.6504	0.0161	0.0441	0.0318	0.0839	0.0287	0.1028	0.9146	1	0.0202	0.1567	0.1186	0.6517	0.0275	0.0591	0.0402	0.1085	0.3444	0.5982	0.8233	1.3495	0.8946	1.3999	1.5419	0.9031	2.8545	2.3165	0.631	0.9121	0.6129	1.3477	1.0947	0.8619	1.7431	1.6921
1865			palmitoylcarnitine (C16)	LC/MS pos late	44681	C02990	HMDB0000222	461	0.6667	1	0.1428	0.3488	0.027	0.3652	0.0493	0.098	0.0723	0.1522	0.0057	0.0487	0.5393	1	0.0073	0.1007	0.0238	0.408	0.0205	0.0502	0.0121	0.0453	0.9736	0.8563	0.8861	1.311	0.9683	1.2407	1.5085	0.906	2.0887	1.9079	0.681	0.9728	0.7579	1.0906	0.9165	0.8808	1.3097	1.3641
1866			margaroylcarnitine (C17)*	LC/MS pos late	57512		HMDB0006210	53477803	0.8202	1	0.3825	0.5314	0.0931	0.6573	0.0294	0.0678	0.0202	0.0629	0.1041	0.2121	0.4249	1	0.1766	0.4545	0.3715	0.8549	0.0224	0.0524	0.0294	0.0857	0.7	0.7856	0.641	0.9904	0.7158	0.9675	1.0613	0.6385	1.5916	1.5398	0.6006	0.7559	0.5414	0.8604	0.6615	0.5597	1.016	1.0022
1867			stearoylcarnitine (C18)	LC/MS pos late	34409		HMDB0000848	3006797	0.4151	1	0.0774	0.2667	0.0655	0.5728	0.0327	0.0731	0.0326	0.0855	0.0008	0.0159	0.4303	1	0.0099	0.1125	0.0629	0.5815	0.018	0.0451	0.0373	0.1031	0.6003	0.738	1.0131	1.3407	1.1706	1.4476	1.4753	0.8394	2.0277	1.9369	0.673	0.8945	0.77	1.0161	1.0514	0.913	1.4066	1.3371
1868			arachidoylcarnitine (C20)*	LC/MS pos late	57513		HMDB0006460	53477833	0.1955	0.9488	0.4131	0.5501	0.19	0.7572	0.267	0.3065	0.1317	0.2243	0.7375	0.6753	0.9608	1	0.3068	0.598	0.7105	0.9206	0.143	0.1882	0.1772	0.3003	0.7536	0.7997	1.114	1.5182	1.8511	1.4409	1.0032	0.8806	1.2709	1.33	0.8286	0.8598	0.7855	0.9445	0.9099	0.8986	1.1545	1.1567
1870			lignoceroylcarnitine (C24)*	LC/MS pos late	57515		HMDB0240665		0.3297	1	0.2996	0.4792	0.3002	0.8491	0.076	0.1313	0.0372	0.0914	0.1373	0.2531	0.6307	1	0.0069	0.0992	0.0768	0.5956	0.1444	0.1892	0.1703	0.2915	0.5054	0.69	1.3158	1.6254	2.0776	1.1354	1.145	0.8281	1.6756	1.7452	0.4829	0.6723	0.5551	0.8249	1.0895	0.849	1.3602	1.3828
1871			cerotoylcarnitine (C26)*	LC/MS pos late	57516		HMDB0006347	53477828	0.8657	1	0.0844	0.2757	0.7026	0.9561	0.0828	0.138	0.1355	0.2269	0.2055	0.3263	0.1191	1	0.1799	0.4545	0.1269	0.6517	0.0812	0.1231	0.2222	0.3333	0.7173	0.7924	1.5112	1.6	1.7756	1.0893	1.4339	1.1919	1.0933	1.0969	0.6243	0.8175	0.8804	0.8505	1.1389	1.209	0.8567	0.9065
1881		Fatty Acid Metabolism (Acyl Carnitine, Monounsaturated)	cis-4-decenoylcarnitine (C10:1)	LC/MS pos late	38178		HMDB0013205	57357170	0.7107	1	0.0406	0.1969	0.1339	0.7365	0.0007	0.0054	0.0109	0.0417	0.1074	0.2155	0.8027	1	0.0148	0.134	0.0862	0.6099	0.0113	0.0321	0.0229	0.0708	0.1287	0.4311	0.6494	0.8943	0.749	1.3219	1.0133	0.6652	2.3249	1.6934	0.5063	0.825	0.4818	1.3967	1.4886	0.8957	3.174	2.6727
1882			undecenoylcarnitine (C11:1)	LC/MS pos late	63613				0.6682	1	0.116	0.3302	0.0431	0.444	0.1664	0.2198	0.6257	0.5765	0.4257	0.4965	0.7287	1	0.0302	0.1972	0.04	0.4751	0.8278	0.5848	0.9432	0.7612	0.1081	0.4055	0.4742	1.0544	0.6222	0.8891	1.0041	0.7048	1.4024	1.0054	0.6788	0.9526	0.5544	1.3412	1.2416	0.9125	1.3869	1.0427
1883			5-dodecenoylcarnitine (C12:1)	LC/MS pos late	61769		HMDB13326	91825571	0.9182	1	0.2578	0.4503	0.433	0.8959	0.0046	0.0182	0.023	0.0685	0.2485	0.367	0.9589	1	0.0426	0.2398	0.2316	0.7493	0.538	0.4458	0.4908	0.5334	0.3625	0.6183	0.875	0.8992	0.7325	1.3953	1.7265	1.0512	4.6685	3.3086	0.6403	0.9789	0.6327	2.1891	1.4149	0.9184	2.633	2.5688
1885			myristoleoylcarnitine (C14:1)*	LC/MS pos late	48182		HMDB0240588	129691961	0.8141	1	0.1493	0.3488	0.2904	0.8491	0.0031	0.014	0.0101	0.0402	0.1102	0.2178	0.8126	1	0.0164	0.1416	0.1834	0.7204	0.0088	0.0269	0.0171	0.0566	0.2063	0.4922	0.6397	0.9229	0.6908	1.3368	1.6846	0.9251	4.3875	3.1928	0.4613	0.7294	0.4432	1.8952	1.235	0.7487	2.9387	2.6281
1886			palmitoleoylcarnitine (C16:1)*	LC/MS pos late	53223		HMDB0013207	71464547	0.4419	1	0.0562	0.2265	0.0519	0.5049	0.0085	0.0286	0.0266	0.075	0.0207	0.084	0.9572	1	0.0143	0.134	0.0832	0.608	0.0084	0.026	0.0191	0.0606	0.3486	0.6011	0.7012	1.2077	0.8752	1.4239	1.5886	0.8462	3.1215	2.4605	0.5824	0.9232	0.6089	1.4643	0.9538	0.7357	1.8502	1.7618
1887			oleoylcarnitine (C18:1)	LC/MS pos late	35160		HMDB0005065	6441392	0.4807	1	0.0401	0.1959	0.0226	0.3399	0.0104	0.0315	0.0198	0.062	0.0007	0.0147	0.9766	1	0.0203	0.1567	0.0747	0.5956	0.0004	0.0023	0.0019	0.0114	0.5504	0.7123	0.8008	1.3052	0.9462	1.3892	1.7177	0.7991	2.6628	2.3423	0.6675	0.9447	0.6723	1.1915	0.9527	0.79	1.8712	1.7559
1888			eicosenoylcarnitine (C20:1)*	LC/MS pos late	57519				0.5256	1	0.0453	0.204	0.1576	0.7365	0.0341	0.0758	0.0229	0.0685	0.0039	0.0421	0.7378	1	0.0235	0.1716	0.2933	0.8203	0.0004	0.0023	0.0008	0.0055	0.9606	0.8563	0.6392	0.9837	0.9263	1.4142	1.4577	0.6649	2.3625	2.3896	0.364	0.5081	0.386	0.8311	0.7569	0.6468	1.9497	1.9352
1892		Fatty Acid Metabolism (Acyl Carnitine, Polyunsaturated)	linoleoylcarnitine (C18:2)*	LC/MS pos late	46223		HMDB0006469	6450015	0.9495	1	0.0489	0.209	0.018	0.2933	0.003	0.0139	0.0285	0.0769	0.0015	0.023	0.9424	1	0.0928	0.3472	0.1947	0.7298	0.0007	0.0035	0.0103	0.0414	0.8607	0.8398	0.7224	1.0262	0.72	1.0303	0.9967	0.636	1.5003	1.3067	0.8395	1.0164	0.828	1.1179	0.8934	0.822	1.4015	1.236
1893			linolenoylcarnitine (C18:3)*	LC/MS pos late	57511				0.7466	1	0.0981	0.301	0.0028	0.1162	0.0407	0.0861	0.1386	0.2299	0.0378	0.1223	0.5353	1	0.016	0.1409	0.0475	0.5255	0.1129	0.1546	0.1264	0.2371	0.4168	0.6557	0.6835	1.2673	0.6652	1.1145	0.9708	0.6355	1.4388	1.2878	0.6655	0.9925	0.7717	1.1117	0.831	0.6988	1.1187	1.058
1894			dihomo-linoleoylcarnitine (C20:2)*	LC/MS pos late	57520				0.676	1	0.2103	0.409	0.2982	0.8491	0.0172	0.0465	0.016	0.0547	0.0029	0.033	0.6639	1	0.0174	0.1426	0.2831	0.8022	0.001	0.0045	0.0034	0.0178	0.1695	0.4657	0.7602	0.9253	0.8519	1.1406	1.2452	0.6212	2.1214	2.1324	0.4502	0.6433	0.5247	0.9986	0.6519	0.4027	1.5037	1.3846
1895			arachidonoylcarnitine (C20:4)	LC/MS pos late	57518		HMDB0006455	136212424	0.2488	0.9488	0.3183	0.4874	0.0095	0.2222	0.8276	0.6422	0.2646	0.3509	0.0097	0.0612	0.5335	1	0.164	0.4345	0.1837	0.7204	0.3472	0.3428	0.5476	0.5735	0.0556	0.3056	1.2581	2.1	1.0395	1.7561	1.4137	0.8552	1.4144	1.6615	0.9705	1.1894	1.0534	1.1896	1.6362	1.2149	1.5771	1.5881
1896			dihomo-linolenoylcarnitine (C20:3n3 or 6)*	LC/MS pos late	57521				0.9568	1	0.4523	0.5777	0.7807	0.9885	0.1894	0.2406	0.1836	0.2803	0.0799	0.182	0.26	1	0.151	0.4209	0.0636	0.5815	0.1513	0.1955	0.2061	0.3175	0.1362	0.444	1.114	1.3295	1.1551	1.3158	1.469	1.0412	1.7008	1.7557	0.7351	1.0513	0.9257	1.009	0.985	0.7291	1.3256	1.2407
1908		Fatty Acid Metabolism (Acyl Carnitine, Dicarboxylate)	adipoylcarnitine (C6-DC)	LC/MS pos early	52988		HMDB0061677	71296139	0.9468	1	0.0617	0.2386	0.823	0.9997	0.0009	0.0057	0.0005	0.004	0.0049	0.0437	0.626	1	0.0447	0.2428	0.8904	0.9883	0.0001	0.0008	0.0003	0.0026	0.1701	0.4657	0.5122	0.5753	0.6901	1.4401	1.7221	0.4768	5.4329	5.5811	0.4115	0.4358	0.4759	1.4898	0.4319	0.7561	2.7539	3.588
1918			octadecanedioylcarnitine (C18-DC)*	LC/MS pos late	61867				0.6208	1	0.1659	0.3651	0.0948	0.6573	0.0985	0.1539	0.0253	0.0731	0.0777	0.1797	0.8804	1	0.0085	0.1028	0.3507	0.8503	0.3062	0.3113	0.2364	0.3458	0.9086	0.8519	0.6193	0.9345	0.8277	1.0487	1.2451	0.7759	2.1656	1.9517	0.7001	0.8887	0.7088	1.4151	1.1393	1.1678	1.4402	1.4528
1919			octadecenedioylcarnitine (C18:1-DC)*	LC/MS pos late	61865				0.8241	1	0.1781	0.3809	0.5047	0.9149	0.0447	0.0915	0.0962	0.184	0.0434	0.1335	0.5451	1	0.0003	0.0185	0.0629	0.5815	0.1574	0.2004	0.1204	0.2305	0.5418	0.7062	0.6194	1.0483	0.9583	1.8399	1.4724	0.6772	4.9287	2.1051	0.4871	0.7138	0.5089	1.7684	0.8641	0.7208	1.2352	1.3063
1920		Fatty Acid Metabolism (Acyl Carnitine, Hydroxy)	(R)-3-hydroxybutyrylcarnitine	LC/MS pos early	43264		HMDB0013127	53481617	0.3638	1	0.0065	0.0698	0.4681	0.8995	4.4945e-05	0.0007	3.9581e-05	0.0008	0.0021	0.0269	0.8049	1	0.0057	0.0885	0.4431	0.8714	2.2038e-06	5.0274e-05	1.9073e-06	8.9025e-05	0.8932	0.8476	0.1663	0.2732	0.3518	1.2093	1.4011	0.2288	7.0937	5.7223	0.1738	0.2736	0.2087	0.9828	0.4309	0.3108	3.3971	3.6486
1921			(S)-3-hydroxybutyrylcarnitine	LC/MS pos early	52984		HMDB0013127	71464477	0.9159	1	0.1244	0.334	0.6115	0.9304	0.0002	0.0024	9.6608e-05	0.0014	0.0005	0.012	0.9748	1	0.0622	0.2888	0.5782	0.8899	0.0003	0.0018	0.0001	0.0013	0.1928	0.4876	0.6702	0.786	0.7464	1.4609	1.5256	0.5913	4.0179	3.6873	0.5711	0.6613	0.5686	1.05	0.9766	0.6685	2.3369	2.5166
1925			3-hydroxyoctanoylcarnitine (1)	LC/MS pos early	64393				0.7236	1	0.1175	0.3311	0.2414	0.8049	0.0082	0.028	0.008	0.034	0.0692	0.1682	0.9062	1	0.0297	0.1972	0.2011	0.7356	0.0158	0.0413	0.019	0.0606	0.0716	0.3553	0.5039	0.7211	0.64	1.0849	1.2461	0.5858	2.5736	2.4474	0.5027	0.7264	0.5011	1.5305	1.2495	0.6864	2.4529	2.3924
1926			3-hydroxyoctanoylcarnitine (2)	LC/MS pos early	64394				0.5734	1	0.1499	0.349	0.5195	0.9149	0.0029	0.0136	0.0064	0.0304	0.0464	0.1387	0.8348	1	0.0624	0.2888	0.5297	0.8868	0.0035	0.0131	0.0092	0.0383	0.0199	0.208	0.5484	0.6205	0.7977	1.2285	1.096	0.553	2.9256	2.4779	0.5366	0.632	0.5267	1.4028	1.0891	0.5083	2.6432	2.3339
1928			3-hydroxydecanoylcarnitine	LC/MS pos late	63358		HMDB0061636	121454166	0.8712	1	0.0831	0.2749	0.307	0.8504	0.002	0.0101	0.0052	0.0273	0.0713	0.1717	0.7624	1	0.0246	0.1757	0.2547	0.7756	0.0104	0.0301	0.0148	0.0525	0.0868	0.3803	0.5248	0.686	0.6176	1.2416	1.2803	0.5244	3.2039	2.7168	0.5208	0.7148	0.4712	2.1368	1.3219	0.6907	3.0696	2.9633
1929			3-hydroxypalmitoylcarnitine	LC/MS pos late	61839		HMDB0013336	126456228	0.2756	0.9863	0.1198	0.3333	0.5173	0.9149	0.0394	0.0846	0.0458	0.1077	0.089	0.1942	0.1463	1	0.0011	0.047	0.1244	0.6517	0.0384	0.0743	0.0105	0.0416	0.6748	0.7736	0.6527	1.0359	1.4416	1.5801	1.1644	0.6225	2.6433	2.087	0.3374	0.6128	0.7439	1.665	0.8218	0.624	1.5898	1.648
1930			3-hydroxyoleoylcarnitine	LC/MS pos late	61840			129637446	0.5843	1	0.1865	0.3842	0.443	0.8959	0.0088	0.0291	0.015	0.0529	0.0125	0.0674	0.3529	1	0.0022	0.0606	0.0454	0.5181	0.0013	0.0056	0.0025	0.0141	0.193	0.4876	0.4266	0.5833	0.5862	0.8918	1.0896	0.4436	2.6593	2.1533	0.2021	0.4873	0.3188	1.0812	0.5504	0.2916	1.4227	1.5161
1932		Carnitine Metabolism	deoxycarnitine	LC/MS pos early	36747	C01181	HMDB0001161	22620	0.8959	1	0.2221	0.4179	0.4799	0.9149	0.0086	0.0287	0.0637	0.1369	0.006	0.0498	0.2187	1	0.0251	0.1757	0.0659	0.5815	0.0075	0.0238	0.0146	0.0522	0.533	0.7033	0.7576	0.8081	0.7611	0.8893	0.838	0.6524	1.0885	0.9979	1.0209	1.2324	1.1639	1.2807	1.2546	1.1838	1.6359	1.5874
1933			carnitine	LC/MS pos early	15500	C00487 C00308	HMDB0000062	288	0.6153	1	0.1863	0.3842	0.2453	0.8049	0.0633	0.1167	0.1644	0.2579	0.24	0.3575	0.0733	1	0.0078	0.1007	0.0282	0.4234	0.0052	0.0176	0.0073	0.0315	0.6085	0.738	0.7371	0.8279	0.7806	0.8456	0.8917	0.8007	1.0471	1.002	0.9239	1.1167	1.0754	1.1842	1.0215	1.0632	1.2984	1.2782
1939		Ketone Bodies	3-hydroxybutyrate (BHBA)	LC/MS polar	542	C03197 C01089	HMDB0000011 HMDB0000357 HMDB0000442	441;94318;92135	0.4211	1	0.063	0.2411	0.8556	1	0.0013	0.0077	0.0006	0.0052	0.0077	0.0543	0.8554	1	0.0153	0.1369	0.4002	0.8581	0.0003	0.0019	0.0152	0.0529	0.8052	0.8202	0.6029	0.5787	0.8838	2.3749	2.647	0.6009	8.2007	7.7129	0.5565	0.8241	0.666	2.1103	0.7467	0.6259	3.6248	2.7422
1944		Fatty Acid Metabolism (Acyl Choline)	palmitoylcholine	LC/MS pos late	52944		HMDB0240592	151731	0.237	0.9488	0.8634	0.7663	0.515	0.9149	0.0253	0.0616	0.1633	0.2574	0.6806	0.651	0.3767	1	0.341	0.6316	0.2123	0.736	0.0116	0.0329	0.1718	0.2925	0.2041	0.4922	1.9473	2.4939	2.5698	2.312	1.4738	1.418	0.9768	1.17	0.9787	1.2386	1.1068	1.1774	1.4213	1.5926	0.932	1.0236
1945			oleoylcholine	LC/MS pos late	53260		HMDB0240596	59040790	0.1578	0.9488	0.7049	0.7035	0.4274	0.893	0.0001	0.0017	0.0017	0.0113	0.9009	0.7409	0.5749	1	0.984	0.9273	0.378	0.8549	0.0004	0.0022	0.0049	0.0229	0.2707	0.5409	2.4957	3.3637	4.1782	2.7856	1.8835	1.8333	0.7914	0.9348	1.3374	1.6348	1.3929	1.3769	1.9597	2.1789	0.9245	0.9529
1946			palmitoloelycholine	LC/MS pos late	53257		HMDB0013208		0.3804	1	0.147	0.3488	0.7834	0.989	3.0881e-05	0.0005	3.6029e-05	0.0007	0.9643	0.7555	0.4881	1	0.9529	0.9273	0.4657	0.8714	0.0004	0.0024	0.027	0.081	0.3043	0.5638	2.7806	4.4619	8.0124	3.2825	2.3188	2.2534	0.4224	0.4974	1.371	1.7351	1.5315	1.3142	2.2529	2.9296	0.6187	0.6859
1948			dihomo-linolenoyl-choline	LC/MS pos late	53262		HMDB0240646		0.2193	0.9488	0.9495	0.7905	0.4498	0.8974	0.0151	0.0424	0.0996	0.1856	0.4969	0.5427	0.4177	1	0.339	0.6316	0.1821	0.7204	0.0245	0.0552	0.3307	0.4175	0.1777	0.4725	2.8473	4.0464	4.4703	3.5097	2.1198	2.011	1.1511	1.4051	1.0491	1.5055	1.1701	1.2658	1.7422	1.7821	0.9286	0.9481
1949			linoleoylcholine*	LC/MS pos late	57463		HMDB0013213	53481656	0.2393	0.9488	0.879	0.7704	0.5352	0.9149	0.0028	0.0132	0.0159	0.0547	0.5429	0.5665	0.3618	1	0.5567	0.7612	0.3454	0.8503	0.0006	0.0033	0.025	0.076	0.2979	0.5593	1.9792	2.4483	2.4611	2.1757	1.3801	1.2941	0.8006	0.9382	1.0458	1.2626	1.2072	1.2066	1.4649	1.631	0.8374	0.9438
1950			linolenoylcholine*	LC/MS pos late	61511		HMDB0013213		0.6349	1	0.4202	0.5532	0.3524	0.893	2.816e-05	0.0005	0.0002	0.0023	0.45	0.5129	0.3727	1	0.5962	0.7797	0.1822	0.7204	0.0073	0.0238	0.0029	0.016	0.0809	0.3712	1.6877	2.71	2.6773	1.6352	0.9937	1.4399	0.1625	0.2255	0.7334	0.9534	0.7633	0.7673	1.0285	1.4475	0.2509	0.2192
1951			stearoylcholine*	LC/MS pos late	57464		HMDB0240648	90111	0.2079	0.9488	0.8851	0.7726	0.7065	0.9561	0.0208	0.0531	0.0954	0.1832	0.6293	0.6191	0.5165	1	0.5007	0.7377	0.318	0.8414	0.0032	0.0123	0.0643	0.1496	0.4604	0.6799	1.8704	2.2192	2.375	2.1842	1.3234	1.219	0.8549	0.9889	1.0202	1.2435	1.1559	1.1996	1.4172	1.4491	0.8511	0.9216
1952			docosahexaenoylcholine	LC/MS pos late	53263		HMDB0240647		0.139	0.9488	0.1843	0.3835	0.1069	0.6862	0.4828	0.4599	0.686	0.6125	0.1642	0.2813	0.4461	1	0.1628	0.433	0.2071	0.7356	0.4157	0.3809	0.7727	0.7046	0.6843	0.7806	1.5454	2.2301	1.9862	2.1525	1.5585	1.2173	1.3805	1.6909	0.7252	0.9231	0.8732	0.9729	1.1721	1.0753	0.9358	1.0384
1953			arachidonoylcholine	LC/MS pos late	53261		HMDB0240583	122198216	0.2197	0.9488	0.2557	0.4481	0.301	0.8491	0.3977	0.4052	0.6833	0.6108	0.3628	0.4478	0.2765	1	0.2175	0.5039	0.2224	0.7406	0.2472	0.2703	0.7629	0.6988	0.3305	0.5835	1.7992	2.4611	2.2959	2.4621	1.4371	1.264	1.1745	1.4509	0.9909	1.2668	1.1876	1.2495	1.3849	1.4153	1.0578	1.2352
1954			eicosapentaenoylcholine	LC/MS pos late	53258				0.8947	1	0.152	0.3507	0.4089	0.893	0.3303	0.3545	0.6632	0.6014	0.9173	0.7493	0.5622	1	0.812	0.8969	0.9576	0.9883	0.0089	0.0269	0.327	0.4147	0.3832	0.6298	1.3696	1.2992	1.374	1.1191	1.4427	1.4612	1.2988	1.6391	0.7329	0.7718	0.8793	0.7338	0.9057	0.9942	0.5168	0.6729
1963		Fatty Acid, Monohydroxy	2-hydroxydecanoate	LC/MS neg	42489		HMDB0094656	21488	0.1633	0.9488	0.407	0.5463	0.4989	0.9149	0.5252	0.4843	0.4979	0.5143	0.8219	0.7082	0.4074	1	0.4191	0.6914	0.7338	0.9276	0.2509	0.2732	0.1908	0.3098	0.0044	0.141	1.4719	1.1148	1.1016	1.066	0.942	0.9312	0.8243	0.7709	1.3702	1.4729	1.9772	1.6964	1.7395	5.0103	1.4209	2.7716
1968			2-hydroxymyristate	LC/MS neg	32413	C13790	HMDB02261	1563	0.4294	1	0.549	0.6207	0.874	1	0.0225	0.0563	0.0003	0.0032	0.0216	0.0865	0.2443	1	0.018	0.1458	0.2042	0.7356	0.9372	0.6304	0.8646	0.7374	0.5041	0.69	1.0268	1.0439	0.9465	1.1296	1.1968	0.9394	1.0166	0.7994	0.8327	0.9671	0.9879	1.1248	0.9713	0.8812	0.9505	0.9306
1969			2-hydroxypalmitate	LC/MS neg	35675		HMDB0031057	12575964;92836;11065598	0.5086	1	0.9677	0.7905	0.8562	1	0.6288	0.5417	0.4053	0.4624	0.0047	0.0437	0.4241	1	0.3578	0.6487	0.863	0.9883	0.4265	0.3863	0.8611	0.7371	0.0846	0.3772	1.0937	1.0997	1.0347	1.114	1.2103	0.8776	1.2971	1.1032	0.8902	0.8705	0.8514	0.9943	0.9936	0.8012	1.0644	0.9393
1971			2-hydroxyoleate	LC/MS neg	54920			9796304	0.7501	1	0.2615	0.4524	0.98	1	0.0665	0.1202	0.2496	0.3422	0.5396	0.5648	0.3292	1	0.9945	0.9273	0.8376	0.9736	0.2985	0.3068	0.0064	0.028	0.6724	0.7731	1.2175	1.1723	1.04	0.9139	1.0223	1.0321	0.6126	0.6893	1.0304	0.9148	0.8134	1.0341	0.9684	0.8948	0.6927	0.339
1972			2-hydroxystearate	LC/MS neg	17945	C03045 C03042	HMDB0062549	69417;439885;439887	0.5156	1	0.9363	0.7892	0.8274	0.9997	0.3344	0.357	0.0451	0.1075	0.3058	0.4058	0.3735	1	0.2243	0.5088	0.0941	0.6194	0.8916	0.6093	0.2268	0.3375	0.2544	0.5282	1.481	1.4733	1.3763	1.4972	1.347	1.1813	1.1745	1.02	0.9854	0.7729	0.8629	0.8393	0.9003	0.7735	0.9097	0.7582
1974			2-hydroxyarachidate*	LC/MS neg	61700			5225199	0.2218	0.9488	0.9867	0.7905	0.4651	0.8995	0.6872	0.5723	0.5947	0.5666	0.0003	0.0084	0.6692	1	0.4978	0.7362	0.2539	0.7756	0.2064	0.2386	0.4918	0.5336	0.1276	0.4302	1.1561	1.3951	1.5248	1.2257	1.4538	0.7406	1.6794	1.3829	0.9388	0.763	1.0487	1.0295	1.1049	0.8564	1.4492	0.9649
1975			2-hydroxybehenate	LC/MS neg	57663		HMDB0061660	193484	0.3384	1	0.5995	0.6463	0.7691	0.9808	0.8079	0.6343	0.2305	0.3274	0.0107	0.0642	0.4163	1	0.93	0.9273	0.3016	0.8208	0.5165	0.4318	0.7819	0.7078	0.4028	0.6451	1.2121	1.2941	1.4687	1.148	1.3948	1.016	1.4156	1.2335	0.9201	0.8131	0.8566	0.9659	0.9303	0.8335	1.0196	0.8749
1977			2-hydroxynervonate*	LC/MS neg	61698			5312783	0.4881	1	0.7437	0.7232	0.4324	0.8959	0.4497	0.4361	0.7787	0.6563	0.0174	0.0769	0.5627	1	0.9522	0.9273	0.4523	0.8714	0.183	0.2195	0.7877	0.7086	0.1374	0.4448	1.1837	1.4043	1.4097	1.2565	1.439	1.018	1.6608	1.385	0.8514	0.7762	0.8493	0.8935	0.9708	0.8095	1.1926	1.0061
1980			3-hydroxyhexanoate	LC/MS neg	53230		HMDB0061652 HMDB0010718	151492	0.8048	1	0.0849	0.2757	0.6215	0.9307	0.0048	0.0186	0.0078	0.0336	0.04	0.1265	0.6723	1	0.1197	0.3795	0.5436	0.8878	0.0078	0.0244	0.0043	0.0209	0.1987	0.4913	0.6774	0.9208	0.9037	1.6958	1.45	0.6948	2.9969	2.7612	0.6564	0.6647	0.5599	1.2069	0.9185	0.5852	1.7178	1.7678
1981			3-hydroxyoctanoate	LC/MS neg	22001	C20793	HMDB0001954	26613	0.9985	1	0.1581	0.3558	0.4987	0.9149	0.0052	0.0199	0.0076	0.0332	0.0439	0.1335	0.6725	1	0.0252	0.1757	0.2093	0.736	0.0248	0.0555	0.0102	0.0414	0.1099	0.4055	0.7443	1.1235	0.9677	1.8183	1.6846	0.6181	3.496	3.3795	0.5202	0.7416	0.4827	1.3943	1.285	0.6703	2.3112	2.4904
1983			3-hydroxydecanoate	LC/MS neg	22053		HMDB0002203	26612	0.9216	1	0.0153	0.1141	0.0722	0.6046	0.0054	0.0202	0.0067	0.031	0.0351	0.1172	0.7541	1	0.0024	0.0606	0.0265	0.4234	0.0148	0.039	0.01	0.0406	0.4909	0.6879	0.6182	1.3057	0.8676	1.7529	1.6737	0.574	3.1835	3.048	0.5011	0.9632	0.5121	1.7924	1.0336	0.7492	2.0037	2.1434
1985			3-hydroxysebacate	LC/MS neg	31943		HMDB0000350	3017884	0.5109	1	0.0199	0.1324	0.7193	0.9598	0.0001	0.0017	0.0003	0.0032	0.0016	0.0232	0.5237	1	0.0057	0.0885	0.6221	0.8919	5.9706e-06	9.3642e-05	1.2458e-05	0.0002	0.6075	0.738	0.2279	0.1935	0.3692	0.9683	0.9393	0.2338	5.6237	3.1699	0.1431	0.1917	0.2248	0.7548	0.2502	0.159	1.5378	1.3991
1986			3-hydroxylaurate	LC/MS neg	32457		HMDB0000387	94216	0.9711	1	0.2248	0.4184	0.501	0.9149	0.004	0.0165	0.0054	0.0277	0.0389	0.1239	0.8541	1	0.0207	0.1583	0.1596	0.6956	0.0223	0.0524	0.0134	0.0487	0.147	0.4498	0.6641	1.0602	0.8191	1.6201	1.8422	0.6064	4.055	3.8431	0.5306	0.8354	0.5427	1.9955	1.005	0.5955	2.1578	2.325
1987			3-hydroxymyristate	LC/MS neg	21158		HMDB0061656	16064	0.5655	1	0.1348	0.3445	0.4223	0.893	0.0008	0.0056	0.0079	0.0336	0.0186	0.0785	0.443	1	0.0427	0.2398	0.2158	0.736	0.0215	0.0511	0.015	0.0529	0.1297	0.4312	0.8117	1.0292	1.0464	1.4892	1.6784	0.7941	3.6806	3.0825	0.7173	0.9638	0.6406	1.4934	1.1041	0.7499	1.8666	1.9663
1990			3-hydroxystearate	LC/MS neg	52938		HMDB10737	5282907	0.3497	1	0.1221	0.334	0.3999	0.893	0.5251	0.4843	0.9314	0.7299	0.9515	0.7555	0.6423	1	0.0214	0.1588	0.0274	0.4234	0.8583	0.5998	0.6032	0.6085	0.0726	0.3553	1.5107	1.0795	1.1302	1.1046	1.1572	1.1161	1.2109	1.1449	1.1346	0.6072	0.9649	0.6137	0.8243	0.561	0.9203	0.7597
1991			3-hydroxyoleate*	LC/MS neg	61843				0.7675	1	0.1638	0.3636	0.5689	0.9254	0.0101	0.0313	0.0337	0.0867	0.013	0.0675	0.9484	1	0.1773	0.4545	0.5065	0.8793	0.0221	0.0523	0.0163	0.055	0.057	0.3107	0.807	0.9788	0.9836	1.7734	2.2258	0.6726	4.1569	3.2937	0.62	0.7573	0.8491	1.3177	1.2415	0.6428	2.3879	2.6596
2011			16-hydroxypalmitate	LC/MS neg	39609	C18218	HMDB0006294	10466	0.8457	1	0.4503	0.5772	0.9228	1	0.0101	0.0313	0.048	0.1116	0.1333	0.2464	0.559	1	0.0038	0.0779	0.0571	0.5598	0.1737	0.2136	0.1159	0.2234	0.4731	0.6853	0.6885	0.7286	0.7408	1.0073	1.1709	0.7478	2.3156	1.7672	0.8144	1.4344	1.0161	2.2889	1.0949	1.0002	1.687	1.6881
2015			13-HODE + 9-HODE	LC/MS neg	37752	C14767 C14762	HMDB0004667 HMDB0004670	5312830;1424;5282947;5282944;5282945	0.4033	1	0.7006	0.7028	0.5328	0.9149	0.0434	0.0895	0.0371	0.0914	0.0088	0.0572	0.7392	1	0.1446	0.4165	0.2799	0.8022	0.0129	0.0358	0.0663	0.1517	0.8737	0.8447	0.6805	0.9734	0.5718	1.0651	1.3247	0.5446	2.0537	2.1939	0.747	1.0811	0.7009	1.3154	0.7754	1.0339	1.5187	1.2707
2031		Fatty Acid, Dihydroxy	12,13-DiHOME	LC/MS neg	38395	C14829	HMDB0004705	10236635	0.2474	0.9488	0.7061	0.7036	0.7581	0.9798	0.1555	0.2123	0.605	0.5708	0.6452	0.6257	0.8438	1	0.1025	0.3534	0.0397	0.4751	0.452	0.3989	0.9745	0.763	0.9628	0.8563	1.0819	1.111	0.805	0.8806	0.7177	0.6157	1.0215	0.8387	0.9631	1.4994	1.041	1.3584	0.8236	1.0253	0.707	0.8767
2032			9,10-DiHOME	LC/MS neg	38399	C14828	HMDB0004704	9966640	0.5464	1	0.3245	0.4914	0.374	0.893	0.0124	0.0368	0.0641	0.1373	0.9674	0.7555	0.2405	1	0.3656	0.6514	0.274	0.797	0.939	0.6309	0.4785	0.5269	0.8182	0.8224	1.0363	0.887	0.8404	0.7571	0.7902	0.7204	1.4793	1.1348	0.9132	1.16	0.6994	1.0861	0.7817	0.9066	0.8067	0.943
2034			2S,3R-dihydroxybutyrate	LC/MS polar	62950		HMDB0002453	10964471	0.4727	1	0.372	0.5218	0.3499	0.893	0.0007	0.0054	0.0002	0.0019	0.0577	0.1541	0.8552	1	0.0755	0.3107	0.9476	0.9883	5.5929e-06	9.0298e-05	4.1122e-05	0.0006	0.7336	0.7942	0.7112	0.6281	0.6397	0.9293	1.1035	0.7483	2.5796	2.6146	0.8548	0.8285	0.9385	1.2183	1.0616	1.156	3.2773	3.1277
2035			2R,3R-dihydroxybutyrate	LC/MS polar	63109		HMDB0000498	13120901	0.2195	0.9488	0.8353	0.7564	0.5423	0.9212	0.4616	0.4447	0.6179	0.5739	0.0612	0.16	0.6347	1	0.1282	0.3959	0.9523	0.9883	0.3684	0.3542	0.0131	0.0483	0.0977	0.3986	0.9308	0.9117	0.8713	0.9495	1.0395	1.2182	1.1209	1.0875	1.1845	1.1752	1.1569	1.3085	1.0442	1.1978	1.097	1.2422
2038			3,4-dihydroxybutyrate	LC/MS polar	62952		HMDB0000337	150929	0.8716	1	0.9752	0.7905	0.8027	0.9987	0.0029	0.0136	0.065	0.1388	0.4611	0.5243	0.9098	1	0.5508	0.7594	0.7356	0.9276	0.6899	0.5248	0.8217	0.7208	0.4582	0.6799	0.9658	0.9913	0.9598	0.9637	0.9384	0.87	1.2304	1.124	0.8263	0.8007	0.839	0.8612	1.0209	0.9533	0.9858	1.0199
2040			19,20-DiHDPA	LC/MS neg	46286		HMDB0010214	16061148	0.7675	1	0.0929	0.2917	0.4037	0.893	0.0008	0.0057	0.0864	0.1707	0.0528	0.1476	0.2306	1	0.1805	0.4545	0.8854	0.9883	0.0239	0.0543	0.0218	0.0675	0.4273	0.6643	0.855	0.9474	0.9018	1.1339	1.0897	0.8183	1.956	1.4761	0.8064	0.7967	0.6726	1.097	0.7696	0.8874	1.0673	1.0913
2067		Docosanoid	14-HDoHE/17-HDoHE	LC/MS neg	53034		HMDB0010213 HMDB0060044	11566378;6439179	0.047	0.6672	0.9211	0.7814	0.3335	0.8832	0.9268	0.6954	0.077	0.1606	1.4649e-05	0.0008	0.0372	1	0.1853	0.4604	0.1957	0.7298	0.7189	0.5391	0.9719	0.763	0.0003	0.0491	1.2085	1.2603	0.4507	1.4238	2.0041	0.4021	1.8997	3.1371	1.5876	0.9731	0.8281	0.9387	1.9994	0.6161	2.1077	1.9854
2075		Eicosanoid	leukotriene B4	LC/MS neg	37530	C02165	HMDB0001085	5280492	0.3808	1	0.7322	0.7151	0.6337	0.9413	0.807	0.6343	0.4272	0.4728	0.4272	0.4973	0.7354	1	0.3892	0.6664	0.3892	0.8549	0.293	0.3041	1	0.763	0.4851	0.6879	0.1854	0.3137	0.5822	0.1471	0.2578	0.1381	0.3649	0.1381	0.2817	0.1381	0.4768	0.1381	0.1381	0.2294	0.3743	0.1381
2081			thromboxane B2	LC/MS neg	17807	C05963	HMDB0003252	5283137	0.5844	1	0.6856	0.6933	0.595	0.9304	0.8358	0.6477	0.9487	0.7299	0.2558	0.3735	0.5398	1	0.9101	0.9273	0.3986	0.8581	0.3756	0.3576	0.9595	0.763	0.3666	0.6206	1.4714	1.7571	1.2421	1.5941	1.5189	1.335	1.8388	1.4065	1.1195	1.7325	1.2727	1.0689	1.0896	1.3537	1.7319	1.2626
2129			5-HEPE	LC/MS neg	46297		HMDB0005081	6439678	0.5078	1	0.2243	0.4184	0.6943	0.9561	0.9662	0.6954	0.1531	0.245	0.133	0.2464	0.1653	1	0.3797	0.66	0.7285	0.9276	0.722	0.54	0.4862	0.5319	0.7712	0.8089	0.8696	1.0182	0.7099	0.6074	1.1463	0.854	1.0741	1.7188	0.7991	0.8338	0.9721	0.8603	0.8837	0.81	0.8509	0.7532
2133			12-HEPE	LC/MS neg	46293		HMDB0010202	10041593	0.0445	0.6653	0.4432	0.5703	0.9024	1	0.8754	0.6706	0.3577	0.4234	0.0084	0.0557	0.2603	1	0.4406	0.699	0.746	0.9317	0.5363	0.4456	0.9199	0.757	0.2177	0.5031	1.2692	1	0.4936	0.8483	1.5567	1.0382	1.6909	2.1305	1.3022	1.0833	1.1522	0.9393	1.2785	0.9284	1.4955	1.18
2136			5-HETE	LC/MS neg	37372	C04805	HMDB0011134	5280733	0.3225	1	0.4788	0.5888	0.7343	0.9721	0.071	0.1254	0.3874	0.4492	0.5357	0.5623	0.4008	1	0.6458	0.8134	0.4947	0.8751	0.3882	0.3649	0.5921	0.602	0.9925	0.8563	0.0755	0.3132	0.4116	0.2499	0.2604	0.9047	1.3258	0.9714	0.4007	0.3557	0.1633	0.4901	0.1803	0.1724	0.4225	0.147
2142			12-HETE	LC/MS neg	37536	C14777	HMDB0006111	5283155	0.1919	0.9488	0.8994	0.7784	0.5306	0.9149	0.8899	0.6783	0.4286	0.4728	0.0289	0.1028	0.3867	1	0.7179	0.8552	0.9945	0.9883	0.4983	0.4208	0.9706	0.763	0.0867	0.3803	1.9031	1.8478	0.8192	1.3769	1.5301	0.7193	1.7526	2.1678	1.5156	1.5764	1.5372	1.3173	1.8094	1.2802	2.31	1.8385
2144			15-HETE	LC/MS neg	37538	C04742	HMDB0003876	9966861	0.6638	1	0.1222	0.334	0.0726	0.6046	0.2102	0.261	0.7564	0.6455	0.1386	0.2539	0.6634	1	0.4367	0.6987	0.0815	0.608	0.843	0.5933	0.5632	0.5843	0.6164	0.742	1.0969	1.8582	0.9638	1.4445	1.4476	0.7403	1.1595	1.5612	0.7293	1.5405	0.9997	1.0646	1.0018	1.3226	1.3198	1.1342
2149			12-HHTrE	LC/MS neg	57393	C20388	HMDB0012535	5283141	0.5949	1	0.7728	0.7314	0.4024	0.893	0.7105	0.5861	0.8412	0.6905	0.2956	0.404	0.5619	1	0.9632	0.9273	0.4925	0.8744	0.3809	0.3607	0.8776	0.739	0.4755	0.6868	1.53	2.1465	1.256	1.524	1.3776	1.0942	1.7173	1.3857	1.1976	1.6907	1.3574	1.2422	1.19	1.6244	1.9041	1.238
2164		Endocannabinoid	stearoyl ethanolamide	LC/MS pos late	38625		HMDB0013078	27902	0.6837	1	0.8343	0.7564	0.6099	0.9304	0.704	0.5824	0.7578	0.6455	0.0479	0.14	0.7081	1	0.368	0.6524	0.3264	0.8414	0.814	0.5797	0.5076	0.5489	0.0678	0.3465	1.1978	1.2574	1.2467	1.2021	1.3815	1.0173	1.4175	1.4355	0.8499	0.9335	0.7962	0.9429	1.0092	0.8207	1.005	1.0723
2173			N-oleoyltaurine	LC/MS neg	39732			6437033	0.4942	1	0.0447	0.204	0.0513	0.5048	0.5346	0.4871	0.26	0.3487	0.0065	0.0509	0.7677	1	0.1782	0.4545	0.6197	0.8899	0.0744	0.1157	0.9627	0.763	0.0102	0.1803	0.7017	0.968	0.773	1.3193	1.7531	0.9197	2.5096	1.5963	0.5098	0.5105	0.5457	0.6907	0.7817	0.3902	1.2697	0.7315
2174			N-stearoyltaurine	LC/MS neg	39730			168274	0.9057	1	0.2936	0.4749	0.1292	0.7365	0.6298	0.5417	0.5055	0.5187	0.0118	0.066	0.9221	1	0.8671	0.915	0.6127	0.8899	0.0979	0.1395	0.1686	0.2901	0.044	0.2756	1.025	1.6648	0.9954	1.4572	1.7973	0.9413	2.21	1.4548	0.6615	0.5495	0.6303	0.6273	1.0469	0.5229	1.8604	0.6584
2178			N-linoleoyltaurine*	LC/MS neg	61826			52922081	0.6514	1	0.8654	0.7663	0.8005	0.9975	0.5327	0.4871	0.4713	0.499	0.177	0.2954	0.3615	1	0.4961	0.7362	0.2751	0.797	0.4092	0.3785	0.7506	0.6967	0.8999	0.848	0.6113	0.7491	0.5052	0.6115	0.8783	0.5902	1.1949	0.9263	0.5699	0.3826	0.4329	0.5288	0.4858	0.4693	0.6572	0.536
2197			N-oleoylserine	LC/MS neg	57664			44190514	0.9921	1	0.0859	0.2761	0.9601	1	0.032	0.0723	0.0243	0.0715	0.2061	0.3265	0.9128	1	0.2145	0.4993	0.2036	0.7356	0.7848	0.5676	0.0559	0.136	0.3917	0.6371	2.006	2.079	3.2263	1.3545	1.6051	1.1487	1.0014	0.9211	1.3566	1.0039	1.2675	1.0642	1.437	1.1843	1.374	0.9073
2198			N-stearoylserine*	LC/MS neg	61822				0.7642	1	0.8609	0.7663	0.712	0.9561	0.7007	0.5804	0.536	0.5344	0.9279	0.7525	0.6787	1	0.8503	0.908	0.5718	0.8899	0.993	0.6339	0.1715	0.2925	0.1187	0.4162	1.6057	1.5743	1.727	1.5958	1.1565	1.0052	0.9705	0.9269	0.996	0.8901	1.0866	0.9886	1.314	0.9336	1.2599	0.9877
2202		Inositol Metabolism	myo-inositol	LC/MS polar	1124	C00137	HMDB0000211	892	0.1431	0.9488	0.1194	0.3333	0.0545	0.5085	0.9247	0.6954	0.8408	0.6905	0.0854	0.19	0.0354	1	0.366	0.6514	0.2977	0.8208	0.1045	0.1468	0.0713	0.1593	0.0049	0.145	1.07	0.8633	0.9221	0.9047	0.9431	0.8542	0.9494	0.956	1.09	0.9935	0.8607	0.9777	1.3448	1.0021	1.0916	1.0713
2203			chiro-inositol	LC/MS polar	37112	C19891	HMDB0240209		0.1263	0.9193	0.0003	0.0141	0.0763	0.6234	4.5135e-06	0.0002	7.6189e-07	3.2733e-05	0.0881	0.1941	0.9776	1	0.0566	0.2715	0.4509	0.8714	1.4356e-08	2.6268e-06	2.1295e-06	8.9025e-05	0.4935	0.6879	1.4895	1.0011	1.2236	0.5834	1.0995	1.4964	0.282	0.2326	2.0638	1.7346	2.2317	1.4434	2.2206	2.6053	0.3747	0.5744
2233		Phospholipid Metabolism	choline	LC/MS pos early	15506	C00114	HMDB0000097	305	0.1143	0.9	0.0325	0.1697	0.9175	1	0.0638	0.1171	0.41	0.4653	0.0002	0.0069	0.1534	1	0.0015	0.0545	0.0116	0.2521	0.1013	0.1429	0.6812	0.659	0.01	0.1803	1.328	1.3107	1.1282	1.0815	1.1433	0.8108	0.997	1.2301	1.1852	0.9502	1.0672	0.9138	1.2334	0.989	1.0681	1.181
2234			choline phosphate	LC/MS pos early	34396	C00588	HMDB0001565	1014	0.4337	1	0.5755	0.6303	0.5968	0.9304	0.3727	0.385	0.9077	0.7217	0.0119	0.066	0.3711	1	0.5844	0.7747	0.3247	0.8414	0.3754	0.3576	0.9379	0.7612	0.0002	0.0449	2.4222	1.6688	1.6672	2.2399	1.9105	0.9197	1.7126	1.7887	1.5829	1.2836	1.544	1.2851	1.9063	0.8907	2.3115	1.9832
2237			glycerophosphorylcholine (GPC)	LC/MS pos early	15990	C00670	HMDB0000086	71920	0.9295	1	0.2387	0.434	0.5561	0.9235	0.3178	0.3454	0.7673	0.6509	0.8961	0.7409	0.0854	1	0.0065	0.096	0.0164	0.3128	0.0599	0.1012	0.123	0.2321	0.7133	0.7924	1.4509	1.3884	1.4824	1.3149	1.1195	1.1417	1.0221	1.0847	1.203	0.9543	1.0342	0.9575	1.2299	1.182	1.0228	1.0649
2239			phosphoethanolamine	LC/MS pos early	1600	C00346	HMDB0000224	1015	0.2844	0.9943	0.8954	0.7767	0.9456	1	0.5834	0.5144	0.4247	0.4717	0.0002	0.0065	0.5508	1	0.7752	0.879	0.4414	0.8714	0.5168	0.4318	0.6664	0.6485	3.0436e-05	0.0113	1.8831	1.5297	1.2955	1.8315	1.6403	0.5876	1.4966	1.789	1.1766	1.0482	1.2458	1.1347	1.8122	0.7219	2.1277	2.1374
2241			glycerophosphoethanolamine	LC/MS polar	37455	C01233	HMDB0000114	123874	0.0398	0.6653	0.1363	0.3452	0.7075	0.9561	0.2125	0.2622	0.9936	0.7299	0.1064	0.2149	0.4427	1	0.0694	0.3028	0.215	0.736	0.1828	0.2195	0.0946	0.1928	0.1133	0.4134	1.836	1.5783	1.3604	1.3549	1.4674	1.1247	1.2813	1.4386	1.347	1.154	1.3132	1.1039	1.785	1.4105	1.5597	1.475
2242			glycerophosphoserine*	LC/MS pos early	57404			3081457	0.2132	0.9488	0.4691	0.5844	0.5747	0.9254	0.2394	0.2849	0.5349	0.5344	0.0164	0.0755	0.9709	1	0.1494	0.4209	0.3369	0.8503	0.6007	0.4772	0.5934	0.602	0.0392	0.2667	1.9418	1.6869	1.1141	1.3626	1.824	0.8611	1.4536	1.9784	1.4824	1.2189	1.5908	1.0576	2.003	1.2011	1.8414	1.8
2243			glycerophosphoinositol*	LC/MS pos early	52307			167572	0.5822	1	0.7698	0.7304	0.7579	0.9798	0.747	0.6046	0.4273	0.4728	0.3064	0.4058	0.503	1	0.6537	0.818	0.6416	0.9016	0.0541	0.0946	0.273	0.3731	0.106	0.4055	1.455	1.4941	1.6136	1.4729	0.9733	1.097	0.9392	0.8943	1.1049	1.0493	1.1817	1.0875	1.1486	1.3695	0.9399	1.0221
2244			trimethylamine N-oxide	LC/MS pos early	40406	C01104	HMDB0000925	1145	0.1588	0.9488	0.592	0.6422	0.3908	0.893	0.6101	0.5278	0.6377	0.585	0.7406	0.6753	0.357	1	0.9808	0.9273	0.7792	0.9488	0.0212	0.0509	0.0633	0.1483	0.4669	0.6837	1.3797	1.089	1.0205	1.1947	0.9379	0.8734	0.77	0.761	1.1422	1.2088	1.4987	1.1827	1.521	2.0633	0.8616	0.9245
2263		Phosphatidylcholine (PC)	1-myristoyl-2-palmitoyl-GPC (14:0/16:0)	LC/MS pos late	19258		HMDB0007869	129657	0.8115	1	0.0058	0.0646	0.5713	0.9254	1.6302e-07	1.6756e-05	2.217e-07	1.2739e-05	0.0298	0.1049	0.1406	1	0.2659	0.5546	0.5345	0.8868	1.4418e-07	8.794e-06	1.4334e-05	0.0003	0.3517	0.6052	1.987	1.8088	1.9027	1.1144	1.5211	2.2899	0.482	0.4854	1.054	1.0343	1.2447	0.8532	1.3133	1.845	0.4741	0.565
2267			1-myristoyl-2-arachidonoyl-GPC (14:0/20:4)*	LC/MS pos late	53195		HMDB0007883	24778634	0.85	1	0.025	0.145	0.4189	0.893	2.7825e-07	1.6756e-05	1.232e-08	1.5574e-06	0.1978	0.3212	0.4783	1	0.4321	0.6954	0.461	0.8714	4.5865e-07	1.7985e-05	2.3277e-05	0.0004	0.0271	0.2185	1.8668	1.8566	1.8109	1.4716	1.5428	1.8253	0.7795	0.749	0.9568	1.0281	1.0529	1.0475	1.1968	1.5567	0.6439	0.7064
2279			1,2-dipalmitoyl-GPC (16:0/16:0)	LC/MS pos late	19130	D03585	HMDB0000564	452110	0.4609	1	0.3633	0.516	0.1533	0.7365	0.6375	0.5437	0.9395	0.7299	0.0187	0.0786	0.3291	1	0.4891	0.7362	0.0772	0.5956	0.7758	0.5641	0.3453	0.4305	0.0446	0.2756	1.1444	1.0392	1.0942	1.0635	1.0297	1.2106	1.0707	1.0285	0.9581	0.8609	0.8998	0.9166	0.9902	1.1122	0.9989	1.0526
2280			1-palmitoyl-2-palmitoleoyl-GPC (16:0/16:1)*	LC/MS pos late	52470		HMDB0007969	6443788	0.3772	1	0.0315	0.1673	0.8947	1	5.2074e-08	1.0453e-05	5.3566e-09	1.1918e-06	0.0739	0.1733	0.6231	1	0.0639	0.2916	0.757	0.9359	2.6834e-06	5.3805e-05	8.0178e-06	0.0002	0.149	0.4525	2.1676	2.7146	4.1213	1.6453	2.2066	2.7821	0.6889	0.6324	1.9165	1.6281	2.0894	1.4865	1.8348	2.4254	0.7583	0.7635
2282			1-palmitoyl-2-stearoyl-GPC (16:0/18:0)	LC/MS pos late	52616	C03889	HMDB0007970	24778686	0.4595	1	0.3031	0.4794	0.6934	0.9561	0.7301	0.5969	0.415	0.4687	0.3283	0.422	0.4617	1	0.7169	0.8552	0.3919	0.8549	0.3398	0.3373	0.1871	0.3086	0.2068	0.4922	1.2497	1.2306	1.3407	1.3861	1.0687	1.1794	1.0447	0.9923	0.9589	0.8947	0.8961	0.9378	1.052	1.1487	0.9433	0.935
2284			1-palmitoyl-2-oleoyl-GPC (16:0/18:1)	LC/MS pos late	52461	C13875	HMDB0007972	6436017	0.3488	1	0.0285	0.1549	0.9214	1	0.0024	0.0117	0.0011	0.0082	0.1237	0.2333	0.9091	1	0.0732	0.3064	0.539	0.8868	0.0233	0.0536	0.0469	0.1205	0.101	0.401	1.4564	1.5274	1.74	1.2487	1.3805	1.5454	1.0813	1.0584	1.2553	1.1586	1.2311	1.1014	1.2005	1.3639	0.9879	1.0269
2287			1-palmitoyl-2-linoleoyl-GPC (16:0/18:2)	LC/MS pos late	42446		HMDB0007973	5287971	0.5332	1	0.9035	0.7787	0.1834	0.7572	0.2916	0.328	0.1069	0.1944	0.4247	0.4965	0.3833	1	0.7346	0.8663	0.1425	0.6775	0.9604	0.6339	0.3721	0.4487	0.4482	0.6756	1.1917	1.1005	1.2502	1.1802	1.0666	1.1278	1.139	0.9728	1.041	0.953	0.9919	1.0188	1.0782	1.1212	1.0694	1.0267
2298			1-palmitoyl-2-arachidonoyl-GPC (16:0/20:4n6)	LC/MS pos late	52462	C05208	HMDB0007982	10747814	0.9599	1	0.3847	0.5314	0.9482	1	2.1095e-05	0.0005	7.692e-05	0.0012	0.9798	0.7555	0.3823	1	0.0847	0.3344	0.6644	0.9091	0.0002	0.0012	2.3951e-06	9.3099e-05	0.0227	0.2144	1.2022	1.2357	1.2092	1.2682	1.1759	1.1747	1.4954	1.4576	0.9989	1.0159	1.0479	1.0965	0.9658	1.0687	1.1643	1.2519
2304			1-palmitoyl-2-docosahexaenoyl-GPC (16:0/22:6)	LC/MS pos late	52610		HMDB0007991	6441886	0.3758	1	0.008	0.0796	0.4464	0.8959	4.5643e-07	2.4987e-05	3.4796e-05	0.0007	0.2171	0.3396	0.9989	1	0.0078	0.1007	0.5416	0.8868	7.4113e-07	2.3931e-05	3.0934e-06	0.0001	0.9528	0.8563	0.948	0.994	1.0012	1.1512	1.1639	1.0692	1.8075	1.6439	0.7329	0.7717	0.7317	0.9103	0.816	0.7956	1.2053	1.1688
2311			1-palmitoleoyl-2-linolenoyl-GPC (16:1/18:3)*	LC/MS pos late	53180		HMDB0008008	52922452	0.6834	1	0.0458	0.2041	0.0054	0.1671	0.0005	0.004	0.0002	0.0025	0.0674	0.1677	0.3451	1	0.6568	0.8191	0.4575	0.8714	0.0095	0.0285	0.0321	0.0916	0.4007	0.6451	0.5687	1.9003	0.9928	1.1043	1.6202	0.9382	0.2311	0.2728	0.5874	1.064	0.9895	0.8664	1.1925	1.0275	0.2918	0.399
2322			1,2-distearoyl-GPC (18:0/18:0)	LC/MS pos late	19132		HMDB0008036	94190	0.3691	1	0.3036	0.4794	0.1486	0.7365	0.0013	0.0077	0.0344	0.0871	0.2399	0.3575	0.3151	1	0.9949	0.9273	0.9714	0.9883	0.7133	0.5357	0.8228	0.7208	0.6006	0.738	1.0659	1.5469	1.18	0.9627	0.8762	1.18	0.1614	0.2177	0.538	0.5698	0.7122	0.5376	0.7938	0.7577	0.4143	0.3713
2323			1-stearoyl-2-oleoyl-GPC (18:0/18:1)	LC/MS pos late	52438		HMDB0008038	24778825	0.2404	0.9488	0.0534	0.2203	0.7698	0.9808	8.865e-06	0.0002	2.7439e-07	1.3341e-05	0.1629	0.2813	0.5075	1	0.0085	0.1028	0.2391	0.7608	5.049e-05	0.0004	6.3452e-05	0.0008	0.3949	0.6395	1.5334	1.6398	2.0111	1.2668	1.5306	1.6781	0.8793	0.8032	1.4406	1.2857	1.3682	1.1555	1.2989	1.4101	0.803	0.8121
2326			1-stearoyl-2-linoleoyl-GPC (18:0/18:2)*	LC/MS pos late	52452		HMDB0008039	6441487	0.7517	1	0.5073	0.6014	0.2105	0.7725	0.4112	0.4134	0.0028	0.0156	0.8904	0.7409	0.1094	1	0.1856	0.4604	0.0479	0.5255	0.0597	0.1012	0.0133	0.0487	0.8135	0.8224	1.1584	1.0762	1.1447	1.1161	1.0524	1.0522	1.0069	0.8961	1.0769	0.969	0.9892	1.0071	1.0586	1.0309	0.9467	0.9282
2334			1-stearoyl-2-arachidonoyl-GPC (18:0/20:4)	LC/MS pos late	42450		HMDB0008048	16219824	0.6043	1	0.0429	0.2031	0.6719	0.9512	0.0001	0.0017	0.0001	0.0015	0.1044	0.2121	0.7467	1	0.0501	0.2562	0.8572	0.9877	5.5083e-05	0.0005	4.443e-06	0.0001	0.5195	0.7001	1.0584	1.1066	1.0896	1.2016	1.1202	1.0132	1.415	1.4132	0.9945	0.99	1.0208	1.1228	0.9445	0.9513	1.179	1.2353
2340			1-stearoyl-2-docosahexaenoyl-GPC (18:0/22:6)	LC/MS pos late	52611		HMDB0008057	24778876	0.2937	1	0.0815	0.2723	0.0478	0.4869	0.0447	0.0915	0.027	0.0752	0.0363	0.1187	0.9991	1	0.4306	0.6954	0.7302	0.9276	0.0182	0.0454	0.0043	0.0209	0.7861	0.8131	0.9382	1.0523	0.9815	1.0329	1.3616	1.1966	1.5804	1.5787	0.879	0.9027	0.8806	0.9306	0.8645	0.8226	0.9823	1.0159
2359			1-oleoyl-2-docosahexaenoyl-GPC (18:1/22:6)*	LC/MS pos late	52697		HMDB0008123	24778955	0.0295	0.5943	0.0042	0.0526	0.4331	0.8959	0.7546	0.6091	0.38	0.4415	0.0062	0.0505	0.4605	1	0.3604	0.6507	0.6822	0.9187	0.021	0.0508	0.093	0.1908	0.4174	0.6557	0.9766	1.0712	1.2585	1.3598	1.2582	0.9497	1.2013	1.1363	0.8153	0.8465	0.7545	0.8754	0.8763	0.7831	1.0578	0.9906
2360			1,2-dilinoleoyl-GPC (18:2/18:2)	LC/MS pos late	52603		HMDB0008138	5288075	0.6801	1	0.1123	0.325	0.5689	0.9254	2.7439e-07	1.6756e-05	8.4438e-07	3.3356e-05	0.2336	0.3544	0.6649	1	0.1589	0.4296	0.6463	0.9016	2.7636e-06	5.3805e-05	4.7105e-05	0.0007	0.3283	0.581	1.2724	1.1733	1.3579	1.0091	1.0603	1.2493	0.5213	0.5812	1.212	1.1499	1.1899	1.0866	1.2049	1.3763	0.6567	0.7408
2361			1-linoleoyl-2-linolenoyl-GPC (18:2/18:3)*	LC/MS pos late	53176		HMDB0008141	52922731	0.8246	1	0.062	0.2386	0.3018	0.8491	2.4853e-07	1.6756e-05	1.8125e-06	6.3644e-05	0.6039	0.606	0.8977	1	0.8373	0.9001	0.5866	0.8899	2.8425e-06	5.3805e-05	0.0048	0.0228	0.4688	0.6844	1.0079	1.4711	1.0947	0.7436	1.0287	1.0384	0.195	0.2449	1.0321	1.1507	1.1076	1.0689	1.0483	1.3836	0.2732	0.5564
2366			1-linoleoyl-2-arachidonoyl-GPC (18:2/20:4n6)*	LC/MS pos late	52710	C05208	HMDB0008147	24778979	0.721	1	0.5534	0.6231	0.4173	0.893	0.0001	0.0017	2.0409e-05	0.0005	0.6752	0.6477	0.758	1	0.9879	0.9273	0.7632	0.9371	0.0206	0.0502	0.2999	0.3956	0.5273	0.7021	1.1757	1.3398	1.2943	1.0719	1.3568	1.291	0.7796	0.8084	1.0552	1.0945	1.1144	1.0566	1.0929	1.1841	0.7754	0.9415
2405		Phosphatidylethanolamine (PE)	1,2-dipalmitoyl-GPE (16:0/16:0)*	LC/MS pos late	57341		HMDB0008923	445468	0.6891	1	0.6536	0.6763	0.4062	0.893	2.2152e-05	0.0005	0.015	0.0529	0.2453	0.3631	0.2012	1	0.6925	0.8439	0.6849	0.9188	0.0518	0.0917	0.27	0.3709	0.0237	0.2144	2.2219	2.2035	2.504	1.6357	2.1165	2.6009	0.3196	0.6523	0.8392	0.7703	1.0238	0.852	0.995	1.7005	0.4344	0.527
2409			1-palmitoyl-2-oleoyl-GPE (16:0/18:1)	LC/MS pos late	19263		HMDB0005320	5283496	0.8906	1	0.0122	0.0983	0.8444	1	7.5758e-05	0.0011	2.5394e-05	0.0006	0.0148	0.071	0.4863	1	0.0565	0.2715	0.6181	0.8899	8.2015e-05	0.0006	0.0002	0.0016	0.1223	0.4224	3.0607	2.7611	4.1538	1.6297	1.9252	2.9161	0.6273	0.5823	1.9923	1.6038	2.291	1.6095	1.4856	2.1795	0.6102	0.613
2411			1-palmitoyl-2-linoleoyl-GPE (16:0/18:2)	LC/MS pos late	42449		HMDB0005322	9546747	0.7362	1	0.0225	0.1387	0.8824	1	2.3388e-05	0.0005	1.0686e-06	3.9731e-05	0.0068	0.0514	0.8317	1	0.0301	0.1972	0.3961	0.856	7.2739e-06	0.0001	4.7431e-06	0.0001	0.1801	0.4725	2.0792	1.9914	2.5066	1.4024	1.4066	2.09	0.591	0.5207	1.7086	1.3882	1.6997	1.2968	1.4109	1.8412	0.612	0.5978
2417			1-palmitoyl-2-arachidonoyl-GPE (16:0/20:4)*	LC/MS pos late	52464	C05210	HMDB0005323	9546800	0.6433	1	0.1802	0.3813	0.5436	0.9212	0.0208	0.0531	0.0055	0.0278	0.0244	0.0927	0.9246	1	0.1551	0.4209	0.641	0.9016	0.0097	0.0286	0.0166	0.055	0.2319	0.5194	1.6228	1.7202	1.7881	1.3337	1.3003	1.6644	0.9869	0.9346	1.5486	1.4096	1.4679	1.3914	1.2121	1.3688	0.8981	0.9237
2419			1-palmitoyl-2-docosahexaenoyl-GPE (16:0/22:6)*	LC/MS pos late	52465		HMDB0008946	9546799	0.5397	1	0.6941	0.6978	0.0412	0.4358	0.0009	0.006	0.0265	0.075	0.8405	0.717	0.4036	1	0.9163	0.9273	0.4654	0.8714	0.0504	0.0911	0.1551	0.2748	0.6109	0.738	1.2038	1.4994	1.266	1.1237	1.5434	1.581	1.0302	1.1432	0.911	0.9762	0.9759	0.9347	0.9468	0.9454	0.7074	0.7764
2426			1-stearoyl-2-oleoyl-GPE (18:0/18:1)	LC/MS pos late	42448		HMDB0008993	9546742	0.3284	1	0.0436	0.2031	0.5335	0.9149	2.113e-05	0.0005	6.2618e-06	0.0002	0.0881	0.1941	0.7798	1	0.1091	0.3651	0.3228	0.8414	1.6232e-06	3.8739e-05	5.3778e-06	0.0001	0.2908	0.5539	2.2855	2.6012	3.6793	1.4769	1.7907	2.2825	0.5553	0.511	1.8056	1.3748	1.9726	1.4296	1.3601	1.7391	0.4468	0.4697
2430			1-stearoyl-2-linoleoyl-GPE (18:0/18:2)*	LC/MS pos late	52446		HMDB0008994	9546749	0.4096	1	0.0541	0.2209	0.4538	0.8995	7.4559e-06	0.0002	2.5083e-07	1.3211e-05	0.0473	0.1399	0.4866	1	0.2003	0.4768	0.6055	0.8899	4.9616e-07	1.8157e-05	4.425e-07	5.3895e-05	0.2366	0.5194	1.7748	1.9602	2.0727	1.3939	1.3969	1.695	0.702	0.6276	1.4069	1.2766	1.5112	1.2224	1.2874	1.4973	0.6265	0.6145
2439			1-stearoyl-2-arachidonoyl-GPE (18:0/20:4)	LC/MS pos late	52447	C05210	HMDB0009003	5289133	0.3563	1	0.3012	0.4794	0.0172	0.2933	0.2978	0.3327	0.4344	0.4767	0.8201	0.7079	0.7258	1	0.1423	0.4142	0.9124	0.9883	0.3668	0.3538	0.3683	0.4479	0.7503	0.7997	1.2257	1.4819	1.3074	1.3313	1.1676	1.146	1.2649	1.2229	1.1034	1.0954	1.1112	1.2059	1.0348	1.0233	1.0704	1.0717
2443			1-stearoyl-2-docosahexaenoyl-GPE (18:0/22:6)*	LC/MS pos late	52466		HMDB0009012	9546798	0.7611	1	0.7127	0.7061	0.015	0.2827	0.3112	0.3426	0.7014	0.6195	0.851	0.7231	0.2082	1	0.242	0.5253	0.3932	0.8549	0.4184	0.3815	0.427	0.4961	0.6452	0.7558	1.1171	1.3915	1.0903	1.1461	1.3672	1.3902	1.2895	1.3453	0.8178	0.8925	0.9288	0.9464	0.7983	0.8015	0.7051	0.7235
2445			1-oleoyl-2-linoleoyl-GPE (18:1/18:2)*	LC/MS pos late	52687		HMDB0005349	9546753	0.12	0.9039	0.6899	0.6945	0.3454	0.893	2.1352e-07	1.6756e-05	3.0892e-09	1.1918e-06	0.4817	0.5324	0.9731	1	0.0821	0.3266	0.4576	0.8714	4.6431e-06	7.9243e-05	4.3259e-06	0.0001	0.2557	0.5282	1.9138	2.2073	2.9302	1.766	1.4293	1.5681	0.4994	0.4192	1.5352	1.335	1.6101	1.2392	1.3296	1.5772	0.5304	0.5152
2448			1-oleoyl-2-arachidonoyl-GPE (18:1/20:4)*	LC/MS pos late	55041		HMDB0009069	348281223	0.2278	0.9488	0.0191	0.1294	0.1914	0.7572	0.0225	0.0563	0.0011	0.0079	0.904	0.7412	0.8395	1	0.4113	0.6838	0.6866	0.9196	0.4827	0.4153	0.3236	0.4129	0.4978	0.69	1.2194	1.5052	1.4726	1.7371	1.2961	1.2742	0.9125	0.7941	1.1238	1.0685	1.0966	1.2358	1.116	1.0317	1.0225	0.9576
2452			1-oleoyl-2-docosahexaenoyl-GPE (18:1/22:6)*	LC/MS pos late	53209		HMDB0009078	52922113	0.0941	0.8604	0.2424	0.4367	0.0164	0.2899	1.2892e-05	0.0003	0.0003	0.0031	0.1087	0.2169	0.6023	1	0.7092	0.8525	0.3333	0.8488	0.0547	0.0952	0.2	0.3139	0.7536	0.7997	1.3358	2.0851	1.8476	1.6263	1.9591	1.4641	0.8476	0.9429	1.0019	1.1745	1.0994	1.0738	0.9459	0.8345	0.5733	0.6639
2453			1,2-dilinoleoyl-GPE (18:2/18:2)*	LC/MS pos late	53174		HMDB0009093	9546812	0.3855	1	0.2721	0.4599	0.778	0.9864	1.8953e-08	1.0453e-05	7.1967e-08	5.6996e-06	0.065	0.1642	0.7667	1	0.0934	0.3472	0.4335	0.8714	4.1033e-07	1.7985e-05	1.3617e-06	8.1798e-05	0.3443	0.5982	1.6654	1.6874	2.5515	1.039	1.3422	1.6011	0.0866	0.0988	1.9626	1.4837	1.9832	1.4941	1.3729	1.9989	0.2258	0.2784
2506		Phosphatidylserine (PS)	1-stearoyl-2-oleoyl-GPS (18:0/18:1)	LC/MS pos late	19265		HMDB0010163	9547087	0.1395	0.9488	0.8951	0.7767	0.8964	1	0.5525	0.4966	0.9429	0.7299	0.0002	0.0065	0.3584	1	0.4786	0.7313	0.3883	0.8549	0.5797	0.47	0.7203	0.6795	0.1188	0.4162	2.2967	1.8071	1.3137	2.1779	2.4222	0.6452	2.1912	1.9034	1.6387	1.3265	1.6593	1.4511	1.9739	1.5288	2.3164	1.7683
2509			1-stearoyl-2-arachidonoyl-GPS (18:0/20:4)	LC/MS pos late	52235		HMDB0012383	24779545	0.1222	0.9063	0.3659	0.5175	0.9233	1	0.0736	0.1291	0.125	0.2177	0.005	0.0439	0.9903	1	0.8786	0.9213	0.3242	0.8414	0.7658	0.5612	0.0419	0.1108	0.1973	0.4913	1.996	1.6505	1.068	1.688	3.9372	0.7839	1.7676	1.6841	1.1755	0.843	1.2867	1.0468	1.4262	0.8292	1.474	0.9836
2535		Phosphatidylinositol (PI)	1-palmitoyl-2-oleoyl-GPI (16:0/18:1)*	LC/MS pos late	52669		HMDB0009783	71296232	0.5172	1	0.0229	0.1399	0.9589	1	0.0048	0.0186	0.0025	0.0146	0.0047	0.0437	0.1777	1	0.0147	0.134	0.2793	0.8022	0.0003	0.0019	0.0017	0.0107	0.4612	0.6799	1.5071	1.5565	2.1394	0.8787	0.995	1.5163	0.1885	0.1551	1.8093	1.2161	1.4509	1.0452	0.8476	1.026	0.2099	0.3105
2537			1-palmitoyl-2-linoleoyl-GPI (16:0/18:2)	LC/MS polar	52450		HMDB0009784	46891795	0.5803	1	0.3478	0.509	0.7192	0.9598	0.0102	0.0314	0.0027	0.0148	0.0048	0.0437	0.5617	1	0.0043	0.0836	0.5278	0.8868	0.0001	0.0011	0.0025	0.0141	0.1636	0.4628	1.1349	1.1786	1.1767	0.959	0.9732	1.2674	0.4997	0.4585	1.3619	1.2109	1.2399	0.9271	1.0268	1.2809	0.5256	0.6243
2543			1-stearoyl-2-oleoyl-GPI (18:0/18:1)*	LC/MS pos late	52726		HMDB0240667		0.1675	0.9488	0.2382	0.434	0.5032	0.9149	0.0232	0.0573	0.0026	0.0148	0.0191	0.0794	0.697	1	0.118	0.3791	0.9049	0.9883	0.0003	0.0019	0.0033	0.0175	0.1229	0.4224	1.5177	1.5248	2.3566	0.7918	0.7866	1.5659	0.1741	0.1113	1.5978	1.3179	1.7235	1.0496	0.9519	0.6052	0.1298	0.2479
2544			1-stearoyl-2-linoleoyl-GPI (18:0/18:2)	LC/MS pos late	52468		HMDB0009809		0.3218	1	0.2256	0.4184	0.989	1	0.0862	0.1417	0.0214	0.065	0.0478	0.14	0.2901	1	0.0089	0.1038	0.0995	0.6239	0.0005	0.0029	0.0002	0.002	0.639	0.7524	1.1874	1.2408	1.3768	0.9894	1.0605	1.2465	0.6857	0.6209	1.3867	1.0657	1.1869	0.9951	0.9911	1.0559	0.5802	0.5855
2557			1-stearoyl-2-arachidonoyl-GPI (18:0/20:4)	LC/MS pos late	52449		HMDB0009815		0.7317	1	0.9198	0.7812	0.6773	0.9553	0.014	0.0398	0.0479	0.1116	0.1791	0.2975	0.971	1	0.9834	0.9273	0.8097	0.9634	0.1059	0.1475	0.2805	0.3783	0.2154	0.5023	1.0901	1.1971	1.0616	1.103	0.9328	1.0449	1.1522	1.095	1.008	0.9848	1.0131	1.011	0.8801	0.9557	1.0082	0.9507
2583		Lysophospholipid	1-palmitoyl-GPA (16:0)	LC/MS neg	34428	C04036	HMDB00327	6419701	0.4667	1	0.1527	0.3507	0.2435	0.8049	0.0029	0.0136	0.4163	0.4687	0.2689	0.3833	0.3923	1	0.6282	0.799	0.5927	0.8899	0.096	0.1373	0.8894	0.7403	0.6416	0.7538	1.5719	2.5832	1.138	0.7423	2.6963	1.9553	0.6344	2.2436	1.0816	1.3531	1.72	0.9229	1.4006	1.0723	0.5899	1.1167
2586			1-stearoyl-GPA (18:0)	LC/MS neg	36810		HMDB0062319	89567	0.9376	1	0.4624	0.583	0.024	0.3411	0.0014	0.0081	0.3908	0.4508	0.2143	0.3367	0.1179	1	0.9153	0.9273	0.3015	0.8208	0.032	0.0674	0.3511	0.435	0.1291	0.4311	1.0824	2.0388	1.0348	0.8084	1.515	1.0017	0.5838	1.1836	0.577	0.7975	1.0017	0.5602	1.345	0.6065	0.517	0.8044
2588			1-linoleoyl-GPA (18:2)*	LC/MS neg	52690		HMDB0007856		0.2707	0.9863	0.1253	0.3352	0.4084	0.893	0.0026	0.0124	0.2971	0.3786	0.1953	0.3178	0.1045	1	0.4495	0.7065	0.2205	0.7406	0.111	0.1528	0.9251	0.7594	0.8956	0.8476	1.4233	2.2894	1.0032	0.7318	2.0795	1.2696	0.5784	1.5697	0.8707	1.0855	1.3669	0.8595	1.3021	1.058	0.6368	1.0149
2593			1-arachidonoyl-GPA (20:4)	LC/MS neg	46325		HMDB0062312	42607498	0.1537	0.9488	0.393	0.5359	0.4168	0.893	0.0154	0.0429	0.8125	0.6762	0.033	0.1106	0.7766	1	0.8055	0.8969	0.8742	0.9883	0.3852	0.3639	0.9157	0.7545	0.2047	0.4922	2.3742	3.1891	1.4596	1.6289	3.1826	0.9304	1.5043	3.3952	1.3011	1.4502	1.6599	1.1557	2.1588	1.0689	1.3972	2.1487
2601			1-palmitoyl-GPC (16:0)	LC/MS pos late	33955	C04102	HMDB0010382	86554	0.2859	0.9943	0.5281	0.6112	0.2938	0.8491	0.573	0.5075	0.6667	0.6029	0.7288	0.6751	0.3265	1	0.1143	0.3718	0.2497	0.7756	0.2616	0.2793	0.9081	0.7501	0.0927	0.3924	1.3445	1.4996	1.5049	1.2968	1.1919	1.2364	1.142	1.1617	1.0595	0.9714	0.9832	0.9527	1.0619	1.2037	0.9666	1.0678
2602			2-palmitoyl-GPC (16:0)*	LC/MS neg	35253		HMDB0061702	15061532	0.6206	1	0.1403	0.3456	0.0164	0.2899	0.0042	0.0171	0.14	0.231	0.2314	0.3544	0.5875	1	0.4255	0.695	0.9121	0.9883	0.0953	0.1369	0.4826	0.5298	0.4509	0.6756	1.3386	2.4922	1.5703	0.9033	1.8856	1.4507	0.9716	1.4116	1.0345	0.9391	1.1842	0.863	1.3441	1.0922	0.8594	1.0409
2603			1-palmitoleoyl-GPC (16:1)*	LC/MS pos late	33230		HMDB0010383	24779461	0.3051	1	0.3363	0.5015	0.3754	0.893	1.7994e-07	1.6756e-05	7.2141e-08	5.6996e-06	0.7856	0.6927	0.7858	1	0.0732	0.3064	0.541	0.8868	6.7121e-06	0.0001	0.0004	0.0032	0.0931	0.3924	1.6827	2.2223	2.7171	1.6585	1.6703	1.5536	0.7136	0.7026	1.319	1.22	1.3142	1.0796	1.4798	1.8096	0.7508	0.8536
2612			1-stearoyl-GPC (18:0)	LC/MS pos late	33961		HMDB0010384	497300	0.4299	1	0.3829	0.5314	0.5071	0.9149	0.026	0.0621	0.0826	0.169	0.5233	0.5547	0.4734	1	0.2335	0.5162	0.4451	0.8714	0.0365	0.0718	0.2831	0.381	0.1444	0.4488	1.3165	1.4031	1.4091	1.2315	1.1621	1.115	0.976	1.0157	1.0338	0.9831	0.9826	0.9595	1.019	1.1096	0.8511	0.9241
2614			1-oleoyl-GPC (18:1)	LC/MS pos late	48258	C03916	HMDB0002815	16081932	0.0713	0.753	0.342	0.5085	0.3028	0.8491	0.0003	0.0031	0.0004	0.0034	0.569	0.5866	0.567	1	0.1053	0.3578	0.7657	0.9388	0.0005	0.0027	0.0105	0.0416	0.1143	0.4134	1.5195	1.7514	2.126	1.4114	1.3501	1.4177	0.907	0.9076	1.2838	1.2505	1.2369	1.1199	1.3025	1.5179	0.8866	0.9776
2617			1-linoleoyl-GPC (18:2)	LC/MS pos late	34419	C04100	HMDB0010386	11988421	0.2013	0.9488	0.9372	0.7892	0.9065	1	0.056	0.107	0.0012	0.0088	0.3892	0.4731	0.706	1	0.4806	0.7313	0.4119	0.8591	0.0008	0.0039	0.004	0.0201	0.0365	0.2633	1.2571	1.2538	1.4336	1.2483	1.0432	1.1299	0.8846	0.7933	1.116	1.05	1.0916	1.0711	1.2071	1.4396	0.9043	0.966
2619			1-linolenoyl-GPC (18:3)*	LC/MS pos late	45951	C04100	HMDB0010388		0.3616	1	0.3446	0.5085	0.1891	0.7572	8.6889e-06	0.0002	7.7682e-07	3.2733e-05	0.024	0.0924	0.9324	1	0.1311	0.4018	0.9372	0.9883	7.0865e-08	6.4833e-06	2.815e-05	0.0004	0.0102	0.1803	1.4583	1.9297	1.8026	1.3222	1.2174	1.6551	0.4587	0.4241	1.2055	1.157	1.221	1.0036	1.1273	1.9098	0.3689	0.5211
2636			1-arachidonoyl-GPC (20:4n6)*	LC/MS pos late	33228	C05208	HMDB0010395	24779476	0.367	1	0.0528	0.2192	0.0708	0.6012	0.1892	0.2406	0.044	0.1058	0.817	0.7076	0.1513	1	0.0042	0.0836	0.1335	0.6683	0.7822	0.5674	0.004	0.0198	0.0028	0.1168	1.3534	1.6188	1.4531	1.5994	1.2392	1.2305	1.3583	1.4022	0.996	1.1123	1.105	1.2312	1.0935	1.3178	1.0784	1.3022
2650			1-lignoceroyl-GPC (24:0)	LC/MS pos late	49617		HMDB0010405	24779481	0.9594	1	0.0667	0.2521	0.3474	0.893	0.0036	0.0155	0.0045	0.0238	0.5227	0.5547	0.3432	1	0.0626	0.2888	0.2534	0.7756	0.0005	0.0027	0.1955	0.3114	0.3562	0.6115	1.1847	0.9863	1.3119	0.7979	0.9656	1.0838	0.578	0.634	1.1938	1.0279	1.0666	0.9619	0.9109	1.0478	0.5802	0.7388
2663			1-palmitoyl-GPE (16:0)	LC/MS pos late	35631		HMDB0011503	9547069	0.6691	1	0.2003	0.3998	0.5369	0.9152	0.0456	0.0926	0.0243	0.0715	0.1455	0.2609	0.65	1	0.034	0.2182	0.3906	0.8549	0.0096	0.0286	0.0153	0.0529	0.1452	0.4488	1.6223	1.7623	1.7928	1.3835	1.3417	1.5851	1.004	0.9676	1.1701	1.0719	1.1173	0.9404	1.1482	1.3807	0.8161	0.8405
2670			1-stearoyl-GPE (18:0)	LC/MS pos late	42398		HMDB0011130	9547068	0.614	1	0.1304	0.3395	0.4041	0.893	0.0258	0.062	0.0328	0.0856	0.5063	0.5484	0.9204	1	0.1894	0.4651	0.428	0.8714	0.0073	0.0238	0.0203	0.0635	0.1634	0.4628	1.6508	1.8126	1.7974	1.408	1.2986	1.3885	0.9998	1.0091	1.171	1.0757	1.1548	1.0427	1.1629	1.3355	0.843	0.8813
2671			2-stearoyl-GPE (18:0)*	LC/MS neg	41220		HMDB0011129	90658453;53480667	0.5221	1	0.1884	0.3854	0.3905	0.893	0.0052	0.0199	0.0502	0.115	0.064	0.1624	0.6421	1	0.2449	0.5259	0.3924	0.8549	0.2356	0.2628	0.3691	0.4479	0.6571	0.7626	1.9253	2.5932	1.6628	1.3864	1.9218	1.2529	0.9169	1.2418	1.1205	0.8874	1.2703	0.8404	1.0953	1.1576	0.7721	0.8617
2672			1-oleoyl-GPE (18:1)	LC/MS pos late	35628		HMDB0011506	9547071	0.1662	0.9488	0.4871	0.5902	0.398	0.893	8.9652e-05	0.0012	1.5174e-05	0.0004	0.5752	0.5898	0.8885	1	0.103	0.3534	0.375	0.8549	6.6104e-05	0.0005	0.0002	0.0015	0.2051	0.4922	1.8316	2.0869	2.6378	1.6422	1.3922	1.5047	0.7034	0.6641	1.2803	1.1199	1.3783	1.076	1.222	1.4953	0.6139	0.6323
2674			1-linoleoyl-GPE (18:2)*	LC/MS pos late	36600		HMDB0011507	52925130	0.3677	1	0.0921	0.2906	0.9711	1	0.0003	0.0028	2.7397e-06	8.6583e-05	0.1249	0.2348	0.4542	1	0.1656	0.4365	0.4625	0.8714	2.6709e-05	0.0003	7.2525e-06	0.0002	0.0478	0.2837	1.8267	1.8749	2.2711	1.4227	1.302	1.6106	0.7132	0.6065	1.4113	1.2565	1.6508	1.2081	1.4205	2.0469	0.7175	0.6838
2687			1-arachidonoyl-GPE (20:4n6)*	LC/MS pos late	35186		HMDB0011517	42607465	0.2768	0.9863	0.5472	0.6207	0.2384	0.8049	0.7403	0.6024	0.7644	0.6503	0.9457	0.7555	0.1566	1	0.1717	0.4478	0.6498	0.9016	0.0507	0.0911	0.4349	0.4998	0.0318	0.2457	1.4985	1.6906	1.6865	1.5914	1.2773	1.3112	1.2356	1.2417	1.1327	1.154	1.2222	1.2414	1.1728	1.4067	0.9759	1.0703
2703			1-stearoyl-GPS (18:0)*	LC/MS neg	45966		HMDB0061698	74819135	0.2802	0.9863	0.9021	0.7787	0.7934	0.995	0.1816	0.2336	0.5863	0.5623	0.0066	0.0511	0.79	1	0.5043	0.7393	0.4507	0.8714	0.6829	0.5229	0.3207	0.4123	0.0144	0.1973	2.0725	1.8068	1.0613	1.8077	2.5451	1.115	1.9055	2.0217	1.1086	0.7578	1.0516	0.7522	2.4435	0.9594	1.721	1.4808
2709			1-palmitoyl-GPG (16:0)*	LC/MS neg	45970		HMDB0240601	3300276	0.8311	1	0.5874	0.6393	0.5307	0.9149	0.125	0.1847	0.0195	0.0616	0.039	0.1239	0.6942	1	0.0462	0.2451	0.1101	0.6471	0.0511	0.0911	0.0688	0.156	0.3712	0.6232	1.7271	2.0419	1.7296	1.08	0.8819	1.2271	0.349	0.2353	0.7547	0.3949	0.7512	0.3703	0.6223	1.184	0.3031	0.3389
2712			1-stearoyl-GPG (18:0)	LC/MS neg	34437				0.6095	1	0.4675	0.5844	0.2738	0.8359	0.1974	0.2471	0.0183	0.0597	0.1698	0.2871	0.9444	1	0.1493	0.4209	0.1619	0.6956	0.0379	0.0737	0.0011	0.0077	0.7539	0.7997	1.8274	2.2668	1.8975	1.2281	1.1956	1.4198	0.831	0.5221	1.0886	0.7216	1.0152	0.6999	1.1452	1.0651	0.606	0.4086
2716			1-linoleoyl-GPG (18:2)*	LC/MS neg	54885		HMDB0240600		0.8956	1	0.3556	0.5102	0.5292	0.9149	0.4678	0.4493	0.0014	0.0095	0.8042	0.7011	0.9143	1	0.219	0.5039	0.4188	0.8591	0.2192	0.2512	0.006	0.0276	0.293	0.5539	1.503	1.7297	1.6573	1.1651	1.3773	1.2318	1.1481	0.8018	1.0656	0.878	1.1065	0.8531	1.2127	1.9696	0.9376	0.7467
2718			1-palmitoyl-GPI (16:0)	LC/MS neg	35305		HMDB0061695	71296207	0.9754	1	0.0859	0.2761	0.6807	0.9561	0.0051	0.0196	0.0002	0.0019	0.1809	0.298	0.7509	1	0.0126	0.125	0.1343	0.6683	0.0012	0.0052	0.0001	0.0012	0.6249	0.7484	2.0544	1.8092	2.2547	1.2255	1.6289	1.8578	0.5789	0.4464	1.4383	1.0058	1.3666	0.8549	1.1998	1.395	0.5442	0.4376
2722			1-stearoyl-GPI (18:0)	LC/MS neg	19324		HMDB0240261	71581135;42607495	0.82	1	0.7996	0.7412	0.8139	0.9997	0.4157	0.4152	0.1221	0.2137	0.3138	0.4109	0.9169	1	0.6062	0.7864	0.5202	0.8868	0.473	0.4093	0.0154	0.0529	0.6493	0.7571	1.5687	1.644	1.7507	1.4552	1.0484	1.2131	1.1717	0.7345	0.9539	0.8396	0.983	0.8822	1.1549	1.1096	0.9894	0.7353
2724			1-oleoyl-GPI (18:1)	LC/MS neg	36602		HMDB0061693	86289645	0.7208	1	0.1082	0.3207	0.9901	1	0.0139	0.0398	0.0025	0.0146	0.2959	0.404	0.5067	1	0.0212	0.1588	0.2813	0.8022	0.0097	0.0286	0.0004	0.0029	0.9381	0.8563	2.4068	2.2075	3.4518	1.3077	1.3124	1.683	0.3984	0.2752	1.7323	1.1747	1.3964	0.9651	1.2748	1.2419	0.5385	0.3124
2726			1-linoleoyl-GPI (18:2)*	LC/MS neg	36594		HMDB0240597	11124828	0.7056	1	0.3216	0.4903	0.7036	0.9561	0.0018	0.0096	8.1015e-05	0.0012	0.6313	0.6193	0.79	1	0.0998	0.3522	0.2998	0.8208	0.0005	0.0027	9.3214e-05	0.001	0.6749	0.7736	1.5047	1.5746	1.6776	1.1436	1.329	1.2831	0.5868	0.4925	1.1784	0.9659	1.1749	0.8984	1.082	1.1822	0.553	0.4778
2732			1-arachidonoyl-GPI (20:4)*	LC/MS neg	34214		HMDB0061690	121596217	0.9026	1	0.9703	0.7905	0.3376	0.8907	0.5077	0.4749	0.1344	0.2269	0.7414	0.6753	0.8214	1	0.9198	0.9273	0.7168	0.9234	0.7586	0.5582	0.3163	0.4082	0.438	0.6732	1.4383	1.8871	1.5728	1.4437	1.2234	1.1482	1.1522	0.9512	1.0312	0.9513	1.0858	0.9915	1.0432	1.1644	1.002	0.8314
2801		Plasmalogen	1-(1-enyl-palmitoyl)-2-oleoyl-GPE (P-16:0/18:1)*	LC/MS pos late	52477		HMDB0011342	52925128	0.0538	0.7153	0.101	0.3086	0.0022	0.1065	0.1606	0.2169	0.9007	0.7197	0.7641	0.6829	0.1591	1	0.7829	0.8831	0.0072	0.2521	0.8817	0.6064	0.4532	0.5102	0.1263	0.4278	1.3641	1.0963	1.1905	1.2042	1.1763	1.2253	1.2837	1.1979	1.1065	0.9397	1.0156	1.0815	1.1161	1.0005	1.1153	1.0541
2802			1-(1-enyl-palmitoyl)-2-linoleoyl-GPE (P-16:0/18:2)*	LC/MS pos late	52677		HMDB0011343	52925127	0.0546	0.7153	0.219	0.4177	0.0123	0.2542	0.244	0.2865	0.0191	0.0616	0.5487	0.5717	0.2346	1	0.1931	0.4714	0.0344	0.4451	0.0344	0.0701	0.0139	0.0501	0.0924	0.3924	1.2211	0.9194	0.9986	1.0361	0.9749	1.0345	0.859	0.7786	1.1422	0.9294	1.0192	1.0217	1.0627	0.9243	0.8674	0.8113
2803			1-(1-enyl-palmitoyl)-2-palmitoyl-GPC (P-16:0/16:0)*	LC/MS pos late	52716		HMDB0011206	11146967	0.7147	1	0.3633	0.516	0.4983	0.9149	0.1416	0.2006	0.0092	0.0379	0.5218	0.5547	0.5032	1	0.6629	0.824	0.6705	0.9116	0.0226	0.0526	0.0001	0.0013	0.5211	0.7001	0.7957	0.8515	0.7787	0.867	0.9569	0.9065	1.0682	1.1712	0.974	0.992	0.9352	0.9899	1.0538	1.1376	1.2637	1.4238
2804			1-(1-enyl-palmitoyl)-2-palmitoleoyl-GPC (P-16:0/16:1)*	LC/MS pos late	52713		HMDB0011207	52923882	0.2382	0.9488	0.8133	0.7474	0.323	0.8688	0.0648	0.1186	0.3692	0.4338	0.2236	0.3437	0.2413	1	0.7406	0.8679	0.7799	0.9488	0.7839	0.5676	0.1042	0.2062	0.8691	0.8436	0.7855	0.86	0.8861	0.8074	1.027	0.9285	0.8949	0.9731	1.1088	1.0837	1.0083	1.0796	1.0396	1.0898	1.0795	1.211
2805			1-(1-enyl-palmitoyl)-2-arachidonoyl-GPE (P-16:0/20:4)*	LC/MS pos late	52673		HMDB0011352	52925126	0.0037	0.2807	0.8153	0.7481	0.5682	0.9254	0.2423	0.2861	0.3216	0.4002	0.0288	0.1028	0.8355	1	0.8073	0.8969	0.2326	0.7493	0.2962	0.3051	0.8837	0.7392	0.1016	0.401	1.2698	1.2202	0.9914	1.2627	1.1937	1.0206	1.3109	1.2827	1.0414	0.949	1.0282	1.0202	1.0437	0.9108	0.9556	1.0167
2807			1-(1-enyl-palmitoyl)-2-oleoyl-GPC (P-16:0/18:1)*	LC/MS pos late	52478		HMDB0007996	34779384	0.7868	1	0.2499	0.4431	0.6602	0.946	0.0068	0.0242	0.0002	0.0024	0.4801	0.5315	0.2147	1	0.9454	0.9273	0.643	0.9016	0.0006	0.003	3.1684e-06	0.0001	0.448	0.6756	0.8213	0.8723	0.821	0.9114	0.9425	0.8966	1.1553	1.2397	1.0849	1.0435	1.0046	1.0851	1.0384	1.1324	1.3588	1.4919
2810			1-(1-enyl-stearoyl)-2-oleoyl-GPE (P-18:0/18:1)	LC/MS pos late	52614		HMDB0011375	42607457	0.2294	0.9488	0.0007	0.0242	0.0092	0.221	0.0046	0.0182	0.0004	0.0037	0.1941	0.3167	0.5435	1	0.0981	0.3511	0.0121	0.2521	4.1818e-05	0.0004	2.5531e-05	0.0004	0.6384	0.7524	1.7529	1.3699	1.6154	1.2637	1.3847	1.6106	1.1209	1.0774	1.1651	0.9573	1.1288	1.0529	1.2091	1.146	0.8491	0.8481
2811			1-(1-enyl-stearoyl)-2-linoleoyl-GPE (P-18:0/18:2)*	LC/MS pos late	52748		HMDB0011376		0.0458	0.6672	0.0789	0.2674	0.0076	0.1955	0.4101	0.4129	0.0562	0.1251	0.5412	0.5657	0.8988	1	0.3242	0.6184	0.0994	0.6239	0.0008	0.0039	0.0133	0.0487	0.4674	0.6837	1.3248	1.0398	1.1361	1.1105	1.1755	1.2523	1.094	1.03	1.0407	0.9146	1.0331	0.9749	1.0806	1.0255	0.8083	0.8884
2814			1-(1-enyl-palmitoyl)-2-arachidonoyl-GPC (P-16:0/20:4)*	LC/MS pos late	52689		HMDB0011220		0.3638	1	0.0095	0.0889	0.3615	0.893	5.5252e-06	0.0002	2.2109e-07	1.2739e-05	0.1819	0.2983	0.0853	1	0.3888	0.6664	0.8729	0.9883	1.1072e-06	3.0389e-05	9.4311e-07	6.9245e-05	0.7832	0.8124	0.8711	0.9439	0.8066	1.0617	0.9857	0.8869	1.3032	1.3565	1.1016	1.0964	0.9832	1.1582	1.0479	1.0582	1.4604	1.4562
2815			1-(1-enyl-palmitoyl)-2-linoleoyl-GPC (P-16:0/18:2)*	LC/MS pos late	52682		HMDB0011211	24779386	0.7875	1	0.7704	0.7304	0.6885	0.9561	0.3318	0.3556	0.9912	0.7299	0.2338	0.3544	0.0594	1	0.2448	0.5259	0.1235	0.6517	0.6259	0.4899	0.156	0.2756	0.974	0.8563	0.9681	0.9722	1.0046	0.9833	0.9168	0.8497	0.8658	0.9266	1.3542	1.2069	1.1982	1.236	1.1686	1.2107	1.2254	1.2646
2819			1-(1-enyl-stearoyl)-2-arachidonoyl-GPE (P-18:0/20:4)*	LC/MS pos late	52475		HMDB0005779	9547058	0.0302	0.5943	0.2071	0.409	0.7696	0.9808	0.0175	0.0469	0.0081	0.0341	0.0257	0.0965	0.6215	1	0.5332	0.7554	0.4908	0.8744	0.3898	0.3658	0.0297	0.0857	0.2931	0.5539	1.2438	1.2178	0.9935	1.3989	1.3772	1.1092	1.6573	1.6974	0.9391	0.8931	0.9829	0.9956	1.0233	0.8856	1.0472	1.1801
2834		Lysoplasmalogen	1-(1-enyl-palmitoyl)-GPC (P-16:0)*	LC/MS pos late	52474		HMDB0010407	10917802	0.9876	1	0.5424	0.6189	0.3942	0.893	0.4933	0.4664	0.3308	0.4075	0.9895	0.7555	0.1139	1	0.3296	0.6227	0.324	0.8414	0.852	0.5981	0.1497	0.2696	0.0773	0.37	1.0731	1.1762	1.0767	1.1586	0.9711	1.0076	1.0294	1.0534	1.1124	1.0293	0.9605	1.0306	1.0707	1.245	1.044	1.2531
2835			1-(1-enyl-palmitoyl)-GPE (P-16:0)*	LC/MS pos late	39270		HMDB0011152		0.216	0.9488	0.8209	0.7504	0.8693	1	0.6067	0.5264	0.776	0.6557	0.2193	0.3401	0.5513	1	0.445	0.7021	0.4497	0.8714	0.3667	0.3538	0.3337	0.4192	0.2491	0.5278	1.3644	1.3198	1.0593	1.4367	1.3584	1.0299	1.2575	1.3989	1.0838	0.9425	1.0063	0.94	1.4032	1.1734	1.1607	1.1887
2837			1-(1-enyl-oleoyl)-GPE (P-18:1)*	LC/MS pos late	44621				0.1818	0.9488	0.7546	0.7265	0.6398	0.9419	0.3816	0.3922	0.5451	0.5383	0.1621	0.2806	0.4274	1	0.375	0.6594	0.2506	0.7756	0.3032	0.3093	0.3572	0.4395	0.118	0.4162	1.4255	1.451	1.0418	1.5702	1.5705	1.0232	1.3175	1.6189	1.1103	0.8865	1.0565	0.9334	1.6677	1.2862	1.3228	1.3748
2839			1-(1-enyl-stearoyl)-GPE (P-18:0)*	LC/MS pos late	39271		HMDB0240598		0.1749	0.9488	0.7463	0.7234	0.8709	1	0.3123	0.3432	0.9822	0.7299	0.3582	0.4449	0.6086	1	0.3095	0.6004	0.1723	0.7139	0.0884	0.1293	0.1183	0.2273	0.261	0.5361	1.5772	1.4551	1.2401	1.5192	1.3449	1.0966	1.2165	1.3494	1.0582	0.8779	0.9926	0.9139	1.3151	1.064	0.9856	1.0279
2842		Glycerolipid Metabolism	glycerol	LC/MS neg	15122	C00116	HMDB0000131	753	0.6686	1	0.2094	0.409	0.3085	0.8504	0.0966	0.1527	0.2454	0.3387	0.6763	0.6478	0.5368	1	0.9941	0.9273	0.6841	0.9188	0.4396	0.393	0.2407	0.3495	0.8938	0.8476	1.0238	1.2783	1.1764	1.4685	1.1994	1.2865	1.7227	1.5784	0.918	1.083	0.7731	1.114	0.9074	1.2349	1.0785	1.125
2843			glycerol 3-phosphate	LC/MS pos early	43847	C0093	HMDB0000126	754	0.8603	1	0.7538	0.7265	0.5506	0.9235	0.8017	0.6319	0.7239	0.6276	0.1152	0.2234	0.9016	1	0.6146	0.7922	0.833	0.9726	0.488	0.4179	0.092	0.1908	0.8319	0.8304	1.8925	1.4531	1.7548	1.5198	1.3167	0.9545	1.2052	1.1763	0.981	0.9597	0.9829	1.0897	1.1431	1.1019	1.2489	1.5485
2848			glycerophosphoglycerol	LC/MS polar	48857	C03274	HMDB0240316	54575349	0.0462	0.6672	3.3489e-05	0.0048	0.0391	0.4358	0.046	0.0929	0.0543	0.1217	0.0285	0.1028	0.7668	1	0.0984	0.3511	0.1978	0.7298	0.0064	0.0211	0.009	0.0378	0.2341	0.5194	1.443	1.1736	1.2535	0.9417	1.1024	1.321	0.9134	0.9083	1.1108	0.9851	1.0987	0.994	1.0888	1.1908	0.8563	0.86
2852		Monoacylglycerol	1-palmitoylglycerol (16:0)	LC/MS neg	21127		HMDB0011564	14900	0.8588	1	0.5503	0.6207	0.9191	1	0.4787	0.4575	0.513	0.5213	0.5274	0.5572	0.9008	1	0.1379	0.4101	0.2589	0.7829	0.8135	0.5797	0.9758	0.763	0.0224	0.2144	1.6573	1.9069	1.8395	1.5217	1.6636	1.4654	1.5065	1.5469	1.3291	1.0454	1.2896	0.9201	1.1733	4.9617	1.304	1.0463
2853			1-palmitoleoylglycerol (16:1)*	LC/MS neg	52431		HMDB0011565		0.5732	1	0.9799	0.7905	0.8293	0.9997	0.0654	0.1186	0.0006	0.0052	0.8932	0.7409	0.6542	1	0.1447	0.4165	0.2259	0.7435	0.3561	0.3466	0.0689	0.156	0.0427	0.2756	2.1118	3.2327	4.3057	2.322	1.9164	1.7188	0.9641	0.5828	1.6923	1.3591	1.6964	1.2286	1.981	11.9491	1.1669	0.8651
2856			1-oleoylglycerol (18:1)	LC/MS neg	21184		HMDB0011567	5283468	0.528	1	0.3535	0.5102	0.5063	0.9149	0.1239	0.1837	0.0567	0.1252	0.3844	0.4692	0.9289	1	0.6549	0.818	0.6708	0.9116	0.4363	0.3913	0.6573	0.6417	0.0233	0.2144	1.6812	2.3394	2.631	1.3891	1.9827	1.4839	1.4021	1.2043	1.1999	1.0752	1.2091	1.0833	1.2155	8.5222	0.9267	0.9703
2857			1-linoleoylglycerol (18:2)	LC/MS neg	27447		HMDB0011568	5283469	0.5328	1	0.4653	0.5834	0.226	0.7933	0.0069	0.0246	0.0119	0.0449	0.2357	0.3553	0.5601	1	0.4	0.6734	0.8714	0.9883	0.0684	0.1102	0.3306	0.4175	0.0814	0.3712	1.3812	1.913	1.654	1.2608	1.6231	1.2933	0.9407	0.9748	1.3337	1.2973	1.5327	1.0837	1.3923	3.4711	0.905	0.9737
2858			1-linolenoylglycerol (18:3)	LC/MS neg	34393		HMDB0011569	53480978	0.7793	1	0.7833	0.7336	0.7724	0.9822	0.4992	0.4701	0.002	0.0123	0.4663	0.5243	0.8948	1	0.5625	0.7643	0.3277	0.8421	0.2596	0.2784	0.0041	0.0201	0.0066	0.1491	1.9464	1.7776	1.7131	1.7067	1.1565	1.4497	0.9581	0.4986	1.1289	0.9319	1.1757	0.9487	0.9883	4.57	0.6866	0.4793
2862			1-dihomo-linolenylglycerol (20:3)	LC/MS neg	48341		HMDB0011577		0.6975	1	0.4816	0.5888	0.7076	0.9561	0.0089	0.0292	0.0275	0.0752	0.0795	0.1819	0.2176	1	0.4169	0.6902	0.9917	0.9883	0.4265	0.3863	0.7935	0.7086	0.0802	0.3712	2.6988	4.0472	3.836	2.7753	3.11	2.1803	1.7662	1.9926	1.3037	1.3849	1.7266	1.1223	1.6892	2.8019	1.1328	1.061
2863			1-arachidonylglycerol (20:4)	LC/MS neg	34397	C13857	HMDB11578	16019980;5282281	0.9033	1	0.5592	0.6249	0.3813	0.893	0.9403	0.6954	0.8852	0.7115	0.028	0.1028	0.7684	1	0.2781	0.5634	0.7422	0.9314	0.5078	0.4269	0.2535	0.361	0.5287	0.7021	1.7435	2.6276	1.8325	2.174	1.8774	1.1918	1.8474	1.8803	1.3665	1.3962	1.4734	1.1023	1.5074	1.8549	1.4288	1.4308
2864			1-eicosapentaenoylglycerol (20:5)*	LC/MS neg	53220		HMDB11580	53480988	0.3367	1	0.1992	0.3998	0.4529	0.8995	0.5271	0.4853	0.3405	0.4154	0.8144	0.7066	0.8174	1	0.1297	0.3991	0.5823	0.8899	7.505e-05	0.0006	0.1233	0.2321	0.034	0.2549	1.2498	1.0725	0.8948	0.9232	1.8328	1.9892	1.4619	1.2981	0.9015	0.7636	1.0089	0.5646	0.8939	1.2991	0.3089	0.4858
2867			1-docosahexaenoylglycerol (22:6)	LC/MS neg	35153		HMDB0011587	53480995	0.3523	1	0.2165	0.4151	0.9052	1	0.0419	0.0871	0.8384	0.6905	0.2035	0.3257	0.4787	1	0.966	0.9273	0.8244	0.9719	0.1487	0.1929	0.2641	0.369	0.0849	0.3772	1.3537	1.5088	1.7137	2.0327	1.6465	1.4037	2.8844	1.7872	0.8726	0.9333	0.7957	0.8902	0.9758	1.8319	1.1028	0.9904
2869			2-palmitoylglycerol (16:0)	LC/MS neg	33419		HMDB0011533	123409	0.8686	1	0.5246	0.6108	0.9089	1	0.3295	0.3543	0.2992	0.3797	0.7462	0.6754	0.2074	1	0.4759	0.7294	0.7085	0.9206	0.7561	0.5571	0.0662	0.1517	0.0254	0.2144	1.6712	1.9126	1.7039	1.4617	1.9208	1.8191	1.4862	1.3878	1.0051	1.2542	1.7121	1.6881	1.0876	5.4614	1.0306	1.8562
2872			2-oleoylglycerol (18:1)	LC/MS neg	21232		HMDB0011537	5319879	0.4978	1	0.5504	0.6207	0.8295	0.9997	0.2261	0.2745	0.046	0.1078	0.6352	0.6222	0.7858	1	0.4628	0.7153	0.5677	0.8899	0.3674	0.3538	0.5948	0.602	0.0271	0.2185	1.6016	1.9722	2.463	1.436	1.8512	1.5055	1.3906	1.0874	1.1759	1.0624	1.1457	0.9696	1.2162	9.6327	0.9111	0.9576
2873			2-linoleoylglycerol (18:2)	LC/MS neg	32506		HMDB0011538	5365676	0.8394	1	0.78	0.7336	0.7919	0.995	0.1657	0.2198	0.0276	0.0752	0.5613	0.582	0.9947	1	0.234	0.5162	0.5593	0.8899	0.4553	0.3999	0.3623	0.4426	0.0384	0.2665	1.6324	1.7149	1.737	1.5571	1.4513	1.3017	1.0483	0.8602	1.4384	1.3348	1.4586	1.0986	1.3586	4.1657	1.0496	0.9698
2874			2-arachidonoylglycerol (20:4)	LC/MS neg	19266	C13856	HMDB0004666	5282280	0.9855	1	0.8645	0.7663	0.6305	0.9384	0.5495	0.4963	0.8509	0.6954	0.7135	0.6707	0.3293	1	0.124	0.3859	0.5458	0.8881	0.4834	0.4153	0.8832	0.7392	0.2135	0.5023	1.8731	2.1517	1.9081	1.9444	1.51	1.2695	1.6531	1.3793	1.3245	1.3298	1.1842	0.9567	1.3041	1.9061	1.2828	1.1301
2876			2-docosahexaenoylglycerol (22:6)*	LC/MS neg	48675		HMDB0011557	46896303	0.5371	1	0.3864	0.5318	0.862	1	0.0819	0.1379	0.5109	0.52	0.7522	0.6785	0.4107	1	0.3055	0.598	0.1039	0.6308	0.0398	0.0761	0.5797	0.5957	0.0964	0.3983	1.5248	1.6822	2.0174	2.3572	1.4479	1.4467	3.4283	1.4229	0.975	0.6923	0.725	0.7651	0.8994	1.9163	1.1699	0.8068
2878			1-heptadecenoylglycerol (17:1)*	LC/MS neg	62449				0.995	1	0.1751	0.377	0.2577	0.8161	0.0002	0.0017	0.0065	0.0306	0.3901	0.4731	0.1501	1	0.3185	0.6148	0.6232	0.8919	0.0075	0.0239	0.245	0.355	0.0685	0.3477	1.5558	2.3001	1.7317	0.9398	2.2438	1.6239	0.6283	0.9574	1.4305	1.4802	2.1817	1.1546	1.531	6.9746	0.6795	0.8769
2885			1-dihomo-linoleoylglycerol (20:2)	LC/MS neg	35103				0.3058	1	0.461	0.583	0.6188	0.9304	0.0173	0.0465	0.0104	0.0402	0.7827	0.6911	0.7869	1	0.1857	0.4604	0.8919	0.9883	0.0593	0.1012	0.0098	0.0402	0.1625	0.4628	2.4727	3.0007	3.4456	2.1675	2.1416	1.8428	1.1341	1.0635	1.2069	1.1875	1.3595	0.8884	1.6878	5.4512	0.8465	0.6761
2890		Diacylglycerol	diacylglycerol (16:1/18:2 [2], 16:0/18:3 [1])*	LC/MS pos late	54966				0.146	0.9488	0.8522	0.7627	0.0176	0.2933	9.0884e-06	0.0002	5.6257e-05	0.001	0.6378	0.6228	0.2489	1	0.3199	0.6161	0.2815	0.8022	0.0397	0.0761	0.1405	0.2555	0.2288	0.519	1.2808	2.6749	2.4745	1.3153	1.0478	0.7404	0.1576	0.1985	0.4957	0.7814	0.8305	0.63	0.9315	2.2691	0.3964	0.9289
2907			palmitoyl-linoleoyl-glycerol (16:0/18:2) [1]*	LC/MS pos late	52633		HMDB0007103	9543695	0.6401	1	0.1506	0.3494	0.9577	1	0.1712	0.2242	0.9884	0.7299	0.4963	0.5427	0.9127	1	0.6879	0.8434	0.9409	0.9883	0.051	0.0911	0.6652	0.6483	0.1764	0.4724	2.1995	2.0866	1.8901	1.5612	1.1952	1.2182	0.654	0.9788	0.8767	0.8909	1.051	0.9092	0.9381	2.7457	0.4842	2.373
2908			palmitoyl-linoleoyl-glycerol (16:0/18:2) [2]*	LC/MS pos late	52634		HMDB0007103	131801744	0.8667	1	0.1435	0.3488	0.9389	1	0.0031	0.0139	0.1751	0.2693	0.3456	0.4391	0.7375	1	0.3771	0.6594	0.6174	0.8899	0.089	0.1299	0.5292	0.5605	0.0245	0.2144	2.2407	2.2218	2.1345	1.7003	1.5127	0.995	0.6416	0.8829	0.724	0.7578	0.9557	0.8725	0.8504	2.6781	0.5064	1.958
2912			palmitoleoyl-linoleoyl-glycerol (16:1/18:2) [1]*	LC/MS pos late	54967		HMDB0007132	9543699	0.977	1	0.7668	0.7304	0.5474	0.9235	0.0134	0.0391	0.0134	0.0489	0.7324	0.6751	0.3357	1	0.9472	0.9273	0.4067	0.859	0.1872	0.2229	0.5378	0.5668	0.3021	0.5638	1.364	2.0243	1.4427	1.1245	0.8483	0.4482	0.111	0.111	0.3442	0.5244	0.6668	0.3616	0.56	1.918	0.2004	0.7225
2914			palmitoyl-arachidonoyl-glycerol (16:0/20:4) [1]*	LC/MS pos late	54957		HMDB0007112	9543736	0.2983	1	0.4973	0.5962	0.32	0.8632	0.5556	0.4978	0.012	0.045	0.218	0.3396	0.8466	1	0.2816	0.5655	0.2253	0.7435	0.8249	0.5848	0.1549	0.2748	0.0371	0.2633	1.4109	1.8198	1.9515	1.1265	0.8268	1.2783	0.8193	1.6028	0.4016	0.6122	0.4364	0.6583	0.633	3.5249	0.5295	1.3061
2915			palmitoyl-arachidonoyl-glycerol (16:0/20:4) [2]*	LC/MS pos late	54958		HMDB0007112	9543736	0.6537	1	0.4198	0.5532	0.2272	0.7933	0.116	0.1743	0.4284	0.4728	0.8617	0.7303	0.5797	1	0.5295	0.7539	0.4901	0.8744	0.7033	0.5318	0.5222	0.555	0.3443	0.5982	1.4963	2.021	1.7748	1.55	1.1663	1.3107	1.0182	1.524	0.3343	0.4525	0.5126	0.569	0.696	4.6382	0.6781	1.3436
2927			oleoyl-linoleoyl-glycerol (18:1/18:2) [1]	LC/MS pos late	46798		HMDB0007219	14275396	0.609	1	0.2599	0.4515	0.2042	0.7623	0.0454	0.0923	0.0174	0.0578	0.1274	0.2389	0.7046	1	0.2709	0.5579	0.4468	0.8714	0.0007	0.0034	0.0958	0.1937	0.0967	0.3983	2.331	2.8086	2.3557	1.9709	1.8238	1.1732	1.043	1.0138	1.0208	1.2564	1.2415	1.321	1.3252	2.338	0.7564	1.6482
2928			oleoyl-linoleoyl-glycerol (18:1/18:2) [2]	LC/MS pos late	46799		HMDB0007219	71433693	0.5914	1	0.316	0.4871	0.2019	0.7618	0.0987	0.1539	0.0179	0.0586	0.1164	0.2234	0.1967	1	0.132	0.403	0.2485	0.7756	0.0034	0.0127	0.0426	0.1123	0.0532	0.2988	2.3291	2.7309	2.4134	2.0448	1.602	1.0928	1.0853	0.9542	0.9069	1.1589	1.2724	1.2022	1.2141	2.1723	0.7965	1.3941
2932			linoleoyl-linoleoyl-glycerol (18:2/18:2) [1]*	LC/MS pos late	54968		HMDB0007248	9543729	0.1977	0.9488	0.4523	0.5777	0.0834	0.6504	0.0056	0.0204	0.0864	0.1707	0.013	0.0675	0.1016	1	0.0434	0.2419	0.0852	0.608	0.1008	0.1426	0.8104	0.7159	0.1791	0.4725	1.6415	2.3533	2.1541	1.1163	1.3957	0.6995	0.5584	0.9513	0.6847	1.2458	1.3679	1.3885	1.0197	1.7142	0.6217	1.0574
2933			linoleoyl-linoleoyl-glycerol (18:2/18:2) [2]*	LC/MS pos late	54969		HMDB0007248	9543729	0.8168	1	0.4248	0.556	0.034	0.4042	0.0044	0.0177	0.0488	0.1126	0.1437	0.2593	0.0136	0.8429	0.0383	0.2287	0.0574	0.5598	0.0275	0.0591	0.3228	0.4129	0.799	0.8184	1.6412	2.285	0.87	0.5733	1.3743	0.6933	0.3706	0.591	0.3893	1.1114	1.4133	1.2291	0.9893	1.7413	0.4116	0.7622
2938			stearoyl-arachidonoyl-glycerol (18:0/20:4) [1]*	LC/MS pos late	57450	C00165	HMDB0007170	6438587	0.6473	1	0.775	0.7318	0.0593	0.5349	0.2801	0.317	0.8375	0.6905	0.5105	0.5493	0.9934	1	0.4127	0.6848	0.8093	0.9634	0.6131	0.4829	0.805	0.7131	0.2824	0.5511	1.0091	1.6577	1.374	1.2304	1.0453	0.9281	0.8904	1.1362	0.5007	0.5942	0.5039	0.6425	0.7958	1.1624	0.5701	1.1468
2939			stearoyl-arachidonoyl-glycerol (18:0/20:4) [2]*	LC/MS pos late	57449		HMDB0007170	6438587	0.7004	1	0.8247	0.7517	0.1136	0.6926	0.6864	0.5723	0.9776	0.7299	0.3958	0.4769	0.9259	1	0.9038	0.9273	0.6827	0.9187	0.6044	0.4781	0.9043	0.7479	0.5703	0.7296	1.0615	1.6594	1.3748	1.2429	0.7586	0.7006	0.6484	0.7433	0.4477	0.5843	0.4739	0.4837	0.764	1.2893	0.534	1.054
2940			oleoyl-arachidonoyl-glycerol (18:1/20:4) [1]*	LC/MS pos late	54960		HMDB0007228	9543786	0.6631	1	0.6145	0.6533	0.2712	0.8359	0.0137	0.0397	0.5746	0.5537	0.4638	0.5243	0.5303	1	0.4969	0.7362	0.3397	0.8503	0.8913	0.6093	0.3698	0.4479	0.2704	0.5409	1.1304	1.6507	1.541	1.0666	1.3117	1.0917	0.74	1.5329	0.5478	0.7093	0.7474	0.7948	0.6603	3.0218	0.5989	0.9959
2941			oleoyl-arachidonoyl-glycerol (18:1/20:4) [2]*	LC/MS pos late	54961		HMDB0007228	9543786	0.2853	0.9943	0.2942	0.4749	0.7043	0.9561	0.02	0.052	0.9786	0.7299	0.2979	0.404	0.5372	1	0.3229	0.6179	0.5114	0.8842	0.6458	0.5	0.5337	0.5634	0.6073	0.738	1.0542	1.474	1.758	0.9442	1.2971	0.9256	0.7897	1.2543	0.4124	0.5152	0.5755	0.6633	0.6583	3.3896	0.6627	0.8339
2942			linoleoyl-arachidonoyl-glycerol (18:2/20:4) [1]*	LC/MS pos late	54955		HMDB0007257	9543796	0.5694	1	0.4552	0.5798	0.2778	0.8359	0.0674	0.1215	0.5965	0.5666	0.7251	0.6751	0.0817	1	0.0028	0.0651	0.0271	0.4234	0.7913	0.5693	0.0936	0.1914	0.04	0.2676	1.293	1.7753	1.4594	1.7217	1.251	1.0529	0.9577	1.5332	0.4497	0.8957	0.7615	1.0345	0.6987	2.2491	0.7109	1.1459
2943			linoleoyl-arachidonoyl-glycerol (18:2/20:4) [2]*	LC/MS pos late	54956		HMDB0007257	9543796	0.6464	1	0.385	0.5314	0.6223	0.9307	0.0328	0.0731	0.3764	0.4405	0.7331	0.6751	0.0958	1	0.0047	0.0852	0.0272	0.4234	0.2642	0.2811	0.8744	0.739	0.1326	0.4372	1.7997	1.9765	1.4124	1.4948	0.9133	1.053	1.9956	1.2152	0.4994	1.0423	0.8984	1.0913	0.913	2.524	1.134	0.9756
3001		Sphingolipid Synthesis	sphinganine	LC/MS pos late	17769	C00836	HMDB0000269	3126	0.069	0.7467	0.2215	0.4179	0.5574	0.9235	0.2275	0.2756	0.1461	0.238	0.0034	0.0374	0.5528	1	0.5513	0.7594	0.6332	0.9016	0.177	0.2155	0.0859	0.1813	0.2315	0.5194	1.4087	1.1952	0.9857	1.2804	1.4559	0.6782	2.0003	1.8843	1.1477	0.9858	0.9691	0.9535	0.8417	0.6768	1.1897	1.3765
3002			sphinganine-1-phosphate	LC/MS pos late	52605		HMDB0001383	520	0.5707	1	0.9364	0.7892	0.8039	0.9988	0.4129	0.4137	0.3894	0.45	0.0011	0.0215	0.3423	1	0.7591	0.8733	0.7525	0.9359	0.1653	0.2065	0.2682	0.3693	0.0131	0.1973	1.8411	1.9234	1.6295	1.8476	1.8311	0.8115	2.1189	2.1998	1.0739	1.0063	0.9032	1.1264	1.2356	0.8933	1.724	1.6292
3003			sphingadienine	LC/MS pos late	57426			6449795	0.0199	0.514	0.0115	0.097	0.973	1	0.1382	0.1977	0.9551	0.7299	0.0079	0.0543	0.5238	1	0.3689	0.6526	0.8608	0.9883	0.3372	0.3353	0.8164	0.7183	0.2371	0.5194	1.3309	1.2256	0.6236	0.6057	1.1757	0.4318	0.7451	1.1214	1.1088	0.9152	1.2678	0.7967	0.6725	0.4928	0.585	0.7917
3010		Dihydroceramides	N-palmitoyl-sphinganine (d18:0/16:0)	LC/MS pos late	52604		HMDB11760	5283572	0.7971	1	0.0692	0.2548	0.4124	0.893	0.9329	0.6954	0.574	0.5537	0.2931	0.4026	0.4354	1	0.463	0.7153	0.5152	0.8868	0.1635	0.2065	0.3253	0.4133	0.9246	0.8563	1.0713	1.3412	1.4351	0.6941	1.6073	1.0147	1.5586	1.2446	0.7734	0.7144	1.1372	0.693	1.0314	1.4004	0.6897	0.8523
3022		Ceramides	N-palmitoyl-sphingosine (d18:1/16:0)	LC/MS pos late	44877		HMDB0004949	5283564	0.9827	1	0.9962	0.7905	0.4424	0.8959	0.1632	0.2194	0.3192	0.3995	0.0685	0.1678	0.3099	1	0.0923	0.3472	0.4319	0.8714	0.0802	0.1223	0.0595	0.1413	0.9633	0.8563	0.9352	1.0711	0.9315	0.9505	1.2315	0.9452	1.5401	1.4269	0.7918	0.8255	0.8806	0.9081	0.9004	0.8659	1.1088	1.1634
3026			N-stearoyl-sphingosine (d18:1/18:0)*	LC/MS pos late	54979		HMDB0004950	5283565	0.722	1	0.5764	0.6303	0.3498	0.893	0.0101	0.0313	0.0501	0.115	0.0632	0.161	0.5374	1	0.0264	0.1829	0.65	0.9016	0.0108	0.0311	0.0486	0.1232	0.8184	0.8224	1.026	1.2315	0.9359	1.1777	1.4591	1.0432	2.391	1.9674	0.831	0.828	0.8825	1.2188	1.0152	0.9061	1.5254	1.4538
3032			N-palmitoyl-sphingadienine (d18:2/16:0)*	LC/MS pos late	57416		HMDB0240686		0.9623	1	0.5977	0.6463	0.117	0.6993	0.132	0.1917	0.7669	0.6509	0.0196	0.08	0.2031	1	0.304	0.598	0.5011	0.8793	0.7282	0.5431	0.2845	0.3821	0.7382	0.798	0.5651	0.9592	0.6585	0.5254	1.1431	0.4571	0.9932	1.5007	0.3491	0.461	0.5926	0.611	0.6073	0.4667	0.6572	1.0034
3053			ceramide (d18:2/24:1, d18:1/24:2)*	LC/MS pos late	57443		HMDB0240679 HMDB0240680		0.5891	1	0.4177	0.5522	0.2	0.7618	0.0764	0.1314	0.1867	0.2816	0.0178	0.0769	0.6422	1	0.0386	0.2287	0.4667	0.8714	0.0042	0.0147	0.0183	0.0592	0.6841	0.7806	0.8687	1.0478	0.7782	0.9552	1.1515	0.8348	1.4817	1.3918	0.8591	0.9003	0.9057	1.0997	0.9772	0.8736	1.4381	1.4118
3058		Hexosylceramides (HCER)	glycosyl-N-palmitoyl-sphingosine (d18:1/16:0)	LC/MS pos late	53013				0.498	1	0.5084	0.6014	0.3273	0.8748	0.0783	0.1339	0.0152	0.0529	0.1182	0.2255	0.729	1	0.4387	0.699	0.8259	0.9723	0.0338	0.0696	0.0166	0.055	0.0331	0.253	0.6316	0.748	0.6334	0.7363	1.2136	0.9123	1.657	1.8196	0.8611	0.796	0.8919	0.9315	0.9068	0.7855	1.2759	1.366
3059			glycosyl-N-stearoyl-sphingosine (d18:1/18:0)	LC/MS pos late	52234				0.1236	0.9067	0.3021	0.4794	0.3051	0.8495	0.1444	0.2027	0.438	0.4798	0.0514	0.1468	0.1316	1	0.7691	0.8776	0.8692	0.9883	0.2587	0.2779	0.1323	0.2442	0.9219	0.8563	0.4821	0.5193	0.32	0.5237	0.9095	0.63	1.1557	1.1114	1.0241	0.9389	0.7335	1.0528	1.0727	1.0324	1.3997	1.5213
3083			glycosyl ceramide (d18:2/24:1, d18:1/24:2)*	LC/MS pos late	57453				0.167	0.9488	0.9072	0.7792	0.9165	1	0.0412	0.0862	0.0843	0.1703	0.0954	0.202	0.121	1	0.512	0.7393	0.8184	0.9674	6.9004e-05	0.0006	1.6727e-06	8.9025e-05	0.0456	0.2794	0.5922	0.6598	0.4593	0.7912	1.008	0.7273	1.7179	1.488	0.9669	0.7794	0.6346	0.9528	0.555	0.7624	1.132	1.4318
3099		Dihydrosphingomyelins	myristoyl dihydrosphingomyelin (d18:0/14:0)*	LC/MS pos late	57365		HMDB0012085	44260138	0.9646	1	0.3666	0.5175	0.4162	0.893	0.0012	0.007	0.173	0.2666	0.8739	0.7358	0.822	1	0.9347	0.9273	0.9186	0.9883	0.0517	0.0917	0.7831	0.7078	0.3828	0.6298	0.932	1.0628	0.9692	0.8543	1.1102	1.1103	0.7707	0.9354	1.1029	1.0944	1.0807	1.0722	0.9746	1.1135	0.7564	1.0142
3100			palmitoyl dihydrosphingomyelin (d18:0/16:0)*	LC/MS pos late	52434		HMDB0010168	9939965	0.3091	1	0.9179	0.7812	0.8979	1	0.6489	0.5496	0.0599	0.131	0.4454	0.511	0.7761	1	0.5801	0.7726	0.9295	0.9883	0.6878	0.5248	0.0204	0.0635	0.4044	0.6464	0.9012	0.9274	0.8384	0.9009	1.0259	0.9861	1.0773	1.1912	0.9611	0.964	0.9617	0.9879	0.9728	1.053	1.0026	1.1624
3101			behenoyl dihydrosphingomyelin (d18:0/22:0)*	LC/MS pos late	57331		HMDB0012091	44260132	0.5376	1	0.7942	0.7387	0.5224	0.9149	0.5898	0.5162	0.704	0.6195	0.0365	0.1187	0.2847	1	0.118	0.3791	0.0706	0.5956	0.4384	0.3925	0.6052	0.6096	0.0408	0.2699	1.3175	1.3813	1.1985	1.2878	1.3938	1.0881	1.3131	1.3381	1.0535	0.849	0.9243	0.8814	1.0796	0.8711	0.9849	0.9939
3102			sphingomyelin (d18:0/18:0, d19:0/17:0)*	LC/MS pos late	57473		HMDB0012087	44260130	0.2918	1	0.0978	0.301	0.2943	0.8491	0.0003	0.0031	1.2125e-05	0.0003	0.0155	0.0733	0.4026	1	0.2617	0.5502	0.55	0.8899	0.0024	0.0095	9.6542e-05	0.0011	0.9514	0.8563	0.9709	1.0955	0.8689	1.1605	1.3435	1.0891	1.9453	2.0912	0.9608	0.9204	0.8914	1.0613	0.9415	0.9571	1.2499	1.3473
3103			sphingomyelin (d18:0/20:0, d16:0/22:0)*	LC/MS pos late	57476		HMDB0012090		0.7774	1	0.5847	0.6381	0.5896	0.9304	0.5586	0.4983	0.8592	0.6994	0.0744	0.1738	0.1495	1	0.4804	0.7313	0.0315	0.4422	0.8269	0.5848	0.3129	0.407	0.0921	0.3924	1.1377	1.2909	1.1139	1.1549	1.4698	1.061	1.4033	1.6394	1.064	0.7472	0.827	0.9221	0.944	0.7937	0.9892	1.1135
3104		Sphingomyelins	palmitoyl sphingomyelin (d18:1/16:0)	LC/MS pos late	37506		HMDB0010169	9939941	0.0832	0.8284	0.3271	0.4932	0.5785	0.9254	0.0001	0.0014	4.6777e-06	0.0001	0.0677	0.1678	0.1054	1	0.4611	0.7153	0.4031	0.8581	0.0005	0.0027	5.6611e-06	0.0001	0.9422	0.8563	0.8746	0.8549	0.8043	0.9243	1.0104	0.9337	1.2319	1.2869	0.9808	0.9372	0.9072	1.0098	0.913	0.9048	1.0783	1.154
3105			hydroxypalmitoyl sphingomyelin (d18:1/16:0(OH))**	LC/MS pos late	62851				0.44	1	0.6074	0.6515	0.1721	0.7416	0.0098	0.031	0.0053	0.0274	0.2834	0.3945	0.0135	0.8429	0.8295	0.8979	0.3	0.8208	0.0356	0.0714	0.002	0.0117	0.3062	0.5638	0.8992	0.8331	0.8546	0.9391	1.0371	0.9685	1.1931	1.2098	0.9886	0.9343	0.8496	0.98	0.845	0.8952	0.9494	1.0252
3106			stearoyl sphingomyelin (d18:1/18:0)	LC/MS pos late	19503	C00550	HMDB0001348	6453725	0.0926	0.8604	0.017	0.1195	0.2193	0.7882	3.5972e-08	1.0453e-05	3.7652e-08	3.9664e-06	0.3064	0.4058	0.0485	1	0.2671	0.5557	0.4001	0.8581	2.9461e-06	5.3907e-05	7.4332e-07	6.9245e-05	0.9773	0.8563	0.7035	0.643	0.6383	0.9551	0.8273	0.7589	1.4851	1.4811	0.9787	0.8976	0.7783	1.0974	0.9101	0.8936	1.4473	1.4684
3107			behenoyl sphingomyelin (d18:1/22:0)*	LC/MS pos late	48492		HMDB0012103	44260125	0.1991	0.9488	0.9839	0.7905	0.0698	0.5985	0.0001	0.0014	0.0043	0.0229	0.2492	0.3672	0.0087	0.7645	0.5638	0.7644	0.03	0.4274	0.008	0.0247	0.0063	0.028	0.4113	0.6518	1.0363	0.9251	0.9536	1.0287	0.977	0.945	1.2943	1.199	1.0282	0.8856	0.8561	0.9937	0.9674	0.8987	1.1603	1.1488
3108			tricosanoyl sphingomyelin (d18:1/23:0)*	LC/MS pos late	52436		HMDB0012105		0.3956	1	0.6268	0.6615	0.2563	0.8161	0.0042	0.0171	0.0067	0.031	0.9222	0.7496	0.2855	1	0.9318	0.9273	0.3453	0.8503	0.0383	0.0743	7.2097e-05	0.0009	0.1717	0.4664	0.9434	0.8963	0.898	0.9726	1.0046	1.0169	1.2498	1.2329	1.027	0.9601	0.9455	1.0314	0.9138	1.0345	1.054	1.2327
3109			lignoceroyl sphingomyelin (d18:1/24:0)	LC/MS pos late	57330		HMDB0011697		0.2084	0.9488	0.7972	0.7405	0.0024	0.1071	4.1749e-06	0.0002	0.0005	0.0044	0.7057	0.6702	0.0085	0.7645	0.1613	0.4321	0.0095	0.2521	0.0457	0.0842	0.0016	0.0099	0.7274	0.7924	0.9566	0.7837	0.8858	0.969	0.8965	0.9119	1.2192	1.114	1.0575	0.8995	0.8832	0.9744	1.0066	0.9798	1.1435	1.2229
3110			sphingomyelin (d18:2/18:1)*	LC/MS pos late	57474		HMDB0001348	52931155	0.6214	1	0.0034	0.0501	0.2454	0.8049	0.0009	0.0058	7.4492e-05	0.0012	8.175e-05	0.0031	0.6954	1	0.0531	0.2634	0.7987	0.9586	0.0023	0.0093	6.3612e-05	0.0008	0.2733	0.5419	0.8325	0.9931	0.9088	1.2019	1.1593	0.7839	1.6252	1.7503	0.9348	0.9724	0.8915	1.1772	0.9695	0.8608	1.34	1.5064
3111			sphingomyelin (d18:2/23:1)*	LC/MS pos late	57482		HMDB0240668		0.7936	1	0.3455	0.5086	0.0047	0.1616	0.9962	0.6954	0.0934	0.18	0.1165	0.2234	0.7412	1	0.7564	0.8733	0.8838	0.9883	0.7863	0.5679	0.0385	0.1051	0.7203	0.7924	0.527	0.7714	0.5217	0.6266	1.0359	0.7976	1.0493	1.376	1.0769	1.1219	1.0197	1.1758	0.9258	0.9591	0.96	1.3261
3112			sphingomyelin (d18:2/24:2)*	LC/MS pos late	57479		HMDB0240644		0.2532	0.9535	0.044	0.2034	0.4031	0.893	0.0306	0.0697	0.0013	0.0092	0.1642	0.2813	0.3677	1	0.3413	0.6316	0.7623	0.9371	0.013	0.036	5.6276e-05	0.0007	0.8085	0.8202	0.5872	0.657	0.5521	0.7357	0.8822	0.7807	1.0497	1.1773	0.982	0.9635	0.9025	1.0437	0.8799	0.8616	1.0712	1.2703
3113			sphingomyelin (d17:1/14:0, d16:1/15:0)*	LC/MS pos late	62152				0.5106	1	0.2198	0.4179	0.2418	0.8049	0.4887	0.4635	0.0345	0.0871	0.7357	0.6753	0.4094	1	0.984	0.9273	0.7071	0.9206	0.2005	0.2346	0.1956	0.3114	0.2105	0.4987	1.0284	0.8738	0.9538	0.8615	1.1728	1.1376	0.9503	0.7728	1.2171	1.1473	1.0417	1.246	0.8527	1.0279	0.7149	0.7621
3114			sphingomyelin (d18:1/14:0, d16:1/16:0)*	LC/MS pos late	42463		HMDB0012097	11433862	0.6001	1	0.8795	0.7704	0.4628	0.8995	0.2436	0.2865	0.7064	0.6195	0.3588	0.4449	0.0311	1	0.9711	0.9273	0.0743	0.5956	0.8556	0.599	0.026	0.0787	0.0353	0.2618	0.9823	0.9468	0.9486	0.972	1.0551	1.0239	1.1191	1.0355	1.1262	1.0235	1.007	1.1204	0.9058	1.0079	0.9119	1.013
3115			sphingomyelin (d18:2/14:0, d18:1/14:1)*	LC/MS pos late	47154		HMDB0240637 HMDB0240612		0.7316	1	0.3346	0.5011	0.9028	1	0.0359	0.0786	0.0018	0.0116	0.7812	0.6907	0.1755	1	0.9405	0.9273	0.8706	0.9883	0.0026	0.0102	0.3689	0.4479	0.3264	0.5802	1.1919	1.1981	1.2519	1.1219	1.4876	1.4622	1.2581	1.1996	1.0772	1.0661	0.9791	1.0725	0.9558	0.9966	0.7425	0.8787
3116			sphingomyelin (d17:1/16:0, d18:1/15:0, d16:1/17:0)*	LC/MS pos late	52433		HMDB0240608 HMDB0240617		0.5666	1	0.309	0.4826	0.5926	0.9304	0.7658	0.6148	0.423	0.4712	0.4676	0.5245	0.9018	1	0.7814	0.8826	0.9826	0.9883	0.6058	0.4784	0.1021	0.2025	0.8501	0.835	0.8525	0.8231	0.8299	0.7974	0.9848	0.92	0.9779	1.0345	1.0925	1.0981	1.101	1.1167	0.9708	0.9978	0.9308	1.1097
3117			sphingomyelin (d17:2/16:0, d18:2/15:0)*	LC/MS pos late	57483		HMDB0240677		0.2345	0.9488	0.4806	0.5888	0.2245	0.7933	0.1115	0.1701	0.1645	0.2579	0.1987	0.3216	0.5811	1	0.841	0.9021	0.6023	0.8899	0.8048	0.5767	0.4336	0.4998	0.0202	0.2085	0.8771	0.6796	0.6501	0.7789	0.9464	1.1892	1.1383	1.1639	0.7677	0.6966	0.5718	0.839	0.6251	1.1862	0.5337	0.7576
3118			sphingomyelin (d18:2/16:0, d18:1/16:1)*	LC/MS pos late	42459		HMDB0240613 HMDB0240638		0.86	1	0.0084	0.0822	0.1615	0.7365	6.0212e-06	0.0002	0.0001	0.0015	0.0524	0.1471	0.1155	1	0.2003	0.4768	0.5764	0.8899	0.0007	0.0037	2.2461e-05	0.0004	0.4566	0.6799	0.977	1.0764	0.9897	1.1425	1.2036	1.1005	1.5415	1.4714	1.0121	0.9872	0.9351	1.0839	0.9894	1.0132	1.1729	1.251
3119			sphingomyelin (d18:1/17:0, d17:1/18:0, d19:1/16:0)	LC/MS pos late	52615		HMDB0240609 HMDB0240622 HMDB0240620	46891763	0.0762	0.7854	0.8933	0.7767	0.5331	0.9149	0.0197	0.0515	0.0001	0.0016	0.1071	0.2155	0.4695	1	0.5692	0.7658	0.4834	0.8744	0.0138	0.0372	1.016e-05	0.0002	0.8429	0.8319	0.7363	0.7152	0.653	0.7588	0.8761	0.7758	1.0532	1.2198	1.022	0.9702	0.9689	1.0702	0.8913	0.9323	1.0892	1.3067
3120			sphingomyelin (d18:1/18:1, d18:2/18:0)	LC/MS pos late	37529		HMDB0012101	6443882	0.542	1	0.0247	0.1444	0.3464	0.893	0.0008	0.0057	3.4757e-05	0.0007	0.0447	0.1354	0.1518	1	0.2932	0.5829	0.6761	0.9127	0.0016	0.0064	9.3077e-05	0.001	0.5287	0.7021	0.7896	0.8771	0.7784	0.9614	1.0927	0.9452	1.3665	1.4408	1.013	1.0055	0.921	1.1082	0.9554	0.9225	1.1968	1.2738
3121			sphingomyelin (d18:1/19:0, d19:1/18:0)*	LC/MS pos late	57475				0.7618	1	0.7897	0.7365	0.3022	0.8491	0.7826	0.621	0.0824	0.169	0.1482	0.2639	0.4138	1	0.3997	0.6734	0.5676	0.8899	0.3469	0.3428	0.0117	0.0447	0.7873	0.8132	0.7866	1.0054	0.7991	0.8548	1.1666	0.9117	1.1704	1.6203	0.9956	1.154	1.1536	1.2357	0.9204	1.0743	1.0565	1.4224
3122			sphingomyelin (d18:1/20:0, d16:1/22:0)*	LC/MS pos late	48490		HMDB0012102	44260124	0.087	0.8464	0.0274	0.1503	0.5302	0.9149	1.0617e-05	0.0003	2.1627e-06	7.1944e-05	0.0601	0.1584	0.1681	1	0.43	0.6954	0.4888	0.8744	3.8022e-05	0.0004	1.1954e-05	0.0002	0.5409	0.7062	0.7495	0.7501	0.6829	0.9686	0.8918	0.7681	1.3007	1.3542	0.9834	0.9254	0.8694	1.069	0.9316	0.891	1.3441	1.331
3123			sphingomyelin (d18:1/20:1, d18:2/20:0)*	LC/MS pos late	48491		HMDB0240610 HMDB0240632		0.2474	0.9488	0.0239	0.1437	0.5241	0.9149	0.0004	0.0033	0.0002	0.0024	0.0542	0.1497	0.1003	1	0.7537	0.8733	0.2307	0.7493	0.0005	0.0027	0.0001	0.0014	0.4481	0.6756	0.6819	0.6975	0.6802	0.9414	0.9112	0.7711	1.2617	1.2935	0.9946	0.8751	0.8055	1.0239	0.8708	0.8224	1.2606	1.2781
3124			sphingomyelin (d18:1/20:2, d18:2/20:1, d16:1/22:2)*	LC/MS pos late	57481				0.9738	1	0.0376	0.191	0.0262	0.36	0.0684	0.1223	0.0178	0.0586	0.0127	0.0675	0.7013	1	0.4258	0.695	0.9704	0.9883	0.177	0.2155	0.028	0.0832	0.05	0.2889	0.6016	0.9505	0.5562	0.9819	1.3598	0.717	1.9664	2.287	0.8859	1.0424	0.8188	1.3183	1.0751	0.792	1.5088	1.8814
3125			sphingomyelin (d18:1/21:0, d17:1/22:0, d16:1/23:0)*	LC/MS pos late	52495		HMDB0240621 HMDB0240611 HMDB0240619		0.8017	1	0.566	0.6268	0.9002	1	0.2114	0.262	0.0455	0.1077	0.1695	0.2871	0.4508	1	0.6779	0.8376	0.6573	0.9059	0.2097	0.2418	0.0023	0.0135	0.2521	0.5282	0.9132	0.9315	0.9135	0.9368	1.0066	0.9321	1.1419	1.2125	1.035	0.9999	0.9653	1.0829	0.854	0.97	0.946	1.0982
3126			sphingomyelin (d18:2/21:0, d16:2/23:0)*	LC/MS pos late	57480		HMDB0240676		0.9147	1	0.8232	0.7514	0.1375	0.7365	0.1217	0.181	0.5983	0.5666	0.3061	0.4058	0.1623	1	0.144	0.4165	0.0751	0.5956	0.773	0.5627	0.4461	0.5092	0.8972	0.8476	0.6202	1.1528	0.8375	0.6842	1.307	0.796	0.9141	1.7741	0.5046	1.1292	0.8528	1.0043	0.6719	0.8162	0.5148	1.2103
3127			sphingomyelin (d18:1/22:1, d18:2/22:0, d16:1/24:1)*	LC/MS pos late	48493		HMDB0012104		0.6135	1	0.5286	0.6112	0.6572	0.9454	4.4797e-05	0.0007	7.0971e-05	0.0012	0.2932	0.4026	0.1636	1	0.4376	0.6987	0.5707	0.8899	0.0005	0.0027	0.0002	0.0021	0.7106	0.7924	0.7928	0.7848	0.792	0.8466	0.9371	0.8678	1.3589	1.3457	0.9757	0.9138	0.8427	1.0428	0.9373	0.8879	1.292	1.3039
3128			sphingomyelin (d18:1/22:2, d18:2/22:1, d16:1/24:2)*	LC/MS pos late	57477		HMDB0240672 HMDB0240670 HMDB0240669		0.1424	0.9488	0.0061	0.0674	0.9226	1	0.001	0.0065	5.951e-05	0.0011	0.0102	0.0631	0.3366	1	0.067	0.2989	0.9551	0.9883	0.0011	0.0049	1.0894e-05	0.0002	0.2765	0.5454	0.6309	0.6608	0.5912	0.8723	0.9026	0.721	1.2069	1.3241	0.8857	0.8807	0.7871	1.0482	0.9244	0.8285	1.2367	1.4119
3129			sphingomyelin (d18:2/23:0, d18:1/23:1, d17:1/24:1)*	LC/MS pos late	52435		HMDB0240634 HMDB0011696 HMDB0240614	134757653	0.8935	1	0.2774	0.4642	0.8648	1	0.0953	0.1515	0.025	0.073	0.5027	0.5464	0.1423	1	0.7388	0.8675	0.2757	0.797	0.0464	0.0849	7.6336e-05	0.0009	0.1063	0.4055	0.9443	0.9932	0.9221	0.9998	1.1313	1.1274	1.3213	1.3724	1.0586	0.9691	0.9437	1.0288	0.9015	1.0192	1.0318	1.235
3130			sphingomyelin (d18:1/24:1, d18:2/24:0)*	LC/MS pos late	47153		HMDB0012107	44260126	0.4395	1	0.154	0.3525	0.2361	0.8049	5.8748e-06	0.0002	0.0078	0.0336	0.9036	0.7412	0.0058	0.7645	0.4489	0.7065	0.0338	0.4451	0.0012	0.0052	0.0035	0.0181	0.8073	0.8202	0.9426	0.8615	0.8556	1.1021	0.9793	1.0635	1.6357	1.2823	1.1622	0.9153	0.8319	1.0727	1.0119	1.0159	1.4316	1.3766
3131			sphingomyelin (d18:2/24:1, d18:1/24:2)*	LC/MS pos late	52437		HMDB0240636 HMDB0240615	85336023	0.1983	0.9488	0.0037	0.0521	0.8604	1	2.9944e-06	0.0001	5.5361e-06	0.0002	0.0861	0.191	0.0944	1	0.3755	0.6594	0.3602	0.8549	4.7639e-06	7.9243e-05	1.3661e-07	2.2568e-05	0.6845	0.7806	0.7286	0.7619	0.6667	0.9331	0.9494	0.8692	1.348	1.3309	0.9864	0.9074	0.8513	1.0356	0.9085	0.9179	1.2708	1.3591
3132			sphingomyelin (d18:1/25:0, d19:0/24:1, d20:1/23:0, d19:1/24:0)*	LC/MS pos late	57478		HMDB0240671 HMDB0240675 HMDB0240673 HMDB0240674		0.221	0.9488	0.2109	0.409	0.364	0.893	0.9436	0.6954	0.4698	0.499	0.2226	0.3435	0.9929	1	0.4732	0.7279	0.9827	0.9883	0.0871	0.1286	0.7217	0.6795	0.4385	0.6732	1.2188	1.1417	1.0575	0.9319	1.597	1.3973	1.6352	1.8466	0.9072	0.9074	0.8935	0.8839	0.7857	0.7398	0.5584	0.9364
3135		Ceramide PEs	palmitoyl-sphingosine-phosphoethanolamine (d18:1/16:0)	LC/MS pos late	62984				0.2939	1	0.7848	0.734	0.2433	0.8049	0.8468	0.6546	0.0983	0.1856	0.6859	0.6542	0.3312	1	0.5722	0.7658	0.8695	0.9883	0.7528	0.5558	0.2066	0.3176	0.5902	0.7332	0.3842	0.6052	0.584	0.4251	0.5581	0.4612	0.6698	0.9753	0.4369	0.4644	0.6239	0.5395	0.5823	0.7853	0.5012	0.9827
3160		Sphingosines	sphingosine	LC/MS pos late	17747	C00319	HMDB0000252	5280335	0.0417	0.6653	0.1792	0.3813	0.5979	0.9304	0.928	0.6954	0.4167	0.4687	0.0102	0.0631	0.7088	1	0.2102	0.4908	0.4118	0.8591	0.6854	0.524	0.3214	0.4123	0.1737	0.4671	1.4667	1.2499	0.8877	1.1112	1.1914	0.6729	1.2024	1.3271	1.3044	1.0348	1.2287	0.9787	0.9282	0.7454	1.0116	1.1758
3162			sphingosine 1-phosphate	LC/MS polar	34445	C06124	HMDB0000277	5283560	0.4143	1	0.4828	0.5888	0.6565	0.9454	0.9955	0.6954	0.8176	0.6782	0.0364	0.1187	0.3941	1	0.5243	0.7499	0.3577	0.854	0.4498	0.3982	0.972	0.763	0.0502	0.2889	1.3173	1.4085	1.1879	1.199	1.178	0.8864	1.1843	1.2356	1.1156	0.9932	1.023	1.043	1.1685	0.9783	1.324	1.1935
3176		Mevalonate Metabolism	3-hydroxy-3-methylglutarate	LC/MS polar	531	C03761	HMDB0000355	1662;5459993	0.1994	0.9488	0.2721	0.4599	0.1978	0.7618	0.0002	0.0017	0.0005	0.0043	0.1079	0.216	0.075	1	0.4562	0.7113	0.3396	0.8503	0.464	0.4043	0.1107	0.2152	0.5019	0.69	0.9997	0.8732	0.8501	0.9142	0.8859	0.7819	1.2365	1.2059	1.0269	0.9558	0.9166	1.0225	1.232	1.1796	1.317	1.4122
3178			mevalonate	LC/MS polar	39583	C02104	HMDB0000227	449	0.7283	1	0.689	0.6945	0.2235	0.7933	0.0431	0.0892	0.0484	0.1121	0.3199	0.4161	0.2822	1	0.5893	0.7749	0.8087	0.9634	0.0009	0.0043	0.0064	0.0282	0.8551	0.8366	1.0411	1.2164	1.0895	0.9662	1.1685	1.3328	0.9036	0.9393	1.0633	1.0198	1.271	1.1398	1.0834	1.1707	0.6843	0.7438
3193		Sterol	cholesterol	LC/MS pos late	63	C00187	HMDB0000067	6432564;11025495;5997	0.0964	0.8604	0.5211	0.6098	0.5337	0.9149	0.6647	0.5593	0.1159	0.2058	0.7324	0.6751	0.9008	1	0.9647	0.9273	0.6196	0.8899	0.4942	0.4199	0.3547	0.4373	0.0836	0.3758	1.2369	1.3188	1.4841	1.1673	1.2567	1.2319	1.226	1.1244	0.9759	0.9361	0.9847	0.9732	1.0179	1.1302	0.9562	1.0932
3194			cholesterol sulfate	LC/MS polar	35324	C18043	HMDB00653	65076	0.4164	1	0.0491	0.209	0.1588	0.7365	0.1143	0.1733	0.0846	0.1703	0.8104	0.7041	0.1051	1	0.3541	0.6455	0.0469	0.5255	0.0839	0.1251	0.8337	0.7243	0.4911	0.6879	1.0147	0.9309	1.0742	0.8928	1.0622	1.0437	0.9691	0.9694	1.0799	0.961	0.9812	1.0273	1.1646	1.1038	1.0594	1.1486
3207			7-alpha-hydroxy-3-oxo-4-cholestenoate (7-Hoca)	LC/MS neg	36776	C17337	HMDB0012458	3081085	0.6474	1	0.9952	0.7905	0.3033	0.8491	0.0002	0.0017	0.0318	0.0839	0.205	0.3263	0.3071	1	0.1802	0.4545	0.6167	0.8899	0.047	0.0857	0.0761	0.1673	0.8161	0.8224	1.0455	0.9739	0.9881	1.0514	1.0742	0.9732	1.5655	1.2936	0.8688	0.8992	0.7686	1.0011	0.9104	0.9008	1.1282	1.0753
3210			3beta-hydroxy-5-cholestenoate	LC/MS neg	54805	C17333	HMDB0012453	165511	0.5386	1	0.191	0.3868	0.1661	0.7416	0.197	0.2471	0.774	0.6549	0.0039	0.0422	0.4874	1	0.1479	0.4209	0.3463	0.8503	0.4963	0.4204	0.8895	0.7403	0.1093	0.4055	0.798	1.0365	0.9218	0.9939	1.2707	0.8352	1.5242	1.2769	0.9119	1.05	0.8709	1.1637	1.27	1.0024	1.3637	1.2405
3220			4-cholesten-3-one	LC/MS pos late	38125	C00599	HMDB0000921	91477	0.9682	1	0.5019	0.5997	0.5802	0.9254	0.0148	0.0417	0.5211	0.5281	0.8632	0.7307	0.225	1	0.4415	0.699	0.6024	0.8899	0.0731	0.1145	0.0702	0.1578	0.0023	0.1074	1.2854	1.0941	1.7139	1.5102	0.7531	0.7893	1.1937	0.8819	0.9372	0.8351	0.7294	0.7905	0.7158	1.2317	0.9964	0.9948
3225			campesterol	LC/MS pos late	33997	C01789	HMDB0002869	173183	0.3217	1	0.3871	0.5318	0.8062	0.9989	0.3855	0.3948	0.4081	0.4647	0.957	0.7555	0.5783	1	0.3787	0.6597	0.5652	0.8899	0.2027	0.2357	0.312	0.407	0.7651	0.8059	1.1637	1.0703	1.3938	0.9547	1.1008	1.0827	0.9057	0.9001	1.598	1.4738	1.4541	1.5984	0.8377	0.8873	0.7001	0.9184
3249		Pregnenolone Steroids	17alpha-hydroxypregnanolone glucuronide	LC/MS neg	47403				0.1484	0.9488	0.0613	0.2385	0.04	0.4358	0.0004	0.0033	0.1347	0.2269	0.0404	0.1272	0.5241	1	0.6997	0.849	0.6692	0.9116	0.9479	0.6337	0.5761	0.593	0.8632	0.8401	0.4618	0.9714	0.833	1.3172	1.2501	0.7259	0.7124	0.874	2.0976	1.874	1.8322	1.9597	1.2613	1.2389	1.2517	1.059
3261			pregnenediol disulfate (C21H34O8S2)*	LC/MS neg	32562				0.6492	1	0.1826	0.3835	0.5057	0.9149	0.4051	0.4086	0.605	0.5708	0.1378	0.2533	0.3684	1	0.152	0.4209	0.6402	0.9016	0.3876	0.3649	0.7053	0.6707	0.9881	0.8563	1.0594	1.0926	1.8127	2.5072	1.3728	0.6706	1.6117	1.7204	0.8434	0.7712	0.5817	1.2033	0.5223	0.4968	0.5861	0.4971
3263			pregnenetriol disulfate*	LC/MS neg	62921				0.9679	1	0.6492	0.6743	0.1017	0.6829	0.5339	0.4871	0.6713	0.6062	0.266	0.3799	0.0953	1	0.3861	0.6643	0.9416	0.9883	0.3148	0.3169	0.473	0.5244	0.985	0.8563	1.0612	0.8793	1.4046	3.3861	1.1625	0.5908	1.6697	1.8928	1.1029	0.9264	0.4343	1.6187	0.5866	0.4556	0.6879	0.6395
3284		Progestin Steroids	pregnanediol-3-glucuronide	LC/MS neg	40708		HMDB0010318	123796	0.0437	0.6653	0.5728	0.6294	0.0062	0.1671	0.0683	0.1223	0.2445	0.3384	0.0114	0.0657	0.6737	1	0.7375	0.8672	0.9124	0.9883	0.9832	0.6339	0.6967	0.6673	0.6333	0.7515	3.2316	19.3616	11.147	5.8693	8.4623	1.4137	8.0853	6.6406	1.0419	1.1537	0.9945	1.3776	0.5054	0.3678	0.5094	0.3651
3298		Corticosteroids	corticosterone	LC/MS neg	5983	C02140	HMDB0001547	5753	0.9165	1	0.8402	0.7588	0.3604	0.893	0.5874	0.5157	0.3894	0.45	0.7178	0.6719	0.0168	0.9097	0.9887	0.9273	0.3532	0.8503	0.9169	0.6206	0.4327	0.4998	0.8218	0.8247	1.4955	2.1449	1.5023	1.537	1.7881	1.6949	1.7022	1.3196	1.0733	0.7835	0.5651	1.1138	0.9746	0.8932	0.8964	1.0072
3306			cortisol	LC/MS neg	1712	C00735	HMDB0000063	5754	0.9071	1	0.951	0.7905	0.8058	0.9989	0.7631	0.6135	0.5333	0.5344	0.6552	0.6313	0.0189	0.9645	0.2807	0.5649	0.0498	0.5293	0.3723	0.3567	0.1854	0.3082	0.6257	0.7484	1.3636	1.4387	1.3421	1.3927	1.2261	1.3035	1.2065	1.1399	1.0795	0.8327	0.8063	0.957	0.8828	0.9835	1.055	1.0543
3311			tetrahydrocortisol glucuronide	LC/MS neg	64411				0.8193	1	0.4623	0.583	0.2028	0.7618	0.3481	0.3668	0.343	0.4159	0.9398	0.7555	0.298	1	0.5217	0.7484	0.6485	0.9016	0.2247	0.2538	0.7155	0.6774	0.7191	0.7924	1.3652	1.0935	1.2644	1.3278	1.347	1.3576	1.1894	1.1495	0.9246	0.7947	0.7315	0.9408	0.9779	1.0903	1.2392	1.0508
3316			cortisone	LC/MS neg	1769	C00762	HMDB0002802	222786	0.3648	1	0.0737	0.2614	0.0131	0.2594	0.7348	0.5988	0.6993	0.6195	0.1532	0.2701	0.0057	0.7645	0.0727	0.3064	0.0116	0.2521	0.391	0.3662	0.6499	0.639	0.1086	0.4055	1.1628	0.9703	1.0812	1.0064	1.1611	1.0559	1.136	1.124	1.0746	0.8984	0.8878	0.9478	1.0023	0.9003	0.9498	1.0332
3324			tetrahydrocortisone glucuronide (5)	LC/MS neg	64591				0.7169	1	0.4178	0.5522	0.0895	0.6547	0.1177	0.1759	0.0847	0.1703	0.9014	0.7409	0.1059	1	0.8142	0.8969	0.7175	0.9234	0.8551	0.599	0.6673	0.6485	0.402	0.6451	1.5143	1.1146	1.3187	1.2391	1.5281	1.5936	1.1426	1.1302	0.7934	0.7166	0.5665	0.7073	0.9463	1.1038	0.9157	0.8843
3337		Androgenic Steroids	11-ketoetiocholanolone glucuronide	LC/MS neg	47135				0.3627	1	0.2249	0.4184	0.4105	0.893	0.0206	0.0529	0.0876	0.1721	0.6242	0.6176	0.4264	1	0.645	0.8134	0.928	0.9883	0.6421	0.4986	0.2158	0.3293	0.0989	0.3986	1.1681	1.2319	0.9693	1.4982	1.2209	1.0973	0.8905	0.9758	1.0572	1.0109	0.9571	1.1535	0.8348	1.1	0.8946	0.7394
3338			dehydroepiandrosterone sulfate (DHEA-S)	LC/MS neg	32425	C04555	HMDB0001032	12594	0.8109	1	0.8525	0.7627	0.1099	0.6907	0.5314	0.4871	0.5888	0.5639	0.0485	0.1402	0.0536	1	0.7134	0.855	0.3062	0.824	0.3219	0.3231	0.2631	0.369	0.4588	0.6799	1.3548	1.0284	1.4579	1.3946	1.2486	0.8911	1.3904	1.3934	0.8855	0.7964	0.7774	0.8485	1.2804	1.2312	1.4723	1.5062
3340			16a-hydroxy DHEA 3-sulfate	LC/MS neg	38168		HMDB0062544	20848950	0.8146	1	0.6471	0.6742	0.1743	0.7416	0.9586	0.6954	0.682	0.6106	0.0816	0.1843	0.0509	1	0.0664	0.2979	0.384	0.8549	0.1808	0.2191	0.1668	0.2886	0.4996	0.69	1.1585	0.8631	1.19	1.0488	0.8935	0.6618	0.8782	0.8848	0.4719	0.4138	0.3371	0.3402	1.2224	1.2945	1.5018	1.509
3341			androsterone glucuronide	LC/MS neg	61846	C11135	HMDB0002829	114833	0.1054	0.8736	0.0054	0.0631	0.0021	0.1065	0.7714	0.6169	0.9207	0.7265	0.1285	0.2402	0.6884	1	0.3232	0.6179	0.472	0.8714	0.0858	0.1272	0.0565	0.1362	0.2071	0.4922	0.5274	0.705	0.635	0.6975	0.7657	0.5989	0.7954	0.7651	2.7045	2.8619	2.8	3.053	1.8374	2.0891	2.0744	2.1758
3343			epiandrosterone sulfate	LC/MS neg	33973	C04555	HMDB0062657	9929317	0.0526	0.7112	0.0257	0.1474	0.3844	0.893	0.1154	0.1743	0.0343	0.0871	0.006	0.0498	0.4734	1	0.2519	0.5379	0.7847	0.9499	0.137	0.1816	0.0829	0.178	0.816	0.8224	0.659	0.674	0.8574	0.8873	0.7779	0.4938	1.2019	1.3181	2.7605	2.6721	2.8481	3.5995	1.2811	1.4744	1.7337	1.6363
3354			etiocholanolone glucuronide	LC/MS neg	47112		HMDB0004484	270605	0.1038	0.8736	0.0004	0.018	0.0284	0.3725	0.3014	0.3342	0.1357	0.2269	0.5714	0.5869	0.7496	1	0.5275	0.7524	0.8288	0.9726	0.0727	0.1144	0.0334	0.0943	0.1863	0.4759	0.749	0.9234	0.926	1.1538	0.5645	0.5448	0.6792	0.671	2.2775	2.1665	2.0344	2.2539	1.2976	1.4915	1.6267	1.6772
3358			11beta-hydroxyetiocholanolone glucuronide*	LC/MS neg	64418				0.5705	1	0.0119	0.0983	0.1855	0.7572	0.9405	0.6954	0.8947	0.7158	0.2644	0.3789	0.6839	1	0.1924	0.471	0.4196	0.8591	0.1079	0.1495	0.038	0.1043	0.2569	0.5293	1.0514	1.2487	1.166	1.6636	1.3132	1.1551	1.4939	1.3701	1.3603	1.4634	1.2526	1.5653	0.8496	1.0641	1.2279	1.2336
3364			androstenediol (3beta,17beta) disulfate (1)	LC/MS neg	37202	C04295	HMDB0240313	87120982	0.6616	1	0.081	0.2718	0.0237	0.3411	0.4796	0.4577	0.2742	0.3596	0.0358	0.1182	0.8957	1	0.3293	0.6227	0.5546	0.8899	0.2292	0.2566	0.2061	0.3175	0.0503	0.2889	1.8997	1.2281	1.7542	1.3613	1.6046	0.9783	1.2549	1.1112	1.5631	1.4389	1.281	1.5255	2.0494	1.5173	1.8492	1.835
3387			5alpha-androstan-3beta,17beta-diol disulfate	LC/MS neg	37190	C12525	HMDB00493	90186325	0.1487	0.9488	0.3053	0.4794	0.405	0.893	0.5985	0.5223	0.5989	0.5666	0.0145	0.0709	0.8953	1	0.3605	0.6507	0.4163	0.8591	0.1688	0.2097	0.2968	0.3935	0.1795	0.4725	0.9992	0.6835	1.0771	0.9322	0.8986	0.5052	0.9702	0.855	3.5313	3.5088	3.3846	4.4348	1.5386	1.5135	1.3772	1.3333
3402			11beta-hydroxyandrosterone glucuronide	LC/MS neg	63251		HMDB0010351		0.7635	1	0.1476	0.3488	0.0949	0.6573	0.9983	0.6954	0.4136	0.4685	0.8809	0.7399	0.9178	1	0.0721	0.3064	0.4191	0.8591	0.0245	0.0552	0.0193	0.061	0.2522	0.5282	0.9018	1.1369	0.9876	1.1618	1.1046	1.0831	1.1575	1.2603	1.3646	1.4104	1.2647	1.6457	1.023	1.224	1.7081	1.4295
3403			dehydroandrosterone glucuronide	LC/MS neg	63929				0.9204	1	0.0173	0.1195	0.1179	0.6993	0.0741	0.1294	0.0456	0.1077	0.5798	0.5919	0.3783	1	0.1966	0.4754	0.1272	0.6517	0.0036	0.0133	0.0034	0.0178	0.119	0.4162	1.2418	1.4982	1.2812	1.7587	1.6406	1.4996	1.9533	1.9402	2.1201	2.3676	2.1871	2.6269	1.6292	2.3922	2.6524	2.7629
3454		Primary Bile Acid Metabolism	cholate	LC/MS neg	22842	C00695	HMDB0000619	221493	0.9895	1	0.935	0.7892	0.4923	0.9149	0.9865	0.6954	0.9807	0.7299	0.4239	0.4965	0.5569	1	0.0727	0.3064	0.2059	0.7356	0.5917	0.474	0.5148	0.5521	0.1054	0.4055	1.8644	0.6555	1.8873	1.8735	1.271	1.3289	1.4895	1.3575	1.9492	1.2349	18.6681	1.0151	5.903	39.5273	2.3005	2.122
3455			glycocholate	LC/MS neg	18476	C01921	HMDB0000138	10140	0.6562	1	0.1065	0.3204	0.1417	0.7365	0.2721	0.3104	0.6896	0.6147	0.5691	0.5866	0.7355	1	0.5553	0.7609	0.3889	0.8549	0.9919	0.6339	0.273	0.3731	0.6277	0.7484	1.9431	0.9108	1.5848	0.7945	1.036	1.1721	1.911	1.3509	1.1526	0.6904	1.5666	1.0362	2.2848	2.6094	1.6126	4.1338
3456			taurocholate	LC/MS neg	18497	C05122	HMDB0000036	46783527;6675	0.9255	1	0.1526	0.3507	0.1041	0.6829	0.4996	0.4701	0.7448	0.6396	0.8041	0.7011	0.7144	1	0.9171	0.9273	0.5983	0.8899	0.3152	0.3169	0.8561	0.7338	0.1423	0.4472	2.3325	1.033	1.8919	0.7149	1.4235	0.995	1.6427	0.9559	0.8728	0.5388	2.3289	3.2571	2.5535	1.3728	1.8092	3.3875
3457			chenodeoxycholate	LC/MS neg	1563	C02528	HMDB0000518	10133	0.7883	1	0.7127	0.7061	0.9918	1	0.8657	0.6645	0.4935	0.5113	0.2702	0.3843	0.6197	1	0.2201	0.5046	0.6633	0.9091	0.5805	0.47	0.8475	0.7301	0.0442	0.2756	1.9924	1.4262	3.3587	2.0874	0.8176	1.2145	2.384	1.4916	1.2175	1.1972	2.8259	0.7826	1.9456	10.7171	2.823	2.6453
3462			glycochenodeoxycholate	LC/MS neg	32346	C05466	HMDB0000637	12544	0.955	1	0.1262	0.3361	0.4464	0.8959	0.2394	0.2849	0.4869	0.5079	0.5195	0.5547	0.9249	1	0.865	0.915	0.5451	0.8881	0.8077	0.5781	0.1899	0.3098	0.9852	0.8563	1.974	1.2658	1.9511	1.0075	0.8638	1.3651	1.5461	1.5069	1.4328	0.9964	0.698	0.8766	1.7804	1.6295	1.9402	4.5789
3463			taurochenodeoxycholate	LC/MS neg	18494	C05465	HMDB0000951	387316	0.867	1	0.1392	0.3456	0.3551	0.893	0.7421	0.6026	0.2597	0.3487	0.4085	0.4841	0.7768	1	0.683	0.8404	0.5835	0.8899	0.4169	0.3813	0.7569	0.6967	0.214	0.5023	2.7276	1.0842	1.8889	0.814	1.2217	1.1918	1.196	0.9645	1.7345	0.832	1.4007	2.284	2.8931	1.1072	1.6165	4.3132
3472			cholic acid glucuronide	LC/MS neg	62571		HMDB0002577	21252309	0.4626	1	0.0005	0.0185	0.0197	0.3041	0.022	0.0558	0.0554	0.1237	0.167	0.2845	0.2508	1	0.0051	0.0885	0.0438	0.5067	1.5517e-05	0.0002	0.0015	0.0097	0.1365	0.444	1.7311	0.3339	1.3273	0.1863	0.7158	1.448	0.2686	0.2923	5.6291	4.5179	6.4738	2.5119	7.1154	13.5239	0.8887	1.8248
3473			glycochenodeoxycholate glucuronide (1)	LC/MS neg	52983		HMDB0002579	44263370	0.7622	1	0.9663	0.7905	0.6914	0.9561	0.058	0.1098	0.1267	0.2197	0.7303	0.6751	0.8752	1	0.1685	0.4423	0.832	0.9726	0.1422	0.1877	0.066	0.1517	0.2943	0.5539	1.518	1.4973	1.3641	2.1392	1.3077	1.3941	2.3134	2.1547	0.9845	0.8517	0.7619	0.5819	1.0191	1.9186	1.7835	2.2041
3480		Secondary Bile Acid Metabolism	deoxycholate	LC/MS neg	1114	C04483	HMDB0000626	222528;440355	0.892	1	0.2988	0.479	0.5354	0.9149	0.7686	0.6163	0.9275	0.7292	0.8893	0.7409	0.992	1	0.2629	0.5502	0.5778	0.8899	0.0825	0.1245	0.2392	0.3481	0.6956	0.7856	1.7295	1.9261	1.5151	3.7416	1.2902	1.5649	2.9339	2.1522	0.9084	0.632	0.8372	0.4553	0.833	2.7562	2.1742	1.4409
3485			deoxycholic acid glucuronide	LC/MS neg	63610				0.8189	1	0.1395	0.3456	0.426	0.893	0.1971	0.2471	0.3325	0.4075	0.096	0.202	0.8364	1	0.0146	0.134	0.3728	0.8549	4.0159e-05	0.0004	0.0013	0.0087	0.0079	0.1635	0.9776	0.7442	0.96	0.6884	0.8876	1.4763	0.5857	0.6341	2.1991	2.6851	2.6583	1.5674	3.4444	9.0154	0.8219	1.1884
3488			glycodeoxycholate	LC/MS neg	18477	C05464	HMDB00631	3035026	0.852	1	0.1997	0.3998	0.6062	0.9304	0.6803	0.569	0.8617	0.7	0.7801	0.6906	0.9732	1	0.506	0.7393	0.5372	0.8868	0.4904	0.4189	0.1207	0.2305	0.9666	0.8563	2.6477	1.85	3.5256	1.7272	2.0265	4.3883	3.4295	3.1068	2.0659	0.7423	0.6882	0.5216	1.3451	1.4008	2.0843	3.8632
3490			taurodeoxycholate	LC/MS neg	12261	C05463	HMDB0000896	2733768	0.8329	1	0.1079	0.3207	0.4558	0.8995	0.3607	0.3745	0.0923	0.1783	0.528	0.5572	0.5139	1	0.9963	0.9273	0.5782	0.8899	0.3759	0.3576	0.8756	0.739	0.3036	0.5638	3.3033	1.6638	2.909	1.1715	2.5435	3.1295	2.2886	1.7973	2.1576	0.6259	1.0726	1.4586	2.6316	1.2344	1.5634	3.9469
3495			lithocholate	LC/MS neg	1483	C03990	HMDB0000761	9903	0.3773	1	0.88	0.7704	0.3765	0.893	0.4365	0.4281	0.9804	0.7299	0.4831	0.5325	0.299	1	0.3863	0.6643	0.7713	0.9417	0.4456	0.3966	0.7971	0.7108	0.7244	0.7924	1.7306	2.4747	1.2591	2.1289	1.1395	1.3547	1.4027	1.3271	1.0051	0.9041	0.6942	0.7302	1.0227	1.2679	1.4505	1.1531
3498			lithocholate sulfate (1)	LC/MS neg	62526			451489	0.8369	1	0.5414	0.6188	0.4075	0.893	0.8976	0.6825	0.5214	0.5281	0.7441	0.6753	0.5716	1	0.5166	0.7435	0.7059	0.9206	0.1644	0.2065	0.4349	0.4998	0.7947	0.8163	0.7124	1.5069	0.5893	0.9821	1.0528	0.9934	1.0377	1.3403	0.6473	0.7419	0.4993	0.9742	0.432	0.5332	1.0202	0.6183
3500			glycolithocholate	LC/MS neg	31912	C15557	HMDB00698	115245	0.4974	1	0.3329	0.4997	0.9151	1	0.0396	0.0846	0.0365	0.0904	0.3566	0.4446	0.0627	1	0.7979	0.8962	0.3829	0.8549	0.2577	0.2775	0.2591	0.3659	0.5443	0.7081	1.5103	1.5514	1.4083	1.4271	0.791	1.2656	1.8305	1.7399	1.0181	0.784	0.532	0.725	0.9698	1.263	1.5711	2.0076
3501			glycolithocholate sulfate*	LC/MS neg	32620	C11301	HMDB0002639	72222	0.5713	1	0.499	0.5972	0.6586	0.9458	0.3286	0.3539	0.3108	0.3914	0.5537	0.576	0.1152	1	0.3407	0.6316	0.2316	0.7493	0.1312	0.1748	0.1869	0.3086	0.6388	0.7524	1.1825	1.1414	1.1996	1.7373	1.0264	0.9442	1.2918	1.48	0.9056	0.6374	0.4835	0.6394	1.2852	1.1816	2.5772	2.4279
3502			taurolithocholate	LC/MS neg	31889	C02592	HMDB0000722	439763	0.4544	1	0.1568	0.3555	0.9804	1	0.2827	0.3194	0.1218	0.2137	0.8501	0.7231	0.3224	1	0.6194	0.7934	0.5372	0.8868	0.8276	0.5848	0.7039	0.6707	0.2422	0.522	3.0748	2.0526	1.8113	1.2337	1.5824	1.7651	1.592	1.239	1.4828	0.7916	0.6105	0.8056	1.5952	0.8154	1.3678	2.213
3503			taurolithocholate 3-sulfate	LC/MS neg	36850	C03642	HMDB0002580	440071	0.9425	1	0.6522	0.6763	0.8674	1	0.9536	0.6954	0.7432	0.6391	0.6055	0.6063	0.095	1	0.8249	0.8979	0.7096	0.9206	0.0837	0.1251	0.1406	0.2555	0.145	0.4488	1.2197	1.0833	1.0788	2.2346	1.1709	1.1185	1.1691	1.0857	0.949	0.8593	0.4616	0.7727	1.2525	0.6819	2.312	2.0163
3505			ursodeoxycholate	LC/MS neg	1605	C07880	HMDB0000946	31401	0.9806	1	0.6146	0.6533	0.4231	0.893	0.8575	0.6612	0.8635	0.7006	0.9204	0.7496	0.8281	1	0.134	0.4031	0.6293	0.8991	0.1569	0.2003	0.185	0.3082	0.5726	0.7296	1.6342	2.0704	1.601	2.3917	1.2991	1.5602	2.5717	1.9489	1.0108	0.7706	0.828	0.5064	0.785	1.3465	1.925	1.3123
3536			glycocholenate sulfate*	LC/MS neg	32599				0.4754	1	0.4291	0.5579	0.0748	0.6165	4.4051e-05	0.0007	7.7957e-05	0.0012	0.5	0.5444	0.353	1	0.9796	0.9273	0.9957	0.9883	0.0598	0.1012	0.1228	0.2321	0.441	0.6734	0.8232	0.6153	0.8961	0.954	1.0606	0.9663	2.4696	2.2556	0.822	0.9662	0.6588	1.0143	0.9492	1.1534	1.4281	1.31
3537			taurocholenate sulfate*	LC/MS neg	32807				0.7545	1	0.7634	0.7304	0.2182	0.7875	0.0515	0.1007	0.1888	0.2841	0.3181	0.4146	0.4132	1	0.18	0.4545	0.5099	0.8834	0.2399	0.2644	0.4547	0.5102	0.0097	0.1803	0.9475	0.642	0.7927	0.9668	1.2343	1.0431	1.923	1.5861	0.8956	1.0201	0.7501	1.1555	1.0521	0.6425	1.2935	1.1729
3551			lithocholic acid glucuronide	LC/MS neg	63606		HMDB0002513	101627374	0.6398	1	0.6602	0.6797	0.5863	0.9304	0.1134	0.1724	0.4691	0.499	0.2625	0.3782	0.3082	1	0.0464	0.2451	0.7817	0.9488	0.0578	0.0995	0.0954	0.1937	0.5237	0.7021	1.2927	1.4353	1.1222	1.1718	0.9467	1.223	0.7342	0.8711	1.1559	1.039	0.8862	0.7564	1.2384	1.4426	0.8717	0.879
4120	Nucleotide	Purine Metabolism, (Hypo)Xanthine/Inosine containing	inosine	LC/MS neg	1123	C00294	HMDB0000195	6021	0.7253	1	0.7034	0.7035	0.2867	0.8474	0.292	0.328	0.6647	0.6019	0.007	0.0517	0.0583	1	0.1338	0.4031	0.1547	0.6956	0.0009	0.0041	0.49	0.5334	0.7785	0.8117	1.5787	1.1827	1.7109	1.8079	0.7524	1.6069	1.0573	0.7586	0.6424	0.8382	0.9335	1.0968	0.8005	1.1653	0.3891	0.6229
4121			hypoxanthine	LC/MS neg	3127	C00262	HMDB0000157	790;135398638	0.0287	0.5943	0.3903	0.5333	0.6562	0.9454	0.0634	0.1167	0.4611	0.4932	3.0777e-06	0.0002	0.1765	1	0.0721	0.3064	0.7315	0.9276	0.7883	0.5684	0.0844	0.1793	0.0053	0.145	1.3764	1.2323	0.9958	1.1668	1.431	0.7394	1.1017	1.5266	1.3458	1.2372	1.1345	1.0698	1.261	0.8739	1.192	1.5491
4122			xanthine	LC/MS neg	3147	C00385	HMDB0000292	1188	0.1626	0.9488	0.001	0.0265	0.4275	0.893	0.1757	0.2281	0.5089	0.5197	0.9523	0.7555	0.3665	1	0.0149	0.134	0.1577	0.6956	0.0173	0.0439	0.1096	0.2143	0.2624	0.5361	1.9253	1.5808	1.55	1.0038	1.3268	1.3231	1.0558	1.2293	1.2816	1.0335	1.1852	0.9427	1.1554	1.0072	0.8203	0.9498
4124			xanthosine	LC/MS neg	15136	C01762	HMDB0000299	64959	0.4677	1	0.4567	0.5798	0.4385	0.8959	0.8821	0.6749	0.2987	0.3797	0.0302	0.1056	0.1495	1	0.0304	0.1972	0.205	0.7356	0.5384	0.4458	0.4846	0.531	0.2745	0.5428	1.4665	1.6309	1.2374	1.2958	1.4731	1.0344	1.492	1.7646	1.3417	1.1351	1.0778	0.998	1.2198	1.0221	1.12	1.0804
4127			N1-methylinosine	LC/MS pos early	48351		HMDB0002721	650095	0.9697	1	0.7921	0.7377	0.2809	0.8361	0.0006	0.0048	0.0054	0.0277	0.9478	0.7555	0.8397	1	0.8072	0.8969	0.4723	0.8714	0.2003	0.2346	0.1465	0.2653	0.0168	0.1973	1.1508	1.1723	1.0761	1.1088	0.8747	0.8988	1.1532	1.0853	1.0542	1.1151	1.0493	1.0743	1.0662	0.8753	0.9745	0.943
4132			urate	LC/MS neg	1604	C00366	HMDB0000289	1175	0.483	1	0.209	0.409	0.8646	1	0.5871	0.5157	0.4532	0.4883	0.3002	0.404	0.8849	1	0.4572	0.7115	0.1662	0.7008	0.0685	0.1102	0.0395	0.1075	0.1987	0.4913	1.3674	1.4819	1.2848	1.1997	1.057	1.1752	1.1348	1.1557	0.9478	1.1034	0.9603	1.0716	1.0382	0.9228	0.8449	0.7877
4134			allantoin	LC/MS polar	1107	C02350 C02348 C01551	HMDB0000462	204;439714;439713	0.9346	1	0.7805	0.7336	0.17	0.7416	0.6158	0.5313	0.9058	0.7217	0.7492	0.677	0.7054	1	0.6688	0.8302	0.4027	0.8581	0.3301	0.3295	0.5614	0.5833	0.9936	0.8563	1.2833	1.1512	1.267	1.3448	1.0692	1.1031	1.1306	1.0592	0.9568	1.0194	0.924	0.9871	0.9119	0.9162	1.0018	0.973
4140		Purine Metabolism, Adenine containing	adenosine 5'-monophosphate (AMP)	LC/MS pos early	32342	C00020	HMDB0000045	6083	0.7106	1	0.3841	0.5314	0.0901	0.6547	0.2604	0.2998	0.2823	0.3655	0.2039	0.3257	0.9987	1	0.8861	0.9253	0.7612	0.9371	0.4735	0.4093	0.7748	0.7052	0.1474	0.4498	8.7703	1.1397	13.3039	38.1522	4.673	1.1493	1.1878	1.2046	0.9745	0.8789	0.978	1.0303	0.8934	2.658	1.373	0.9746
4147			adenosine	LC/MS neg	555	C00212	HMDB0000050	60961	0.4351	1	0.4396	0.5668	0.0392	0.4358	0.9221	0.6954	0.2011	0.298	0.4935	0.5417	0.8628	1	0.3449	0.6353	0.574	0.8899	0.72	0.5392	0.699	0.6684	0.0145	0.1973	4.8307	0.8353	4.0526	16.0302	1.9682	1.4235	1.2361	0.7317	0.8262	1.1002	0.8235	1.2241	0.7396	2.4115	0.9966	0.8457
4148			adenine	LC/MS pos early	554	C00147	HMDB0000034	190	0.1906	0.9488	0.1729	0.376	0.1125	0.6926	0.6437	0.5475	0.5422	0.538	0.3919	0.4731	0.0023	0.6599	0.0444	0.2427	0.0108	0.2521	0.3349	0.3337	0.8038	0.7131	0.1957	0.4903	1.2346	1.8042	1.7602	1.6376	1.0512	1.232	0.9384	0.9115	0.8584	1.3888	1.4875	1.1951	0.9853	1.3621	0.8555	0.9384
4154			N1-methyladenosine	LC/MS pos early	15650	C02494	HMDB0003331	27476	0.6559	1	0.7861	0.7342	0.1331	0.7365	0.2411	0.2852	0.1702	0.2643	0.3292	0.4223	0.2187	1	0.1474	0.4209	0.1648	0.698	0.2738	0.2891	0.4904	0.5334	0.4872	0.6879	1.1159	1.2346	1.0872	1.1366	0.9947	1.0606	1.0808	0.9099	0.9319	0.9999	0.9952	1.005	0.9895	1.0319	0.9227	0.9444
4165			N6-carbamoylthreonyladenosine	LC/MS neg	35157		HMDB0041623	161466	0.2575	0.9629	0.4002	0.5415	0.8399	1	0.8267	0.6422	0.0849	0.1703	0.8932	0.7409	0.7815	1	0.9559	0.9273	0.7958	0.9579	0.0328	0.0682	0.0969	0.1952	0.2702	0.5409	1.2687	1.2833	1.1441	1.1702	1.1026	1.0888	1.098	0.9367	1.0263	1.0616	1.0178	1.0285	1.0849	0.9804	0.8925	0.9474
4175			N6-succinyladenosine	LC/MS neg	48130		HMDB0000912	165243	0.9782	1	0.4969	0.5962	0.9204	1	0.1515	0.2088	0.1518	0.2442	0.5676	0.5866	0.0375	1	0.2782	0.5634	0.4835	0.8744	0.0172	0.0437	0.0157	0.0538	0.6884	0.7806	1.1955	1.1551	1.1947	1.0443	0.9971	0.9218	0.7473	0.7591	0.9008	0.9133	1.1168	1.0033	0.9258	1.0264	0.5947	0.5992
4178		Purine Metabolism, Guanine containing	guanosine 5'-monophosphate (5'-GMP)	LC/MS pos early	2849	C00144	HMDB0001397	6804	0.4181	1	0.3876	0.5318	0.0776	0.6237	0.4225	0.4178	0.4225	0.4712	0.779	0.6906	0.8981	1	1	0.9273	1	0.9883	0.614	0.4829	0.7552	0.6967	0.0445	0.2756	0.9398	0.4809	1.1483	1.6823	0.5908	0.5413	0.4809	0.4809	0.4809	0.4809	0.4927	0.4809	0.5128	0.8929	0.5933	0.4809
4183			guanosine	LC/MS neg	1573	C00387	HMDB0000133	6802	0.8108	1	0.6784	0.688	0.6609	0.946	0.1373	0.1972	0.301	0.3806	0.0089	0.0574	0.0977	1	0.12	0.3795	0.1484	0.686	0.0025	0.0098	0.5569	0.5805	0.7312	0.7935	1.4988	1.4027	1.5922	1.7298	0.6755	1.413	1.1167	0.8285	0.7497	1.0146	1.0867	1.2323	0.8717	1.1665	0.4447	0.7092
4184			guanine	LC/MS pos early	32352	C00242	HMDB0000132	135398634	0.734	1	0.4295	0.5579	0.0105	0.2338	0.1097	0.1681	0.702	0.6195	3.4332e-06	0.0002	0.6776	1	0.1955	0.4742	0.9255	0.9883	0.0735	0.1146	0.0831	0.178	0.0188	0.2053	1.1059	1.435	1.083	1.0925	1.3712	0.6057	1.0849	1.4633	1.2443	1.2428	1.1782	1.0313	1.0899	0.7552	1.4703	1.4584
4187			7-methylguanine	LC/MS pos early	35114	C02242	HMDB0000897	135398679	0.7294	1	0.7382	0.7198	0.2162	0.7833	0.0007	0.0051	0.0612	0.133	0.7739	0.6899	0.1241	1	0.573	0.7658	0.21	0.736	0.572	0.4668	0.8649	0.7374	0.7474	0.7997	1.024	0.9068	1.0144	1.0456	0.8641	0.8795	1.1511	1.0035	0.9806	0.8932	0.8728	0.9481	0.9782	0.999	1.013	0.982
4193			N2,N2-dimethylguanosine	LC/MS pos early	35137		HMDB0004824	135501639	0.4646	1	0.3492	0.509	0.5356	0.9149	0.0684	0.1223	0.4471	0.4864	0.4487	0.5123	0.8684	1	0.5552	0.7609	0.4951	0.8751	0.0316	0.0671	0.1315	0.2434	0.663	0.7658	1.1504	1.2225	1.1186	1.0832	0.9571	1.0063	1.0762	1.0027	0.9928	1.0394	0.9976	1.0454	0.9712	1.0086	0.8449	0.8792
4206		Pyrimidine Metabolism, Orotate containing	N-carbamoylaspartate	LC/MS pos early	1594	C00438	HMDB0000828	93072	0.1307	0.9318	0.7282	0.7136	0.0845	0.6504	0.5227	0.4835	0.4762	0.5017	0.0001	0.0052	0.983	1	0.0173	0.1426	0.6112	0.8899	0.0319	0.0674	0.1298	0.2416	0.184	0.4753	1.5853	2.5545	1.0905	1.4869	1.8535	0.5708	1.7784	2.2038	1.4291	1.0661	1.1673	0.7378	1.2352	1.1025	2.6199	1.9612
4207			dihydroorotate	LC/MS polar	601	C00337	HMDB03349	648	0.0572	0.7153	0.412	0.5501	0.156	0.7365	0.0078	0.027	0.538	0.5355	2.6258e-05	0.0013	0.4666	1	0.0371	0.2259	0.0503	0.5293	0.0678	0.1102	0.169	0.2901	0.0221	0.2144	1.2839	1.5831	2.1144	1.5398	0.6418	2.5296	1.5045	0.488	1.1027	1.7545	1.0698	1.6732	0.4382	1.1078	0.8907	0.7614
4208			orotate	LC/MS polar	1505	C00295	HMDB0000226	967	0.0209	0.514	0.2158	0.4149	0.8303	0.9997	0.3999	0.4068	0.4844	0.5077	0.0139	0.0702	0.1807	1	0.0044	0.0836	0.038	0.4713	0.59	0.4735	0.5466	0.5735	0.2526	0.5282	1.8863	1.6666	1.1606	1.386	1.4714	0.7962	1.3219	1.5899	1.464	0.9946	1.1247	0.8774	1.1975	0.9705	1.3529	1.2883
4210			orotidine	LC/MS polar	35172		HMDB0000788	92751	0.0711	0.753	0.2932	0.4749	0.8403	1	0.0054	0.0202	0.1846	0.2805	7.2428e-06	0.0004	0.7039	1	0.0857	0.3344	0.025	0.4193	0.0361	0.0714	0.0929	0.1908	0.0134	0.1973	1.3247	1.2748	1.0654	1.1565	1.2641	0.7563	1.0167	1.1389	0.9426	0.7448	0.9166	0.793	1.2797	0.9664	1.0395	1.0924
4220		Pyrimidine Metabolism, Uracil containing	uridine	LC/MS neg	606	C00299	HMDB0000296	6029	0.2349	0.9488	0.2375	0.434	0.1722	0.7416	0.1637	0.2196	0.7517	0.6438	0.0285	0.1028	0.616	1	0.5076	0.7393	0.5341	0.8868	0.6922	0.5248	0.195	0.3114	0.0139	0.1973	1.2571	1.1616	1.1692	1.1755	1.1255	0.973	1.0331	1.0962	1.1482	1.1062	1.1032	1.1052	1.0032	0.8661	1.0241	1.0808
4221			uracil	LC/MS pos early	605	C00106	HMDB0000300	1174	0.0446	0.6653	0.0258	0.1474	0.8685	1	0.0033	0.0145	0.2648	0.3509	0.0022	0.0283	0.6955	1	0.4414	0.699	0.7129	0.9206	0.9709	0.6339	0.5231	0.555	0.0816	0.3712	1.4923	1.5066	1.136	1.1059	1.2827	0.8356	0.8491	1.1166	1.2487	1.1885	1.1358	1.1673	0.978	0.7863	0.9662	1.0505
4222			pseudouridine	LC/MS neg	33442	C02067	HMDB0000767	15047	0.1675	0.9488	0.4688	0.5844	0.3926	0.893	0.4544	0.4399	0.6355	0.5838	0.2997	0.404	0.935	1	0.2885	0.5763	0.496	0.8751	0.0682	0.1102	0.9443	0.7612	0.8492	0.835	1.0883	1.0556	1.0325	1.0534	0.9695	0.9385	1.0103	0.9528	1.0636	1.0999	1.0714	1.115	1.0943	1.1024	1.0167	1.102
4223			5,6-dihydrouridine	LC/MS neg	61833		HMDB0000497	94312	0.1653	0.9488	0.309	0.4826	0.3574	0.893	0.1868	0.2387	0.3557	0.4218	0.2935	0.4026	0.508	1	0.5507	0.7594	0.3735	0.8549	0.0714	0.1133	0.7341	0.689	0.9429	0.8563	1.1551	1.0973	1.082	1.0905	0.9725	0.9333	1.0414	0.9344	1.1022	1.1538	1.0714	1.1418	1.1026	1.0988	1.0172	1.0958
4224			2'-O-methyluridine	LC/MS neg	57655		HMDB0240328	102212	0.0657	0.7452	0.4248	0.556	0.9813	1	0.01	0.0313	0.0352	0.0879	0.6407	0.6238	0.0458	1	0.2704	0.5579	0.5868	0.8899	0.8826	0.6064	0.0499	0.1259	0.4712	0.685	1.7932	1.8827	1.7292	1.6815	1.1434	1.1933	1.377	1.3122	1.2411	1.217	1.0866	1.1709	1.0819	1.138	1.1079	1.2302
4225			5-methyluridine (ribothymidine)	LC/MS neg	35136		HMDB0000884	445408	0.4977	1	0.098	0.301	0.7396	0.9737	0.1477	0.2054	0.0986	0.1856	0.7256	0.6751	0.9116	1	0.7061	0.8515	0.7827	0.9488	0.0006	0.0033	0.043	0.1127	0.7041	0.7888	0.9865	0.974	0.957	0.9052	0.9869	0.9677	0.921	0.908	1.1941	1.2071	1.1899	1.1718	1.0307	1.0152	0.8639	0.9264
4236			2'-deoxyuridine	LC/MS neg	52602	C00526	HMDB0000012	13712	0.6084	1	0.6337	0.6644	0.2582	0.8161	0.4124	0.4137	0.1902	0.2848	0.4801	0.5315	0.3102	1	0.7484	0.871	0.2348	0.75	0.4298	0.388	0.2471	0.3565	0.0337	0.2549	0.867	0.953	0.8007	0.8003	1.222	1.158	1.1463	1.1031	1.0663	1.1855	1.1882	1.1127	1.104	1.2976	1.188	1.1855
4239			3-ureidopropionate	LC/MS pos early	3155	C02642	HMDB0000026	111	0.3613	1	0.1035	0.315	0.6918	0.9561	0.0198	0.0516	0.1479	0.2397	0.97	0.7555	0.1389	1	0.6961	0.8469	0.3951	0.856	0.1273	0.1708	0.7312	0.6873	0.5584	0.7177	1.25	1.1671	1.0911	0.991	1.282	1.2609	0.9746	1.0607	0.9492	1.0296	1.0991	0.9752	0.8932	0.8628	0.7444	0.8487
4242			N-acetyl-beta-alanine	LC/MS neg	37432	C01073	HMDB0061880	76406	0.7385	1	0.0032	0.0491	0.0003	0.0359	0.05	0.099	0.2013	0.298	0.3208	0.4165	0.9658	1	6.6855e-06	0.0026	1.4451e-05	0.0041	0.5454	0.4502	0.4263	0.4961	0.1233	0.4224	0.9619	2.7232	0.9955	2.246	1.7491	1.2033	0.898	1.1256	0.7416	2.4551	0.7582	2.5786	1.2935	1.8064	0.9134	0.8603
4252		Pyrimidine Metabolism, Cytidine containing	cytidine	LC/MS pos early	514	C00475	HMDB0000089	6175	0.1224	0.9063	0.654	0.6763	0.0546	0.5085	0.6699	0.5626	0.7313	0.6323	0.9709	0.7555	0.6682	1	0.3	0.5919	0.8384	0.9736	0.485	0.416	0.5848	0.5982	0.3838	0.6298	1.4994	1.092	1.2131	1.4055	0.7199	0.7657	0.7034	0.6798	0.9595	0.8873	1.0058	0.8211	0.6581	0.8036	0.5758	0.6061
4253			cytosine	LC/MS pos early	573	C00380	HMDB0000630	597	0.5221	1	0.1241	0.334	0.813	0.9997	0.2703	0.3089	0.4036	0.4617	0.2373	0.3569	0.6229	1	0.7717	0.8778	0.4171	0.8591	0.0143	0.0384	0.3613	0.4421	0.9717	0.8563	1.5646	1.3761	1.822	1.026	0.9184	1.337	0.6295	0.6522	0.6437	0.8389	0.9876	0.7553	1.1148	1.6592	0.522	0.78
4255			3-methylcytidine	LC/MS pos early	35132		HMDB0240577	14237477	0.9895	1	0.4574	0.5798	0.9413	1	0.4162	0.4152	0.0522	0.1179	0.8918	0.7409	0.001	0.4131	0.0019	0.0606	0.0117	0.2521	0.1656	0.2065	0.7925	0.7086	0.1673	0.4657	1.1964	1.2297	1.209	0.9663	1.2153	1.1688	0.9772	0.9013	0.581	1.0092	1.0297	1.015	0.978	0.8219	0.8482	1.0251
4257			N4-acetylcytidine	LC/MS pos early	35130		HMDB0005923	107461	0.6577	1	0.4842	0.5888	0.6995	0.9561	0.0652	0.1186	0.3287	0.4075	0.031	0.1074	0.3161	1	0.3774	0.6594	0.3423	0.8503	0.0036	0.0133	0.7145	0.6773	0.8968	0.8476	1.2484	1.2163	1.4432	1.5668	0.6633	1.1973	1.18	0.8226	0.7822	0.9268	0.9085	1.051	0.8246	0.9748	0.4945	0.7083
4265			2'-O-methylcytidine	LC/MS pos early	57554			150971	0.6036	1	0.3316	0.4989	0.963	1	0.5539	0.4971	0.0252	0.073	0.8956	0.7409	0.1492	1	0.5128	0.7393	0.693	0.9206	0.4597	0.4012	0.7511	0.6967	0.4903	0.6879	1.3945	1.383	1.5324	1.1001	1.1987	1.2083	1.0434	0.7936	1.0906	1.1622	0.8441	0.9923	1.0244	1.2065	0.8321	1.0653
4275		Pyrimidine Metabolism, Thymine containing	thymidine	LC/MS neg	2183	C00214	HMDB0000273	5789	0.4665	1	0.1118	0.325	0.3388	0.8907	0.2943	0.3296	0.1334	0.2267	0.8103	0.7041	0.0582	1	0.0113	0.1211	0.0889	0.6164	0.1907	0.2261	0.7543	0.6967	0.0033	0.1168	0.5692	0.8006	0.6811	0.8242	1.1107	1.1614	1.4883	0.9676	0.7519	1.0801	1.2843	1.4046	0.8303	1.7116	1.0897	0.7182
4281			5,6-dihydrothymine	LC/MS neg	1418	C00906	HMDB0000079	93556	0.5837	1	0.1476	0.3488	0.4634	0.8995	0.0152	0.0425	0.2918	0.3757	0.1745	0.2919	0.3077	1	0.5432	0.7594	0.9174	0.9883	0.0324	0.0678	0.6287	0.6247	0.886	0.8476	1.1959	1.0478	1.1182	0.8897	0.8376	1.0975	1.3961	1.013	0.9212	0.9525	1.1482	0.9935	1.0102	1.0636	0.7288	0.9558
4284			3-aminoisobutyrate	LC/MS pos early	1566	C05145	HMDB0002166	64956	0.9311	1	0.4887	0.5906	0.9236	1	0.4201	0.4174	0.4612	0.4932	0.7093	0.6707	0.9665	1	0.8916	0.9273	0.9807	0.9883	0.0352	0.071	0.3157	0.4082	0.5354	0.7053	1.0755	1.0769	1.0479	1.1647	1.0913	1.1722	1.3143	0.9494	1.0293	1.0132	1.0275	0.9823	1.0376	1.1142	1.4118	1.1822
4285		Purine and Pyrimidine Metabolism	methylphosphate	LC/MS pos early	37070		HMDB61711	13130	0.5279	1	0.3502	0.509	0.2548	0.8161	0.2535	0.2959	0.8074	0.6741	0.3822	0.4674	0.7708	1	0.5693	0.7658	0.49	0.8744	0.3807	0.3607	0.2193	0.3317	0.3383	0.5921	0.9587	1.2708	1.0913	1.2124	1.2617	1.1103	1.0035	1.2263	1.3201	1.1645	1.2622	1.233	0.9526	1.1784	0.7551	1.1428
4301	Cofactors and Vitamins	Nicotinate and Nicotinamide Metabolism	quinolinate	LC/MS pos early	1899	C03722	HMDB0000232	1066	0.8586	1	0.3618	0.516	0.1747	0.7416	0.942	0.6954	0.5441	0.5381	0.2355	0.3553	0.2662	1	0.365	0.6514	0.566	0.8899	0.4453	0.3966	0.3909	0.4629	0.7224	0.7924	1.1718	1.345	1.0982	1.2878	1.5455	1.3581	1.5564	1.3721	0.736	0.7821	0.8577	0.8138	1.0541	0.9946	1.1733	1.191
4305			nicotinamide	LC/MS pos early	594	C00153	HMDB0001406	936	0.8362	1	0.28	0.4664	0.5505	0.9235	4.8743e-05	0.0007	0.0285	0.0769	0.0026	0.0307	0.3957	1	0.2785	0.5634	0.8314	0.9726	0.1581	0.2008	0.3708	0.4479	0.5037	0.69	1.6013	1.6223	1.5037	1.1273	2.3947	1.1063	0.8828	1.272	1.1067	1.111	1.2912	0.8718	1.3606	1.1639	0.9649	1.0879
4323			trigonelline (N'-methylnicotinate)	LC/MS pos early	32401	C01004	HMDB0000875	5570	0.3364	1	0.011	0.0967	0.6457	0.9419	0.0007	0.0051	0.0005	0.0045	0.117	0.2238	0.5611	1	0.4282	0.695	0.3838	0.8549	7.7514e-06	0.0001	0.0118	0.0447	0.0593	0.3164	2.0481	2.8601	1.8823	1.0033	1.1411	1.6727	0.422	0.4312	1.0938	1.4541	1.2862	2.1234	1.2769	2.3461	0.3598	0.7054
4325			N1-Methyl-2-pyridone-5-carboxamide	LC/MS neg	40469	C05842	HMDB0004193	69698	0.8638	1	0.3053	0.4794	0.6948	0.9561	0.0155	0.0429	0.1686	0.2625	0.3495	0.4398	0.5806	1	0.8414	0.9021	0.7114	0.9206	0.7394	0.55	0.7054	0.6707	0.8492	0.835	1.1942	1.1512	1.1661	1.0619	1.0663	0.9582	0.8323	0.9202	1.5034	1.578	1.3894	1.5401	1.2077	1.2334	1.2242	1.2525
4333		Riboflavin Metabolism	riboflavin (Vitamin B2)	LC/MS neg	1827	C00255	HMDB0000244	493570	0.5434	1	0.6292	0.6616	0.6003	0.9304	0.7173	0.5893	0.697	0.6195	0.0983	0.2042	0.8881	1	0.619	0.7934	0.7468	0.9317	0.4915	0.4189	0.7922	0.7086	0.3335	0.5875	1.1429	1.1993	0.9686	1.0511	1.1275	0.897	1.0789	1.2283	0.9721	0.9201	1.0014	0.8923	0.8691	0.7537	1.0218	0.9623
4337		Pantothenate and CoA Metabolism	pantothenate	LC/MS neg	1508	C00864	HMDB0000210	6613	0.0892	0.8588	0.0234	0.1415	0.1678	0.7416	0.2531	0.2959	0.5979	0.5666	0.2717	0.3846	0.1634	1	0.2315	0.5162	0.4883	0.8744	0.1672	0.2081	0.8978	0.746	0.5564	0.7177	1.471	1.2522	1.267	1.1406	0.9862	1.1077	1.091	0.9427	1.1029	1.0915	0.9887	1.0338	1.0764	1.1327	0.954	1.0967
4349		Ascorbate and Aldarate Metabolism	ascorbic acid 2-sulfate	LC/MS polar	63590		HMDB0060649	54676864	0.9984	1	0.8655	0.7663	0.7877	0.9929	0.0397	0.0846	0.3685	0.4338	0.6279	0.6187	0.8004	1	0.935	0.9273	0.9505	0.9883	0.4579	0.4003	0.4691	0.5236	0.6913	0.7826	1.0611	1.0512	1.0455	1.0491	0.852	0.8868	0.9467	0.8934	1.0252	1.0143	1.0096	1.0189	1.0536	1.0413	1.0113	1.0302
4350			ascorbic acid 3-sulfate*	LC/MS polar	63687			11425365	0.9444	1	0.3095	0.4826	0.75	0.9737	0.1598	0.2162	0.0055	0.0277	0.0093	0.0591	0.8706	1	0.2221	0.5054	0.9488	0.9883	3.6296e-06	6.4271e-05	1.2387e-05	0.0002	0.6657	0.7677	0.9463	0.9307	0.9293	0.8835	0.6828	0.8384	0.6195	0.5443	2.8565	3.0593	3.106	2.8952	1.1225	1.1823	0.8083	0.8441
4353			2-O-methylascorbic acid	LC/MS polar	63990		HMDB0240294	54726398	0.8499	1	0.8523	0.7627	0.8567	1	0.168	0.2208	0.3426	0.4159	0.2997	0.404	0.5362	1	0.9169	0.9273	0.3624	0.8549	0.3141	0.3169	0.0039	0.0196	0.0243	0.2144	1.181	1.1517	1.177	1.1926	0.8802	0.7756	1.0564	0.9915	0.9402	0.8263	0.8607	0.9497	1.1526	0.8816	0.999	0.9365
4354			threonate	LC/MS polar	27738	C01620	HMDB0000943 HMDB0062620	5460407;151152	0.5126	1	0.6088	0.6515	0.4638	0.8995	0.7322	0.5974	0.9572	0.7299	0.3984	0.4791	0.7043	1	0.9344	0.9273	0.5906	0.8899	0.0448	0.083	0.9382	0.7612	0.7693	0.8081	1.2058	1.1651	1.2603	1.1944	1.0685	1.012	1.0862	1.0725	0.9797	0.9656	1.009	0.9952	1.0504	1.0438	0.9391	1.05
4357			oxalate (ethanedioate)	LC/MS neg	20694	C00209	HMDB0002329	971	0.4837	1	0.9689	0.7905	0.4417	0.8959	0.6368	0.5437	0.1862	0.2815	0.7099	0.6707	0.5905	1	0.2208	0.5046	0.478	0.8723	0.0584	0.1002	0.9399	0.7612	0.8887	0.8476	1.1968	1.1526	1.2693	1.2394	1.0569	1.0306	1.0194	0.9687	0.933	0.9987	0.9708	1.0172	1.0348	1.0592	0.9158	1.0341
4358			gulonate*	LC/MS polar	46957	C00800	HMDB0003290	152304	0.3204	1	0.7012	0.7028	0.8382	1	0.913	0.6907	0.8527	0.6954	0.0173	0.0769	0.4903	1	0.996	0.9273	0.4969	0.8751	0.1812	0.2191	0.0048	0.0228	0.5062	0.69	1.041	1.0349	1.139	1.0378	0.9898	0.7181	0.9813	0.9369	1.0342	0.9801	1.1496	1.0502	1.0774	1.2039	0.91	0.7786
4361		Tocopherol Metabolism	alpha-tocopherol	LC/MS pos late	1561	C02477	HMDB0001893	86472	0.8582	1	0.9191	0.7812	0.6722	0.9512	0.0004	0.0033	0.0056	0.0278	0.006	0.0498	0.7947	1	0.822	0.8979	0.6343	0.9016	0.6921	0.5248	0.8363	0.7243	0.7602	0.8031	1.1831	1.0633	1.2623	1.147	0.7671	0.9637	1.2155	0.9562	1.0192	0.9098	0.9522	0.9742	1.1196	1.0097	1.2073	1.0834
4383			gamma-tocopherol/beta-tocopherol	LC/MS pos late	52473	C14152 C02483	HMDB0006335 HMDB0001492		0.0747	0.7793	0.2282	0.42	0.2085	0.7718	0.0015	0.0084	0.0266	0.075	0.0576	0.1541	0.5767	1	0.3987	0.6734	0.73	0.9276	0.6034	0.4779	0.4555	0.5102	0.7274	0.7924	0.9097	1.0931	1.1372	1.0664	0.6044	0.772	0.9553	0.81	0.7864	0.8053	0.798	0.8995	0.9216	0.8548	0.9936	0.8378
4385		Biotin Metabolism	biotin	LC/MS pos early	568	C00120	HMDB0000030	171548	1	1	1	0.7905	1	1	1	0.6954	1	0.7299	1	0.7555	1	1	1	0.9273	1	0.9883	1	0.6339	1	0.763	1	0.8563	0.8733	0.8733	0.8733	0.8733	0.8733	0.8733	0.8733	0.8733	0.8733	0.8733	0.8733	0.8733	0.8733	0.8733	0.8733	0.8733
4408		Hemoglobin and Porphyrin Metabolism	heme	LC/MS pos late	41754	C00032	HMDB0003178	26945	0.9556	1	0.4892	0.5906	0.8471	1	0.0612	0.115	0.0331	0.0858	0.0192	0.0796	0.5259	1	0.9472	0.9273	0.343	0.8503	0.2533	0.2748	0.757	0.6967	0.4076	0.6501	2.4291	1.9049	3.9578	1.3951	25.6697	0.9652	1.1921	1.5541	1.5851	3.9755	2.3263	1.4277	1.055	4.5381	3.2815	1.8654
4409			bilirubin (Z,Z)	LC/MS pos late	43807	C00486	HMDB0000054	5280352	0.7671	1	0.2985	0.479	0.6391	0.9419	0.0008	0.0057	0.002	0.0123	0.4995	0.5444	0.7784	1	0.3478	0.6384	0.5884	0.8899	0.3421	0.3389	0.5095	0.5492	0.2941	0.5539	0.6885	0.7983	0.7443	0.9954	1.091	0.7464	1.5906	1.4166	0.9654	1.1079	1.0066	1.4786	1.0805	0.8724	1.4805	1.2901
4410			bilirubin (E,E)*	LC/MS pos late	32586		HMDB0240584	129320511	0.8602	1	0.5185	0.6078	0.5317	0.9149	0.0159	0.0438	0.0276	0.0752	0.6516	0.6288	0.6393	1	0.5664	0.7658	0.6943	0.9206	0.8142	0.5797	0.7716	0.7046	0.0396	0.2667	0.6134	0.7593	0.6279	0.7816	0.8561	0.6855	1.2731	1.1837	0.9576	0.9438	0.8676	1.1896	1.1926	0.7381	1.4762	1.0188
4411			bilirubin (E,Z or Z,E)*	LC/MS pos late	47886	C00486	HMDB0000488	5799469	0.366	1	0.7193	0.7095	0.2154	0.7833	0.7724	0.6169	0.6203	0.5741	0.0519	0.1471	0.4414	1	0.5863	0.7747	0.8105	0.9634	0.2222	0.2528	0.9474	0.7613	0.0894	0.387	0.649	0.9561	0.5802	0.7865	1.2703	0.6102	1.3058	1.3845	1.0808	1.0666	0.9972	1.3029	1.0506	0.7778	1.0082	1.2057
4412			biliverdin	LC/MS pos late	2137	C00500	HMDB0001008	5280353	0.2075	0.9488	0.1083	0.3207	0.605	0.9304	0.0363	0.0789	0.0409	0.0999	0.0014	0.0224	0.7856	1	0.0725	0.3064	0.2999	0.8208	0.0011	0.0047	0.0065	0.0284	0.5254	0.7021	0.6309	0.7169	0.9977	1.1563	1.2669	0.5615	1.9883	1.8489	0.8735	1.1076	1.188	1.764	1.0543	1.0646	2.3508	2.0119
4421		Thiamine Metabolism	thiamin (Vitamin B1)	LC/MS pos early	5341	DG00125 C00378 D08580	HMDB0000235	1130	1	1	1	0.7905	1	1	1	0.6954	1	0.7299	1	0.7555	1	1	1	0.9273	1	0.9883	1	0.6339	1	0.763	1	0.8563	0.3566	0.3566	0.3566	0.3566	0.3566	0.3566	0.3566	0.3566	0.3566	0.3566	0.3566	0.3566	0.3566	0.3566	0.3566	0.3566
4430		Vitamin A Metabolism	retinol (Vitamin A)	LC/MS pos late	1806	C00473	HMDB0000305	445354	0.6751	1	0.264	0.4528	0.3536	0.893	0.0484	0.0969	0.1109	0.1986	0.419	0.4948	0.8476	1	0.8213	0.8979	0.6731	0.9116	0.8389	0.5919	0.5529	0.5772	0.2039	0.4922	1.2175	1.3413	1.188	1.0995	1.0364	1.0866	1.208	1.1538	0.9693	0.924	0.9553	0.9357	0.9564	1.0559	0.9269	1.0021
4432			carotene diol (1)	LC/MS pos late	57635				0.6202	1	0.1903	0.3866	0.3938	0.893	0.0863	0.1417	0.1508	0.2436	0.0014	0.0224	0.9514	1	0.2862	0.5732	0.403	0.8581	0.1856	0.2215	0.7109	0.6749	0.3731	0.6232	1.5734	1.5408	1.4798	1.3902	0.8945	1.4479	0.8984	0.8006	1.2462	1.5653	1.2346	1.6985	1.405	1.7945	0.9373	1.2502
4433			carotene diol (2)	LC/MS pos late	57636				0.8226	1	0.8484	0.7627	0.2749	0.8359	0.0622	0.116	0.0964	0.184	0.0123	0.0674	0.8294	1	0.4949	0.7362	0.9219	0.9883	0.4744	0.4095	0.6133	0.614	0.4927	0.6879	1.366	1.251	1.3834	1.9132	0.8258	1.1455	0.9266	0.8589	1.3005	1.2771	1.3149	1.5141	1.2835	1.5324	1.0519	1.4724
4438			retinal	LC/MS pos late	40807	C00376	HMDB0001358	638015	0.2104	0.9488	0.9797	0.7905	0.2599	0.8184	0.9969	0.6954	0.9292	0.7296	0.0113	0.0657	0.7946	1	0.2249	0.5088	0.076	0.5956	0.6417	0.4986	0.8718	0.739	0.3048	0.5638	1.0867	1.2935	0.906	1.0476	1.5016	0.8778	1.3825	1.3481	0.8329	1.028	0.7903	0.9481	0.9796	0.841	1.0295	0.9131
4446		Vitamin B6 Metabolism	pyridoxine (Vitamin B6)	LC/MS neg	608	D08454	HMDB0000239	1054	1	1	1	0.7905	1	1	1	0.6954	1	0.7299	1	0.7555	1	1	1	0.9273	1	0.9883	1	0.6339	1	0.763	1	0.8563	0.8288	0.8288	0.8288	0.8288	0.8288	0.8288	0.8288	0.8288	0.8288	0.8288	0.8288	0.8288	0.8288	0.8288	0.8288	0.8288
4452			pyridoxate	LC/MS neg	31555	C00847	HMDB0000017	6723	0.7798	1	0.5087	0.6014	0.2987	0.8491	0.6002	0.5231	0.0335	0.0863	0.0143	0.0709	0.6024	1	0.8848	0.9252	0.4329	0.8714	3.082e-05	0.0003	0.0126	0.0471	0.5719	0.7296	1.2773	1.3922	1.3001	1.1724	0.953	1.2269	0.9235	0.8016	1.2929	1.3809	1.2245	1.2656	1.1703	1.2225	0.8122	0.9405
4463	Xenobiotics	Benzoate Metabolism	hippurate	LC/MS neg	15753	C01586	HMDB0000714	464	0.2005	0.9488	0.0473	0.2046	0.0541	0.5085	0.0851	0.1404	0.0262	0.075	0.262	0.3782	0.7627	1	0.4422	0.699	0.9438	0.9883	0.0098	0.0288	0.0233	0.0718	0.1169	0.4162	1.2013	1.1792	0.8116	0.7656	1.0182	1.388	0.6376	0.6266	1.4379	1.4826	1.3665	1.2262	1.1054	1.8608	0.5382	0.595
4467			2-hydroxyhippurate (salicylurate)	LC/MS neg	18281	C07588	HMDB0000840	10253	0.3107	1	0.0009	0.0255	0.4876	0.9149	0.1683	0.2208	0.1378	0.2292	0.0025	0.0293	0.7155	1	0.5434	0.7594	0.8416	0.976	5.0788e-05	0.0004	0.0056	0.0257	0.1641	0.4628	1.3073	1.5346	0.8802	0.5138	0.9068	1.9497	0.3566	0.4074	2.117	1.9735	2.3523	2.1563	1.1674	2.2034	0.1337	0.4499
4469			3-hydroxyhippurate	LC/MS neg	39600		HMDB0006116	450268	0.2157	0.9488	0.0012	0.0292	0.6032	0.9304	0.1065	0.1644	0.4464	0.4864	0.0683	0.1678	0.9292	1	0.2631	0.5502	0.7451	0.9317	0.001	0.0045	0.0025	0.0141	0.6241	0.7484	1.9893	2.2437	1.2777	0.9195	1.061	1.8349	0.5339	0.7288	3.4084	2.4638	4.0002	1.9861	2.1195	2.2159	0.6527	0.5814
4471			4-hydroxyhippurate	LC/MS neg	35527		HMDB0013678	151012	0.4521	1	0.2456	0.4389	0.0232	0.3399	0.6374	0.5437	0.4421	0.4834	0.9121	0.746	0.9832	1	0.1376	0.4101	0.4095	0.859	0.9956	0.6339	0.4752	0.525	0.388	0.6328	1.2177	6.0459	1.6475	4.894	1.053	1.0925	1.2907	1.3399	1.4229	2.0877	1.393	3.1439	1.0365	1.4968	1.2287	0.79
4477			benzoate	LC/MS neg	15778	C00180	HMDB0001870	243	0.8348	1	0.0001	0.0118	2.5318e-05	0.0073	0.0185	0.0491	0.0194	0.0616	0.1229	0.2324	0.8985	1	0.0008	0.0433	0.0017	0.0991	0.0177	0.0446	0.0116	0.0447	0.0066	0.1491	0.8289	3.2539	1.0399	2.6801	1.6597	2.582	0.7229	0.7315	1.1288	2.7156	1.298	2.902	1.2463	3.4073	0.6798	0.6268
4499			catechol sulfate	LC/MS neg	35320		HMDB0059724	3083879	0.2961	1	0.0016	0.0352	0.3858	0.893	0.0009	0.0059	0.0009	0.0068	0.078	0.1797	0.9522	1	0.2471	0.5292	0.7594	0.9365	7.388e-07	2.3931e-05	0.0002	0.002	0.3483	0.6011	1.8007	1.4475	1.1005	0.4627	1.2482	1.7567	0.2328	0.3114	2.3923	2.1569	2.9953	1.9876	2.3051	4.2312	0.2502	0.551
4502			guaiacol sulfate	LC/MS neg	46111		HMDB0060013	22473	0.0565	0.7153	0.0021	0.0426	0.6727	0.9512	0.0302	0.0695	0.2197	0.319	0.2865	0.3971	0.7435	1	0.5887	0.7749	0.6482	0.9016	1.3579e-06	3.5494e-05	0.0002	0.0015	0.1822	0.4753	1.3157	1.1898	0.7946	0.4769	1.4372	2.1404	0.6687	0.7889	1.8326	1.7586	2.1183	1.8525	1.7078	3.9909	0.2764	0.4551
4505			4-ethylcatechol sulfate	LC/MS neg	63072				0.0852	0.8385	0.0246	0.1444	0.5318	0.9149	0.0972	0.1532	0.0171	0.0572	0.1813	0.298	0.9582	1	0.3624	0.6514	0.7567	0.9359	0.0011	0.0047	0.2009	0.3139	0.3191	0.5779	1.2682	1.8052	0.8358	0.9625	0.6914	1.1189	0.3531	0.3822	1.844	1.9029	1.8671	1.3942	1.3484	2.1776	0.4463	1.0072
4506			4-methylcatechol sulfate	LC/MS neg	46146		HMDB0240459	54104170	2.4079e-05	0.0209	2.8542e-05	0.0048	0.4883	0.9149	0.1625	0.219	0.9857	0.7299	0.132	0.2453	0.4619	1	0.0633	0.2904	0.0818	0.608	2.0372e-05	0.0002	0.0015	0.0095	0.1412	0.4472	1.0973	0.9268	0.4193	0.4491	0.9907	1.4665	0.7755	1.029	1.9143	1.3483	1.7327	1.3778	1.7315	2.5994	0.6598	0.9222
4507			4-allylcatechol sulfate	LC/MS neg	63597				0.1887	0.9488	0.0003	0.0137	0.6262	0.935	2.3021e-06	0.0001	1.5345e-05	0.0004	0.2621	0.3782	0.81	1	0.2944	0.5837	0.9536	0.9883	2.2896e-06	5.0274e-05	8.128e-05	0.0009	0.2147	0.5023	1.0901	1.0978	0.6794	0.5547	0.8192	1.0637	0.2042	0.2398	1.5904	1.5309	1.7225	1.2906	1.6976	2.3885	0.4738	0.5841
4518			4-acetylphenol sulfate	LC/MS neg	44620			4684006	0.0031	0.2807	0.0131	0.1042	0.7047	0.9561	0.2198	0.2695	0.1403	0.231	0.2325	0.3544	0.5746	1	0.5981	0.7797	0.8568	0.9877	0.0006	0.003	0.0363	0.1012	0.0716	0.3553	1.0561	0.9611	0.5171	0.5142	0.7833	1.1883	0.4901	0.4783	1.9037	1.9306	2.041	1.8856	0.9038	1.8522	0.2926	0.504
4524			4-ethylphenylsulfate	LC/MS neg	36099	C13637	HMDB0062551	20822574	0.3702	1	0.0072	0.075	0.1362	0.7365	0.0631	0.1167	0.007	0.0319	0.2584	0.3765	0.755	1	0.407	0.6782	0.9401	0.9883	0.0002	0.0016	0.0632	0.1483	0.4906	0.6879	1.848	1.3598	1.0719	0.7747	0.8226	1.3315	0.357	0.2873	2.0656	2.0626	1.9921	1.7997	1.3238	2.3152	0.3064	0.6616
4525			4-ethylphenol glucuronide	LC/MS neg	52937				0.0986	0.8716	0.0169	0.1195	0.4607	0.8995	0.1404	0.1999	0.0318	0.0839	0.0916	0.1972	0.4627	1	0.5536	0.7609	0.9024	0.9883	4.0794e-05	0.0004	0.0026	0.0141	0.2692	0.5409	1.4468	1.7081	0.8452	0.7471	1.0649	2.0064	0.723	0.5403	2.462	2.3509	2.1284	2.1471	1.4592	2.6905	0.4399	0.4989
4526			4-vinylphenol sulfate	LC/MS neg	36098	C05627	HMDB0062775	6426766	0.4015	1	0.0171	0.1195	0.9687	1	0.0091	0.0297	0.0104	0.0402	0.0329	0.1106	0.2637	1	0.0437	0.2419	0.2159	0.736	1.1577e-05	0.0002	0.0084	0.0358	0.5717	0.7296	1.7618	1.3355	1.2599	0.4608	0.7445	1.4997	0.3111	0.3395	4.5137	3.574	3.2039	2.4226	1.5015	1.8869	0.233	0.7477
4531			4-vinylcatechol sulfate	LC/MS neg	64579				0.2711	0.9863	0.6592	0.6797	0.4589	0.8995	0.5087	0.4749	0.5087	0.5197	0.6237	0.6176	0.3765	1	0.2436	0.5259	0.1639	0.698	0.1094	0.1513	0.2651	0.369	0.0194	0.2073	0.527	0.7894	0.24	0.8022	0.2836	0.3686	0.1473	0.1473	1.0351	0.7046	1.1196	0.8983	0.4345	2.134	0.1473	0.2238
4545			methyl-4-hydroxybenzoate sulfate	LC/MS neg	48429		HMDB0041646	10657183	0.4774	1	0.7267	0.7136	0.1064	0.6862	0.5064	0.4749	0.0339	0.0867	0.0534	0.148	0.3835	1	0.0131	0.1266	0.0118	0.2521	0.4483	0.3982	0.1659	0.2884	0.7647	0.8059	1.0205	0.7544	1.4181	0.2845	0.1564	1.2472	0.8107	1.535	0.8507	1.2041	0.7385	2.5235	0.6414	0.6965	0.1204	1.355
4546			propyl 4-hydroxybenzoate	LC/MS neg	48480	D01422	HMDB0032574	7175	0.3686	1	0.0008	0.0255	3.9392e-05	0.0085	0.001	0.0063	0.0113	0.0432	0.0522	0.1471	1	1	1.5988e-05	0.0026	1.2314e-05	0.0041	0.0832	0.1251	0.0832	0.178	0.1708	0.4657	0.0026	1.1187	0.2471	0.8425	1.1273	0.2256	0.0026	0.1845	0.0026	0.9975	0.0026	0.9078	0.6171	0.609	0.0026	0.0026
4547			propyl 4-hydroxybenzoate sulfate	LC/MS neg	48460		HMDB0135261	131838881	0.4214	1	0.0208	0.1328	0.0007	0.0588	0.0006	0.0047	0.0567	0.1252	0.0971	0.2025	0.834	1	3.1466e-05	0.0042	5.6594e-05	0.0081	0.0237	0.0541	0.5459	0.5735	0.7407	0.7996	0.1993	4.3582	0.2845	1.4442	5.9352	0.5466	0.1295	0.5741	0.1793	3.1268	0.1538	3.4932	1.7383	1.1625	0.0311	0.2592
4553			p-cresol sulfate	LC/MS neg	36103		HMDB0011635	4615423	0.0001	0.058	0.0274	0.1503	0.9017	1	0.5083	0.4749	0.4853	0.5079	0.3625	0.4478	0.243	1	0.1614	0.4321	0.0763	0.5956	0.0255	0.0564	0.1514	0.2696	0.8377	0.8319	1.1035	1.1553	0.6238	0.7734	0.963	1.128	0.8838	0.882	1.612	1.256	1.4095	1.4262	1.2775	1.3625	0.9261	1.0714
4560			o-cresol sulfate	LC/MS neg	36845		HMDB0011635	11615528	0.9146	1	0.0003	0.0141	9.7823e-07	0.0004	0.014	0.0398	0.0985	0.1856	0.3138	0.4109	1	1	4.2624e-08	3.423e-05	3.3453e-08	2.8631e-05	0.2955	0.3049	0.2955	0.3929	0.0128	0.1973	0.0584	2.9759	0.0629	1.6971	0.429	0.2808	0.0584	0.2145	0.0584	2.3908	0.0584	2.2512	0.2774	0.8261	0.0584	0.0584
4561			phenylpropionylglycine	LC/MS neg	35434		HMDB0000860	152323	0.2288	0.9488	0.0378	0.191	0.7979	0.9956	0.2124	0.2622	0.0123	0.0454	0.7589	0.6811	0.3948	1	0.0941	0.3472	0.202	0.7356	0.0074	0.0238	0.0578	0.1389	0.0178	0.1991	1.1733	1.3418	0.8903	0.801	1.142	1.1309	0.8373	0.6641	1.5078	1.1524	1.2794	1.0904	1.0549	1.8637	0.6181	0.7379
4572			3-(3-hydroxyphenyl)propionate	LC/MS neg	35635	C11457	HMDB0000375	91	0.4526	1	0.0097	0.0889	0.735	0.9721	0.1031	0.1596	0.7135	0.6221	0.7529	0.6785	0.794	1	0.6298	0.799	0.5419	0.8868	0.0094	0.0284	0.0178	0.0581	0.9138	0.8535	1.6558	1.6453	0.9921	0.9104	1.144	1.244	0.4154	0.7604	2.153	1.2499	2.2977	1.0617	2.2071	1.7863	0.5812	0.3825
4575			3-phenylpropionate (hydrocinnamate)	LC/MS neg	15749	C05629	HMDB0000764	107	0.1729	0.9488	0.0012	0.0292	0.0313	0.398	0.0088	0.0291	0.0102	0.0402	0.3382	0.4314	0.6093	1	0.0514	0.2596	0.4089	0.859	0.0233	0.0536	0.0152	0.0529	0.476	0.6868	1.4831	1.1295	0.8262	0.7029	0.9844	1.5083	0.4866	0.4403	1.7325	1.3118	1.6068	0.9595	1.7267	2.6929	0.7514	0.7289
4593		Xanthine Metabolism	theobromine	LC/MS pos early	18392	C07480	HMDB0002825	5429	1	1	0.0607	0.2383	0.004	0.1497	1	0.6954	1	0.7299	1	0.7555	1	1	1	0.9273	0.0074	0.2521	1	0.6339	1	0.763	1	0.8563	0.0022	0.3806	0.0022	1.0163	0.0022	0.0022	0.0022	0.0022	0.0022	0.3802	0.0022	0.0022	0.0022	0.0022	0.0022	0.0022
4594			theophylline	LC/MS neg	18394	C07130	HMDB0001889	2153	1	1	0.0958	0.2995	0.0183	0.2933	0.1805	0.2334	0.1805	0.2762	0.1805	0.298	1	1	1	0.9273	0.0136	0.2701	1	0.6339	1	0.763	1	0.8563	0.0183	0.275	0.0183	0.4985	0.2365	0.0183	0.0183	0.0183	0.0183	0.3841	0.0183	0.0183	0.0183	0.0183	0.0183	0.0183
4637		Food Component/Plant	2-piperidinone	LC/MS pos early	43400		HMDB0011749	12665	0.2455	0.9488	0.124	0.334	0.8585	1	0.0345	0.0759	0.0167	0.0561	0.2527	0.3707	0.7909	1	0.2028	0.4804	0.6493	0.9016	0.0039	0.0137	0.0007	0.0047	0.8716	0.8447	1.7487	1.7338	1.3942	0.984	0.9438	1.4761	0.4957	0.4083	1.48	1.6844	1.6	1.1693	2.4929	2.9192	0.9266	0.8157
4773			2,3-dihydroxyisovalerate	LC/MS polar	38276	C04039	HMDB0012141	677	0.949	1	0.2446	0.4384	0.5752	0.9254	0.8002	0.6319	0.7468	0.6404	0.4084	0.4841	0.8145	1	0.5375	0.7594	0.18	0.7204	0.1447	0.1892	0.1611	0.2816	0.4413	0.6734	0.888	0.8365	0.9974	0.6392	0.4973	0.6336	0.5828	0.436	0.8651	0.5374	0.8151	0.8724	0.7989	0.7116	0.4913	0.5066
4778			2,8-quinolinediol sulfate	LC/MS neg	48691		HMDB0240658		0.1552	0.9488	0.0096	0.0889	0.1367	0.7365	0.2694	0.3084	0.1423	0.2323	0.4216	0.4955	0.8949	1	0.8104	0.8969	0.6112	0.8899	0.0341	0.0699	0.8004	0.7128	0.0154	0.1973	2.1466	1.9567	1.4223	1.027	1.0901	1.7829	0.6823	0.886	2.0132	2.3102	2.193	1.9729	0.6371	2.351	0.463	0.8724
4782			2-oxindole-3-acetate	LC/MS neg	40479		HMDB0035514	3080590	0.0399	0.6653	0.1087	0.3207	0.168	0.7416	0.0823	0.138	0.0008	0.0062	0.3483	0.4398	0.7901	1	0.3307	0.6234	0.564	0.8899	0.0102	0.0297	0.0297	0.0857	0.6093	0.738	1.8102	1.5113	1.0295	1.3001	1.0814	1.6442	0.7105	0.4142	1.4942	1.7643	1.4588	2.0861	2.6309	1.6141	0.9087	1.0173
4786			3-formylindole	LC/MS neg	62863	C08493	HMDB29737	10256	0.4429	1	0.6709	0.6845	0.6924	0.9561	0.0946	0.1511	0.0329	0.0856	0.646	0.6257	0.2417	1	0.3337	0.6276	0.3418	0.8503	0.5734	0.4669	0.7851	0.7078	0.2224	0.5122	1.1475	1.0571	1.0288	1.0725	1.1982	1.0788	0.8974	0.8412	1.2285	1.0668	1.1054	1.1002	1.0731	1.23	0.9768	1.0286
4800			betonicine	LC/MS pos early	38100	C08269	HMDB0029412	164642	0.1363	0.9488	1.2447e-06	0.0009	0.0132	0.2594	0.0013	0.0077	0.0002	0.002	0.9795	0.7555	0.4739	1	0.0046	0.0852	0.0164	0.3128	2.9479e-07	1.4711e-05	9.21e-06	0.0002	0.2067	0.4922	1.9975	1.0416	1.6976	0.573	1.5005	1.3147	0.6101	0.5187	1.3555	0.722	1.1563	0.7276	1.9127	1.3111	0.5428	0.5851
4806			gluconate	LC/MS polar	587	C00257	HMDB0000625	3085666;10690	0.6767	1	0.313	0.4837	0.6457	0.9419	0.9555	0.6954	0.2146	0.3126	0.1038	0.2121	0.1507	1	0.0388	0.2287	0.009	0.2521	0.7533	0.5558	0.4184	0.4893	0.8818	0.8476	1.3626	1.4151	1.3048	1.2431	0.9262	0.7883	0.9332	1.0389	1.3849	1.1536	1.2469	1.1763	1.0698	1.0667	1.0409	1.1331
4835			dihydrocaffeate sulfate (2)	LC/MS polar	62524				0.1135	0.9	0.5854	0.6381	0.9653	1	0.0827	0.138	0.1032	0.1897	0.0631	0.161	0.4268	1	0.0075	0.1007	0.1675	0.7026	0.0034	0.0127	0.0002	0.0019	0.4253	0.664	1.0425	1.09	0.4934	0.8507	0.6882	1.0416	0.283	0.314	1.5918	1.0641	1.2981	0.8423	0.9692	1.6432	0.3332	0.2073
4853			cinnamate	LC/MS neg	12115	C00423	HMDB0000930	444539	0.0688	0.7467	0.0107	0.0957	0.244	0.8049	0.023	0.0571	0.0219	0.0662	1	0.7555	0.3874	1	0.0345	0.2193	0.3708	0.8549	0.0039	0.0139	0.0106	0.0416	0.4106	0.6518	1.0174	0.8286	0.6379	0.6182	1.0696	1.1082	0.7369	0.7279	1.3774	1.1993	1.2286	1.012	1.2046	1.5216	0.7059	0.7601
4854			cinnamoylglycine	LC/MS neg	38637		HMDB0011621	709625	0.4868	1	0.1844	0.3835	0.355	0.893	0.8844	0.6759	0.3045	0.3841	0.475	0.5285	0.463	1	0.8788	0.9213	0.9657	0.9883	0.9436	0.6327	0.6315	0.6261	0.0723	0.3553	0.9251	1.1795	0.8091	0.8935	1.2657	0.9936	1.2446	1.026	1.1216	1.074	0.9708	1.1468	0.8435	1.3727	0.9094	1.0135
4889			enterolactone sulfate	LC/MS neg	64041		HMDB0240506 HMDB0240505		0.2454	0.9488	0.8664	0.7663	0.7642	0.9808	0.1439	0.2025	0.1586	0.2519	0.2498	0.3672	0.2445	1	0.1056	0.3578	0.6061	0.8899	0.5676	0.4644	0.4719	0.5244	0.0785	0.371	1.367	2.1028	1.1801	1.9659	0.8845	1.3284	0.8118	0.7199	1.2606	1.0905	1.1253	1.1288	0.7016	1.1856	0.5669	0.7638
4892			equol glucuronide	LC/MS neg	41948			46781484	0.1138	0.9	0.0542	0.2209	0.8214	0.9997	0.0806	0.1367	0.01	0.0401	0.0964	0.2021	0.7595	1	0.8334	0.8988	0.7119	0.9206	0.0006	0.003	0.0317	0.0907	0.1077	0.4055	1.2818	1.5459	0.6924	1.0062	0.98	1.7124	0.5006	0.5235	2.8638	2.8344	2.5606	2.5729	1.2628	2.7805	0.4619	0.5586
4893			equol sulfate	LC/MS neg	40478				0.5903	1	0.3441	0.5085	0.8748	1	0.0793	0.1349	0.0072	0.0321	0.977	0.7555	0.804	1	0.8544	0.9099	0.388	0.8549	0.0144	0.0384	0.3158	0.4082	0.215	0.5023	1.516	1.8483	1.4014	1.8941	1.051	1.0433	0.6346	0.5482	1.3396	1.66	1.209	1.4095	0.9215	1.5709	0.4463	0.7635
4894			ergothioneine	LC/MS pos early	37459	C05570	HMDB0003045	5351619	0.6271	1	0.9033	0.7787	0.5577	0.9235	0.0257	0.062	0.0315	0.0839	0.0016	0.0232	0.4375	1	0.4808	0.7313	0.422	0.862	0.0312	0.0664	0.8154	0.7183	0.1419	0.4472	1.1688	1.2434	1.2714	1.1858	2.0739	1.1024	1.2588	1.2879	0.9889	1.0931	1.1037	1.0715	1.0427	1.5895	1.9225	1.175
4896			erythritol	LC/MS polar	20699	C00503	HMDB0002994	222285	0.6489	1	0.173	0.376	0.5718	0.9254	0.2164	0.266	0.2403	0.3365	0.0559	0.1525	0.5457	1	0.7445	0.8679	0.3008	0.8208	0.0076	0.024	0.0302	0.0866	0.0482	0.2837	0.7949	0.7285	0.7521	0.6666	0.6293	0.792	0.5187	0.5236	1.5168	1.7611	1.6964	1.6291	1.7071	2.2387	1.2036	1.2642
4906			quinate	LC/MS polar	18335	C00296	HMDB0003072	6508	0.7099	1	0.1334	0.3445	0.0512	0.5048	0.3632	0.3764	1	0.7299	0.1609	0.2792	1	1	1	0.9273	1	0.9883	0.3542	0.3457	0.3542	0.4373	0.0006	0.0758	0.346	0.717	0.4045	0.8431	0.2881	0.4175	0.3843	0.2881	0.2881	0.2881	0.2881	0.2881	0.3874	0.8562	0.2881	0.2881
4932			histidine betaine (hercynine)*	LC/MS pos early	62278		HMDB0029422	3083620	0.2009	0.9488	0.1349	0.3445	0.2643	0.8261	0.4668	0.4491	0.5068	0.5191	0.0915	0.1972	0.1378	1	0.2374	0.5168	0.2248	0.7435	0.1567	0.2003	0.1914	0.31	0.8405	0.8319	0.9206	1.2639	1.3547	1.461	2.9338	1.3293	1.6941	1.6795	0.8319	1.0177	1.118	1.0338	1.0749	1.2988	1.7203	1.4687
4934			homostachydrine*	LC/MS pos early	33009	C08283	HMDB0033433	441447	0.1056	0.8736	0.0015	0.035	0.0049	0.1624	0.9657	0.6954	0.6584	0.5979	0.6068	0.6063	0.0825	1	0.0055	0.0885	0.0032	0.1723	0.0334	0.069	0.1981	0.3132	0.4236	0.6627	1.8834	0.465	1.4652	0.612	1.3178	1.1419	1.1732	0.973	1.6864	0.4537	0.8441	0.721	1.6175	1.1131	0.8006	1.062
4939			indolin-2-one	LC/MS pos early	43374	C12312		321710	0.894	1	0.5723	0.6294	0.1237	0.7195	0.0578	0.1098	0.2106	0.3088	0.492	0.541	0.3367	1	0.4271	0.695	0.5416	0.8868	0.1259	0.1694	0.3814	0.4549	0.1589	0.4588	0.9421	1.298	0.7271	0.5973	1.1818	1.1894	0.7866	0.8216	1.3252	1.108	1.0148	1.0331	0.686	1.2474	0.3557	0.8104
4960			mannonate*	LC/MS polar	62864			3246006	0.8229	1	0.3053	0.4794	0.2796	0.8359	0.2563	0.2976	0.1064	0.1944	0.2711	0.3846	0.6748	1	0.0801	0.324	0.0212	0.3787	0.4698	0.4087	0.4396	0.5034	0.2246	0.5156	1.1308	1.2294	1.1545	1.0487	0.9887	0.905	0.9032	0.874	1.4155	1.1975	1.3552	1.231	1.22	1.2912	1.1267	1.123
4964			methyl indole-3-acetate	LC/MS pos early	1584		HMDB0029738	74706	0.213	0.9488	0.2775	0.4642	0.1973	0.7618	0.6863	0.5723	0.8682	0.7018	0.0999	0.2069	0.6786	1	0.0536	0.2643	0.3903	0.8549	0.2919	0.3041	0.262	0.3684	0.0471	0.2837	0.5272	0.7493	0.7405	0.7785	1.0981	0.7039	1.2424	1.1352	0.6636	0.8603	0.7096	1.1431	0.5235	0.9668	0.6876	0.6838
5000			phytanate	LC/MS neg	598	C01607	HMDB0000801	26840	0.3249	1	0.3352	0.5011	0.0842	0.6504	0.3424	0.3635	0.3511	0.4196	0.8725	0.7357	0.3113	1	0.0595	0.2812	0.1386	0.6742	0.401	0.3737	0.0911	0.19	0.7988	0.8184	1.5874	0.82	1.0509	1.3925	0.6861	0.6764	0.5418	0.5381	1.0777	0.7451	0.8526	0.7371	0.9946	1.1835	1.6093	0.8973
5064			stachydrine	LC/MS pos early	34384	C10172	HMDB0004827	115244	0.0329	0.6055	0.0002	0.0127	0.0058	0.1671	0.0268	0.0632	0.0274	0.0752	0.6132	0.6116	0.1585	1	0.0008	0.0433	0.0016	0.0991	0.0002	0.0013	0.0187	0.0601	0.5898	0.7332	1.9498	0.9236	1.6814	0.6235	1.544	1.3865	0.8273	0.8301	1.4149	0.5783	0.9918	0.6662	1.6772	1.3425	0.6184	0.9394
5065			3-hydroxystachydrine*	LC/MS pos early	62062	C10151		46173781	1	1	1	0.7905	1	1	1	0.6954	1	0.7299	1	0.7555	1	1	1	0.9273	1	0.9883	1	0.6339	1	0.763	1	0.8563	0.0443	0.0443	0.0443	0.0443	0.0443	0.0443	0.0443	0.0443	0.0443	0.0443	0.0443	0.0443	0.0443	0.0443	0.0443	0.0443
5089			4-allylphenol sulfate	LC/MS neg	37181			66633409	0.9213	1	0.3028	0.4794	0.0057	0.1671	0.0002	0.0017	0.0001	0.0017	0.0004	0.0097	0.4375	1	0.5502	0.7594	0.5305	0.8868	5.8711e-05	0.0005	0.0007	0.0047	0.0988	0.3986	0.7492	2.6044	0.6745	0.5124	0.7994	2.1688	0.1715	0.2281	1.1087	1.3894	1.5283	1.0424	1.8465	3.241	0.9981	0.8214
5090			ethyl alpha-glucopyranoside	LC/MS neg	63152		HMDB0029968	11127487	0.7915	1	0.1716	0.3752	0.2856	0.847	0.3412	0.363	0.3412	0.4155	0.3333	0.4268	0.8174	1	0.3992	0.6734	0.0639	0.5815	0.0816	0.1234	0.0465	0.1201	0.8896	0.8476	0.8576	0.3848	1.079	0.2783	0.5646	0.6832	0.2147	0.2147	1.1406	1.7851	1.3793	1.3358	0.721	0.9579	0.3093	0.2726
5091			methyl glucopyranoside (alpha + beta)	LC/MS neg	46144		HMDB0029965	445238;3036743;2108	0.2589	0.9629	0.915	0.781	0.6638	0.9486	0.0001	0.0014	0.0015	0.0103	0.008	0.0543	0.7797	1	0.5731	0.7658	0.9683	0.9883	0.1693	0.2097	0.1882	0.3086	0.1474	0.4498	0.9215	0.8765	0.6206	0.7632	0.8534	1.3323	0.4326	0.5027	0.8444	0.8726	0.8846	0.84	0.5765	0.7327	0.4268	0.4325
5130			2-keto-3-deoxy-gluconate	LC/MS polar	48141	C00204	HMDB0001353	161227	0.5169	1	0.4645	0.5834	0.9569	1	0.3545	0.3707	0.5466	0.539	0.0814	0.1843	0.2517	1	0.8196	0.8979	0.9268	0.9883	0.769	0.5627	0.8747	0.739	0.817	0.8224	2.0036	1.699	1.817	1.5142	2.3024	1.2495	1.4865	1.4789	0.876	0.8607	1.1219	0.9486	1.1342	1.3131	1.1446	1.1812
5207			tartronate (hydroxymalonate)	LC/MS neg	20693	C02287	HMDB0035227	45	0.9414	1	0.666	0.6836	0.4098	0.893	0.1296	0.189	0.0884	0.1725	0.58	0.5919	0.1158	1	0.0586	0.2785	0.1401	0.6774	0.4261	0.3863	0.1893	0.3096	0.612	0.738	1.1775	1.0769	1.1759	1.2408	1.1987	1.0696	0.9616	0.9495	0.8509	0.984	0.9832	1.0136	1.032	1.1408	0.953	0.9121
5211			(S)-a-amino-omega-caprolactam	LC/MS pos early	63339	C02837		440599	0.3002	1	0.7594	0.7281	0.278	0.8359	0.2014	0.2511	0.6995	0.6195	0.8984	0.7409	0.8901	1	0.9352	0.9273	0.3479	0.8503	0.4336	0.3904	0.1856	0.3082	0.4493	0.6756	1.0668	0.9318	0.9965	1.0465	0.9257	0.9129	1.0447	0.8937	1.0944	0.9998	1.1041	1.0838	0.9853	1.09	0.9351	1.1629
5215			3-indoleglyoxylic acid	LC/MS neg	63583			73863	0.5468	1	0.0781	0.2674	0.0984	0.6766	0.3573	0.3716	0.5737	0.5537	0.1111	0.219	0.7318	1	0.5718	0.7658	0.2507	0.7756	0.0904	0.1312	0.4549	0.5102	0.8893	0.8476	1.4497	1.054	1.2543	1.0069	0.9496	1.2909	0.7769	0.8159	1.2273	1.0442	1.4941	1.2079	1.3597	1.4143	1.0389	1.2225
5250			2-acetamidophenol sulfate	LC/MS neg	48580			181671	0.0043	0.2807	0.0036	0.0521	0.1896	0.7572	0.0111	0.0333	0.0667	0.1416	0.1095	0.2171	0.6366	1	0.1115	0.3669	0.7357	0.9276	5.0013e-05	0.0004	0.0054	0.0252	0.4434	0.6751	0.9753	1.039	0.323	0.3918	0.9129	1.6247	0.3485	0.5164	1.5345	1.2702	1.608	1.0214	1.3583	2.7162	0.2063	0.475
5251			2-aminophenol sulfate	LC/MS neg	43266		HMDB0061116	181670	0.2148	0.9488	0.0005	0.0185	0.1768	0.7468	0.0085	0.0287	0.0014	0.0097	0.1669	0.2845	0.9456	1	0.3214	0.6174	0.5924	0.8899	1.5765e-05	0.0002	0.0013	0.0085	0.2483	0.5278	1.8356	1.2015	1.1175	0.5302	0.9583	1.517	0.3485	0.3384	2.213	1.8227	2.4333	1.8526	1.714	3.1996	0.3092	0.5352
5418		Drug - Analgesics, Anesthetics	meloxicam	LC/MS neg	64093	C08169 D00969	HMDB0014952	54677470	1	1	0.1801	0.3813	0.006	0.1671	0.2283	0.2761	0.2283	0.3258	0.1576	0.2756	1	1	1	0.9273	0.0099	0.2521	1	0.6339	1	0.763	0.0116	0.1914	0.0006	0.4299	0.0006	2.5074	1.7661	0.4532	0.0006	0.0006	0.0006	0.4224	0.0006	0.0006	0.0006	0.4392	0.0006	0.0006
5467		Drug - Antibiotic	cefazolin	LC/MS pos early	57693	C06880 D02299	HMDB0015422	33255																									1	1	1	1	1	1	1	1	1	1	1	1	1	1	1	1
5469			penicillin G	LC/MS pos early	37468	C05551	HMDB0015186	5904	1	1	1	0.7905	1	1	1	0.6954	1	0.7299	1	0.7555	1	1	1	0.9273	1	0.9883	1	0.6339	1	0.763	1	0.8563	0.0261	0.0261	0.0261	0.0261	0.0261	0.0261	0.0261	0.0261	0.0261	0.0261	0.0261	0.0261	0.0261	0.0261	0.0261	0.0261
5506			metronidazole	LC/MS pos early	57642	C07203 D00409 DG00006	HMDB0015052	4173																									1	1	1	1	1	1	1	1	1	1	1	1	1	1	1	1
5744		Drug - Gastrointestinal	famotidine	LC/MS pos early	42613	D00318	HMDB0001919	5702160																									1	1	1	1	1	1	1	1	1	1	1	1	1	1	1	1
5914		Drug - Psychoactive	diazepam	LC/MS pos late	64527	D00293	HMDB0014967	3016																									1	1	1	1	1	1	1	1	1	1	1	1	1	1	1	1
5960		Drug - Topical Agents	salicylate	LC/MS polar	1515	C00805	HMDB0001895	338	0.1404	0.9488	0.021	0.1332	0.9409	1	0.0493	0.098	0.0808	0.1664	0.0958	0.202	0.6744	1	0.432	0.6954	0.987	0.9883	2.9062e-05	0.0003	0.0004	0.0029	0.7465	0.7997	0.8161	0.8607	0.475	0.4126	0.6322	0.9755	0.3043	0.3783	1.3109	1.1893	1.4768	1.4197	1.003	1.5337	0.2083	0.3563
5962			2,6-dihydroxybenzoic acid	LC/MS neg	63042		HMDB0013676	9338	0.202	0.9488	0.0005	0.0185	0.0485	0.4886	0.0092	0.0298	0.0027	0.0152	0.0739	0.1733	0.5105	1	0.1	0.3522	0.2829	0.8022	2.7571e-07	1.4711e-05	0.0009	0.0061	0.2881	0.5539	3.0813	1.2314	1.4822	0.5703	0.6529	1.2564	0.243	0.2798	2.5943	1.7185	2.4659	1.757	2.3224	4.623	0.3283	0.7111
5966			hydroquinone sulfate	LC/MS neg	35322	C00530	HMDB0240263	161220	0.0595	0.7153	0.0001	0.0117	0.1897	0.7572	0.0013	0.0075	0.0076	0.0332	0.2734	0.3846	0.6461	1	0.2702	0.5579	0.4717	0.8714	1.6224e-06	3.8739e-05	0.0006	0.0042	0.2908	0.5539	1.4257	1.1642	0.7707	0.3798	1.4093	1.7054	0.4482	0.5818	1.7344	1.296	1.6536	1.2889	1.7471	3.4832	0.2621	0.5649
5989		Drug - Other	S-carboxymethyl-L-cysteine	LC/MS pos early	47897	C03727	HMDB0029415	193653	0.0095	0.3933	0.1125	0.325	0.232	0.8035	0.6351	0.5437	0.6442	0.5888	0.589	0.5965	0.5043	1	0.776	0.879	0.7869	0.9512	0.3546	0.3457	0.0763	0.1673	0.4779	0.6879	1.1876	0.8093	0.5497	0.6795	0.339	0.4659	0.4433	0.4049	0.8242	1.1398	0.9795	0.8176	0.9483	0.7422	0.6673	0.4886
6063		Chemical	neopentyl glycol glutarate**	LC/MS neg	64429				1	1	1	0.7905	1	1	1	0.6954	1	0.7299	1	0.7555	1	1	1	0.9273	1	0.9883	1	0.6339	1	0.763	1	0.8563	0.607	0.607	0.607	0.607	0.607	0.607	0.607	0.607	0.607	0.607	0.607	0.607	0.607	0.607	0.607	0.607
6064			neopentyl glycol adipate**	LC/MS neg	64428				1	1	1	0.7905	1	1	1	0.6954	1	0.7299	1	0.7555	1	1	1	0.9273	1	0.9883	1	0.6339	1	0.763	1	0.8563	0.6968	0.6968	0.6968	0.6968	0.6968	0.6968	0.6968	0.6968	0.6968	0.6968	0.6968	0.6968	0.6968	0.6968	0.6968	0.6968
6065			neopentyl glycol suberate**	LC/MS neg	64421				1	1	1	0.7905	1	1	1	0.6954	1	0.7299	1	0.7555	1	1	1	0.9273	1	0.9883	1	0.6339	1	0.763	1	0.8563	0.5581	0.5581	0.5581	0.5581	0.5581	0.5581	0.5581	0.5581	0.5581	0.5581	0.5581	0.5581	0.5581	0.5581	0.5581	0.5581
6066			neopentyl glycol azelate**	LC/MS neg	64419				1	1	1	0.7905	1	1	1	0.6954	1	0.7299	1	0.7555	1	1	1	0.9273	1	0.9883	1	0.6339	1	0.763	1	0.8563	0.4613	0.4613	0.4613	0.4613	0.4613	0.4613	0.4613	0.4613	0.4613	0.4613	0.4613	0.4613	0.4613	0.4613	0.4613	0.4613
6067			neopentyl glycol sebacate**	LC/MS neg	64420				1	1	1	0.7905	1	1	1	0.6954	1	0.7299	1	0.7555	1	1	1	0.9273	1	0.9883	1	0.6339	1	0.763	1	0.8563	0.4918	0.4918	0.4918	0.4918	0.4918	0.4918	0.4918	0.4918	0.4918	0.4918	0.4918	0.4918	0.4918	0.4918	0.4918	0.4918
6068			neopentyl glycol undecanedioate**	LC/MS neg	64424				1	1	1	0.7905	1	1	1	0.6954	1	0.7299	1	0.7555	1	1	1	0.9273	1	0.9883	1	0.6339	1	0.763	1	0.8563	0.5468	0.5468	0.5468	0.5468	0.5468	0.5468	0.5468	0.5468	0.5468	0.5468	0.5468	0.5468	0.5468	0.5468	0.5468	0.5468
6069			neopentyl glycol dodecanedioate**	LC/MS neg	64425				1	1	1	0.7905	1	1	1	0.6954	1	0.7299	1	0.7555	1	1	1	0.9273	1	0.9883	1	0.6339	1	0.763	1	0.8563	0.726	0.726	0.726	0.726	0.726	0.726	0.726	0.726	0.726	0.726	0.726	0.726	0.726	0.726	0.726	0.726
6070			propylene glutarate (1)**	LC/MS neg	64430				1	1	1	0.7905	1	1	1	0.6954	1	0.7299	1	0.7555	1	1	1	0.9273	1	0.9883	1	0.6339	1	0.763	1	0.8563	0.6158	0.6158	0.6158	0.6158	0.6158	0.6158	0.6158	0.6158	0.6158	0.6158	0.6158	0.6158	0.6158	0.6158	0.6158	0.6158
6071			propylene glutarate (2)**	LC/MS neg	64431				1	1	1	0.7905	1	1	1	0.6954	1	0.7299	1	0.7555	1	1	1	0.9273	1	0.9883	1	0.6339	1	0.763	1	0.8563	0.6731	0.6731	0.6731	0.6731	0.6731	0.6731	0.6731	0.6731	0.6731	0.6731	0.6731	0.6731	0.6731	0.6731	0.6731	0.6731
6072			propylene suberate (1)**	LC/MS neg	64432				1	1	1	0.7905	1	1	1	0.6954	1	0.7299	1	0.7555	1	1	1	0.9273	1	0.9883	1	0.6339	1	0.763	1	0.8563	0.3964	0.3964	0.3964	0.3964	0.3964	0.3964	0.3964	0.3964	0.3964	0.3964	0.3964	0.3964	0.3964	0.3964	0.3964	0.3964
6073			propylene suberate (2)**	LC/MS neg	64433				1	1	1	0.7905	1	1	1	0.6954	1	0.7299	1	0.7555	1	1	1	0.9273	1	0.9883	1	0.6339	1	0.763	1	0.8563	0.3767	0.3767	0.3767	0.3767	0.3767	0.3767	0.3767	0.3767	0.3767	0.3767	0.3767	0.3767	0.3767	0.3767	0.3767	0.3767
6074			propylene azelate (1)**	LC/MS neg	64434				1	1	1	0.7905	1	1	1	0.6954	1	0.7299	1	0.7555	1	1	1	0.9273	1	0.9883	1	0.6339	1	0.763	1	0.8563	0.3491	0.3491	0.3491	0.3491	0.3491	0.3491	0.3491	0.3491	0.3491	0.3491	0.3491	0.3491	0.3491	0.3491	0.3491	0.3491
6075			propylene azelate (2)**	LC/MS neg	64435				1	1	1	0.7905	1	1	1	0.6954	1	0.7299	1	0.7555	1	1	1	0.9273	1	0.9883	1	0.6339	1	0.763	1	0.8563	0.3166	0.3166	0.3166	0.3166	0.3166	0.3166	0.3166	0.3166	0.3166	0.3166	0.3166	0.3166	0.3166	0.3166	0.3166	0.3166
6076			propylene sebacate**	LC/MS neg	64437				1	1	1	0.7905	1	1	1	0.6954	1	0.7299	1	0.7555	1	1	1	0.9273	1	0.9883	1	0.6339	1	0.763	1	0.8563	0.3094	0.3094	0.3094	0.3094	0.3094	0.3094	0.3094	0.3094	0.3094	0.3094	0.3094	0.3094	0.3094	0.3094	0.3094	0.3094
6077			propylene tridecanedioate**	LC/MS neg	64438				1	1	1	0.7905	1	1	1	0.6954	1	0.7299	1	0.7555	1	1	1	0.9273	1	0.9883	1	0.6339	1	0.763	1	0.8563	0.2506	0.2506	0.2506	0.2506	0.2506	0.2506	0.2506	0.2506	0.2506	0.2506	0.2506	0.2506	0.2506	0.2506	0.2506	0.2506
6087			sulfate*	LC/MS neg	46960	C00059	HMDB01448	5152822	0.64	1	0.3609	0.5158	0.9794	1	0.0462	0.093	0.1663	0.2601	0.8334	0.7124	0.4121	1	0.8164	0.8969	0.32	0.8414	0.2797	0.2931	0.0174	0.0573	0.0147	0.1973	1.0849	1.0899	1.1073	1.1412	0.9217	0.9355	1.0042	0.9731	1.0885	1.051	1.0548	1.0982	0.9734	1.0771	1.0158	1.0738
6090			O-sulfo-L-tyrosine	LC/MS neg	45413		HMDB0155722	514186	0.1313	0.9318	0.1626	0.3625	0.4058	0.893	0.0613	0.115	0.4734	0.5002	0.0132	0.0678	0.6182	1	0.0811	0.3257	0.7698	0.9417	0.0613	0.1026	0.001	0.0072	0.2821	0.5511	1.0186	1.106	1.1639	1.1646	0.9432	0.7927	1.1029	0.9976	1.0545	1.0173	0.9991	1.1627	1.0586	1.1738	1.2148	1.3473
6151			dexpanthenol	LC/MS pos early	38314	D03726	HMDB0004231	4678																									1	1	1	1	1	1	1	1	1	1	1	1	1	1	1	1
6153			dimethyl sulfone	LC/MS pos early	43424	C11142	HMDB0004983	6213	0.1535	0.9488	0.2148	0.4143	0.4235	0.893	0.0265	0.0629	0.0627	0.1353	0.4419	0.5087	0.7214	1	0.8992	0.9273	0.1919	0.7266	0.4134	0.3807	0.1062	0.2089	0.4135	0.6539	1.3289	1.199	1.1635	1.26	1.5119	1.4008	1.1059	0.9127	0.8281	1.181	0.9499	1.0577	1.3173	1.702	1.0433	0.838
6155			ectoine	LC/MS pos early	35651	C06231	HMDB0240650	126041	0.4874	1	0.0047	0.0568	0.9355	1	3.0776e-05	0.0005	0.0004	0.0033	0.8957	0.7409	0.8049	1	0.5248	0.7499	0.9225	0.9883	1.824e-05	0.0002	0.0487	0.1232	0.3728	0.6232	1.7867	1.7687	1.6783	0.5573	1.1514	1.2295	0.303	0.3819	1.6715	2.5936	1.881	3.2487	1.8019	2.7579	0.3875	1.4194
6156			EDTA	LC/MS neg	22163	C00284	HMDB0015109	6049	1	1	1	0.7905	1	1	1	0.6954	1	0.7299	1	0.7555	1	1	1	0.9273	1	0.9883	1	0.6339	1	0.763	1	0.8563	0.9054	0.9054	0.9054	0.9054	0.9054	0.9054	0.9054	0.9054	0.9054	0.9054	0.9054	0.9054	0.9054	0.9054	0.9054	0.9054
6165			iminodiacetate (IDA)	LC/MS pos early	21025	C19911	HMDB0011753	8897	1	1	1	0.7905	1	1	1	0.6954	1	0.7299	1	0.7555	1	1	1	0.9273	1	0.9883	1	0.6339	1	0.763	1	0.8563	0.8126	0.8126	0.8126	0.8126	0.8126	0.8126	0.8126	0.8126	0.8126	0.8126	0.8126	0.8126	0.8126	0.8126	0.8126	0.8126
6178			2,4-di-tert-butylphenol	LC/MS neg	64328				0.6267	1	0.7591	0.7281	0.2422	0.8049	0.0345	0.0759	0.0007	0.0057	0.2647	0.3789	0.1205	1	0.0022	0.0606	0.1459	0.686	0.0419	0.0795	0.0019	0.0114	0.0159	0.1973	1.5317	2.0389	1.8074	1.3829	1.8326	1.4725	1.243	0.9871	1.3437	1.0076	1.0653	0.7853	1.466	0.9208	1.0598	0.8516
6189			phenol red	LC/MS neg	36817	C12600		4766	1	1	1	0.7905	1	1	1	0.6954	1	0.7299	1	0.7555	1	1	1	0.9273	1	0.9883	1	0.6339	1	0.763	1	0.8563	0.8955	0.8955	0.8955	0.8955	0.8955	0.8955	0.8955	0.8955	0.8955	0.8955	0.8955	0.8955	0.8955	0.8955	0.8955	0.8955
6191			perfluorooctanesulfonate (PFOS)	LC/MS polar	57564	C18142	HMDB0059586	74483	0.5656	1	0.7155	0.7068	0.4991	0.9149	0.5642	0.5018	0.4669	0.4976	0.5125	0.5506	0.2868	1	0.1213	0.3807	0.0576	0.5598	0.7489	0.5551	0.3237	0.4129	0.9765	0.8563	0.4783	0.5157	0.5046	0.4967	0.7317	0.6885	0.7551	0.78	0.736	0.6588	0.7036	0.6745	0.9745	0.9439	0.9579	0.9903
6214			4-hydroxychlorothalonil	LC/MS neg	48441		HMDB0240624	34217	0.4427	1	0.0002	0.0137	0.0156	0.2881	0.2595	0.2994	0.0004	0.0034	2.2599e-06	0.0002	0.0767	1	1.004e-05	0.0026	3.1531e-05	0.0067	0.6516	0.5025	0.1603	0.2809	0.0032	0.1168	1.6931	1.4061	1.7019	1.1194	2.5434	1.2653	2.0903	1.4525	1.7427	0.9724	1.3791	0.9894	2.3275	1.35	2.083	1.5616
6219			1,2,3-benzenetriol sulfate (2)	LC/MS neg	48762		HMDB0060018 HMDB0060016	54110629;92013662	0.5926	1	0.5988	0.6463	0.9301	1	0.53	0.487	0.53	0.5343	0.53	0.5584	0.2436	1	0.4535	0.71	0.3658	0.8549	0.2532	0.2748	0.2532	0.361	0.098	0.3986	0.3317	0.3232	0.4148	0.4128	0.4122	0.3232	0.3232	0.3232	0.3966	0.5646	0.6445	0.6549	0.4856	1.2497	0.3232	0.3232
6222			3-hydroxypyridine sulfate	LC/MS neg	48448				0.0172	0.4805	0.0024	0.0448	0.7425	0.9737	0.0936	0.1503	0.2938	0.3767	0.0952	0.202	0.7342	1	0.8968	0.9273	0.7541	0.9359	0.0016	0.0066	0.0037	0.019	0.5762	0.7306	1.6856	1.7252	0.7502	0.5521	2.7311	4.721	2.052	2.1478	3.7729	3.8917	2.8824	3.4719	1.2737	1.8614	0.6413	1.0868
6236			6-hydroxyindole sulfate	LC/MS neg	48698		HMDB0000682	122198196	0.372	1	0.4446	0.5711	0.4279	0.893	0.0228	0.0567	0.0063	0.0302	0.8187	0.7076	0.2897	1	0.0949	0.3481	0.3453	0.8503	0.5723	0.4668	0.6949	0.6664	0.109	0.4055	1.2559	1.5561	1.0422	1.1348	0.9547	1.0477	0.7137	0.5792	1.6767	1.3965	1.3695	1.2348	1.1058	1.4423	0.9648	0.9718
6239			4-acetamidobenzoate	LC/MS neg	57585	D03836		6918889	0.0107	0.4019	0.0152	0.1141	0.1558	0.7365	0.0845	0.1397	0.0273	0.0752	0.348	0.4398	0.7195	1	0.0983	0.3511	0.0344	0.4451	0.044	0.0819	0.0587	0.14	0.2528	0.5282	0.9851	0.7751	0.4632	0.5721	0.6198	0.8335	0.296	0.2305	1.4756	0.9269	1.2706	1.1392	0.6598	1.006	0.3425	0.3636
6240			thioproline	LC/MS pos early	53231		HMDB0062164	93176	0.0317	0.5963	0.3118	0.4837	0.1507	0.7365	0.0761	0.1313	0.9901	0.7299	0.0047	0.0437	0.6482	1	0.9763	0.9273	0.1601	0.6956	0.8789	0.606	0.8268	0.7227	0.1097	0.4055	1.1233	0.8812	0.7737	0.8891	0.9831	0.6468	0.7285	0.9431	1.177	0.9804	1.0609	1.1568	1.2034	0.9769	1.2743	1.251
6242			perfluorooctanoate (PFOA)	LC/MS neg	62071		HMDB0059587	9554	0.7266	1	0.3538	0.5102	0.9108	1	0.6726	0.5641	0.0441	0.1058	0.0722	0.1717	0.0933	1	0.0524	0.2628	0.4651	0.8714	0.1057	0.1475	0.038	0.1043	0.0794	0.3712	1.1073	1.0235	1.2022	1.0194	0.5282	0.7629	0.5586	0.8843	1.2977	1.0981	1.0734	0.9152	0.5927	1.1001	0.9654	1.2955
6247			2,2'-Methylenebis(6-tert-butyl-p-cresol)	LC/MS neg	62885			8398	0.9069	1	0.6852	0.6933	0.113	0.6926	0.3564	0.3714	0.2642	0.3509	0.3136	0.4109	0.5412	1	0.1096	0.3651	0.71	0.9206	0.4951	0.4201	0.8859	0.7401	0.0358	0.2632	0.9558	0.737	1.055	1.0983	0.8052	0.9807	0.8816	1.067	0.8527	1.0063	0.9808	1.3048	1.1133	0.7688	1.0263	1.1071
6260			3,5-dichloro-2,6-dihydroxybenzoic acid	LC/MS polar	63589			24721632	0.1739	0.9488	3.481e-05	0.0048	6.7158e-07	0.0004	0.3202	0.3462	0.2828	0.3655	0.0328	0.1106	0.9011	1	0.4649	0.7165	0.0827	0.608	0.2798	0.2931	0.7794	0.7077	0.0437	0.2756	1.8007	1.0155	1.5947	1.1241	1.7236	1.5836	1.9122	1.6328	1.8606	1.6079	1.8357	1.7354	1.9046	1.6601	1.7543	1.894
6261			3-bromo-5-chloro-2,6-dihydroxybenzoic acid*	LC/MS neg	63681			134581543	0.5358	1	0.0705	0.2549	0.3508	0.893	0.9391	0.6954	0.2629	0.3509	0.0068	0.0514	0.9884	1	0.8561	0.9099	0.4716	0.8714	0.851	0.5981	0.9098	0.7506	0.1738	0.4671	3.6784	3.6768	4.6094	2.7349	3.7504	3.0095	4.1718	3.2682	2.8278	2.88	2.9907	2.8618	3.4047	2.6496	3.146	3.0707
6262			dibutyl sulfosuccinate	LC/MS neg	63841			423891																									1	1	1	1	1	1	1	1	1	1	1	1	1	1	1	1
6349			perfluorohexanesulfonate (PFHxS)	LC/MS neg	64623		HMDB0094700		0.341	1	0.2849	0.4711	0.006	0.1671	0.7624	0.6135	0.5816	0.5586	0.0018	0.0249	0.5671	1	0.548	0.7594	0.1264	0.6517	0.4539	0.3998	0.1232	0.2321	0.1495	0.4525	0.4777	0.5771	0.5042	0.5164	1.0116	0.8266	1.0124	0.9593	1.6756	1.4953	1.6134	1.5756	1.5869	1.459	1.6577	1.8064
6378	Partially Characterized Molecules	Partially Characterized Molecules	glucuronide of C10H18O2 (7)*	LC/MS neg	61887				1	1	0.2652	0.4528	1	1	0.0537	0.1034	0.4707	0.499	0.5911	0.5977	1	1	0.0347	0.2193	1	0.9883	1	0.6339	0.3143	0.408	0.0112	0.1914	0.1541	0.1541	0.1541	0.4753	0.3241	0.3853	1.119	0.3572	0.1541	0.1541	0.1541	0.6257	0.1541	1.5981	0.1541	0.318
6379			glucuronide of C10H18O2 (8)*	LC/MS neg	61888				1	1	1	0.7905	1	1	0.008	0.0272	1	0.7299	1	0.7555	1	1	1	0.9273	1	0.9883	1	0.6339	1	0.763	0.0375	0.2633	0.2166	0.2166	0.2166	0.2166	0.2166	0.2166	0.4399	0.2166	0.2166	0.2166	0.2166	0.2166	0.2166	0.4965	0.2166	0.2166
6424			pentose acid*	LC/MS polar	63264	C00803	HMDB0000892	7991	0.2953	1	0.0002	0.0136	0.6712	0.9512	0.0024	0.012	0.0087	0.0361	0.4075	0.4841	0.6229	1	0.5972	0.7797	0.1215	0.6517	8.7655e-05	0.0007	5.2826e-05	0.0007	0.968	0.8563	2.0663	1.6241	1.7261	0.6644	1.1932	1.2518	0.437	0.449	1.5188	1.0169	1.4515	1.5968	1.999	2.0045	0.6488	0.5393
6431			branched-chain, straight-chain, or cyclopropyl 10:1 fatty acid (1)*	LC/MS neg	63615				0.6176	1	0.9043	0.7787	0.4224	0.893	0.0537	0.1034	0.1706	0.2643	0.7783	0.6906	0.427	1	0.7581	0.8733	0.9451	0.9883	0.6467	0.5	0.2217	0.3333	0.2482	0.5278	0.9552	0.5944	1.6375	0.8584	0.8275	0.9901	1.8568	1.8383	0.4934	0.5433	0.538	0.527	0.6924	0.9031	0.4275	1.4137
6434			branched-chain, straight-chain, or cyclopropyl 12:1 fatty acid*	LC/MS neg	63683				0.7216	1	0.24	0.4346	0.5665	0.9254	0.0453	0.0923	0.0611	0.133	0.1484	0.2639	0.0451	1	0.0036	0.0759	0.0519	0.5355	0.2756	0.2904	0.2652	0.369	0.0119	0.1914	0.4725	0.8032	0.6725	1.0461	1.3101	0.613	2.4572	2.1318	0.222	0.5709	0.4121	1.12	0.8047	0.6168	1.6125	1.5381
6444			bilirubin degradation product, C16H18N2O5 (1)**	LC/MS neg	64403				0.7591	1	0.239	0.434	0.5788	0.9254	0.2303	0.277	0.6067	0.5715	0.5963	0.6002	0.3503	1	0.0762	0.3107	0.6488	0.9016	0.0021	0.0083	0.0062	0.028	0.1662	0.4651	0.7031	0.4175	0.4978	1.1202	1.2268	1.2777	1.8649	1.3737	0.5212	0.6483	0.9836	1.4336	0.4791	1.11	1.6412	1.4925
6445			bilirubin degradation product, C16H18N2O5 (2)**	LC/MS neg	64404				0.6128	1	0.0799	0.2696	0.9688	1	0.0909	0.1463	0.2533	0.3457	0.714	0.6707	0.8259	1	0.1691	0.4423	0.8196	0.9675	0.0074	0.0238	0.0356	0.0998	0.9855	0.8563	0.6852	0.5948	0.5118	1.2438	1.2563	1.3555	2.0811	1.5994	0.8332	0.8392	1.084	1.6739	0.7625	1.0037	1.8851	1.5705
6446			bilirubin degradation product, C17H18N2O4 (1)**	LC/MS neg	64409				0.4903	1	0.4716	0.5847	0.4685	0.8995	0.0225	0.0563	0.0616	0.1334	0.0724	0.1717	0.6259	1	0.2359	0.5162	0.4421	0.8714	0.0268	0.0585	0.1511	0.2696	0.2841	0.553	0.7161	0.7696	0.7775	1.091	1.3344	0.8001	2.2436	1.9558	1.2307	0.9978	1.3247	1.3202	1.0883	0.8908	2.0337	1.5664
6447			bilirubin degradation product, C17H18N2O4 (2)**	LC/MS neg	64407				0.4576	1	0.5605	0.6249	0.2793	0.8359	0.0367	0.0795	0.1294	0.2216	0.0289	0.1028	0.6109	1	0.7523	0.8731	0.9153	0.9883	0.0478	0.0868	0.2214	0.3333	0.2398	0.5194	0.7475	0.9253	0.8346	1.136	1.5049	0.7999	2.3396	1.9136	1.1874	1.1335	1.2877	1.4535	1.1724	0.9468	1.9796	1.5535
6448			bilirubin degradation product, C17H18N2O4 (3)**	LC/MS neg	64408				0.3396	1	0.3788	0.529	0.1381	0.7365	0.0704	0.125	0.2547	0.3457	0.0124	0.0674	0.5661	1	0.7694	0.8776	0.9859	0.9883	0.0714	0.1133	0.3378	0.4219	0.2651	0.54	0.7721	1.0897	0.9023	1.2162	1.7285	0.8011	2.5261	1.9659	1.2036	1.2012	1.3509	1.5364	1.2385	0.9864	2.0041	1.5236
6449			bilirubin degradation product, C17H20N2O5 (1)**	LC/MS neg	64405				0.9143	1	0.2212	0.4179	0.8601	1	0.241	0.2852	0.3625	0.4283	0.1499	0.2654	0.6776	1	0.7446	0.8679	0.5712	0.8899	0.0269	0.0585	0.0457	0.1185	0.4265	0.6643	1.062	0.9296	1.1667	1.5227	2.0374	1.2524	2.6478	2.2515	1.2684	1.7978	1.8526	2.0967	1.1045	1.6984	2.5831	2.4508
6450			bilirubin degradation product, C17H20N2O5 (2)**	LC/MS neg	64406				0.9385	1	0.1849	0.3835	0.2796	0.8359	0.4407	0.4315	0.6471	0.5902	0.0263	0.0979	0.8126	1	0.6914	0.8439	0.5286	0.8868	0.0275	0.0591	0.0549	0.1345	0.5452	0.7081	1.1173	1.168	1.2021	1.6911	2.4557	1.3152	2.998	2.4754	1.4355	2.0269	1.9553	2.3043	1.3401	1.8194	2.767	2.5988
6453			glutamine_degradant*	LC/MS pos early	46225				0.2667	0.9786	0.8964	0.7767	0.998	1	0.0514	0.1007	0.6821	0.6106	0.3039	0.4058	0.8961	1	0.1999	0.4768	0.2961	0.8208	0.4724	0.4093	0.7806	0.7077	0.7804	0.8117	0.7078	0.6959	0.6627	0.6722	0.9327	0.7554	0.677	0.8488	1.3865	1.693	1.6049	1.8383	1.674	1.6267	1.5308	1.5855

## Sheet: Figure 3
Figure 3 b+c
Index	Diet	Timpoint	Estimate	StdErr	DF	t	P.value	"-Log(p)"	Combined score
ACE	AL	C3D1	-7.935	6.714	40	-1.182	0.244	0.61261	-4.86106
ACE	AL	C3D8	3.553	6.714	40	0.529	0.6	0.221849	0.788229
ACE	AL	C6D1	-5.39	6.714	40	-0.803	0.427	0.369572	-1.99199
ACE	AL	C6D8	-9.837	6.714	40	-1.465	0.151	0.821023	-8.0764
Chao1	AL	C3D1	-6.836	7.009	40	-0.975	0.335	0.474955	-3.24679
Chao1	AL	C3D8	3.524	7.009	40	0.503	0.618	0.209012	0.736557
Chao1	AL	C6D1	-5.521	7.009	40	-0.788	0.436	0.360514	-1.9904
Chao1	AL	C6D8	-9.868	7.009	40	-1.408	0.167	0.777284	-7.67023
Fisher	AL	C3D1	-2.007	1.642	40	-1.222	0.229	0.640165	-1.28481
Fisher	AL	C3D8	0.193	1.642	40	0.117	0.907	0.0423927	0.00818179
Fisher	AL	C6D1	-1.548	1.642	40	-0.943	0.351	0.454693	-0.703865
Fisher	AL	C6D8	-2.803	1.642	40	-1.707	0.096	1.01773	-2.85269
ICE	AL	C3D1	-7.976	6.533	40	-1.221	0.229	0.640165	-5.10595
ICE	AL	C3D8	2.124	6.533	40	0.325	0.747	0.126679	0.269067
ICE	AL	C6D1	-5.672	6.533	40	-0.868	0.39	0.408935	-2.31948
ICE	AL	C6D8	-10.775	6.533	40	-1.649	0.107	0.970616	-10.4584
InvSimp	AL	C3D1	-2.473	3.111	50	-0.795	0.43	0.366532	-0.906433
InvSimp	AL	C3D8	-5.792	3.111	50	-1.862	0.069	1.16115	-6.72539
InvSimp	AL	C6D1	-3.746	3.111	50	-1.204	0.234	0.630784	-2.36292
InvSimp	AL	C6D8	-6.25	3.111	50	-2.009	0.05	1.30103	-8.13144
Observed	AL	C3D1	-7.818	6.361	40	-1.229	0.226	0.645892	-5.04958
Observed	AL	C3D8	0.909	6.361	40	0.143	0.887	0.0520764	0.0473374
Observed	AL	C6D1	-5.909	6.361	40	-0.929	0.358	0.446117	-2.63611
Observed	AL	C6D8	-11.273	6.361	40	-1.772	0.084	1.07572	-12.1266
PD	AL	C3D1	-0.831	0.7	50	-1.188	0.241	0.617983	-0.513544
PD	AL	C3D8	-0.136	0.7	50	-0.194	0.847	0.0721166	-0.00980786
PD	AL	C6D1	-0.667	0.7	50	-0.954	0.345	0.462181	-0.308275
PD	AL	C6D8	-2.03	0.7	50	-2.901	0.006	2.22185	-4.51035
Shannon	AL	C3D1	-0.114	0.145	40	-0.79	0.434	0.36251	-0.0413262
Shannon	AL	C3D8	-0.244	0.145	40	-1.688	0.099	1.00436	-0.245065
Shannon	AL	C6D1	-0.169	0.145	40	-1.171	0.249	0.603801	-0.102042
Shannon	AL	C6D8	-0.401	0.145	40	-2.772	0.008	2.09691	-0.840861
Simpson	AL	C3D1	-0.013	0.02	40	-0.644	0.523	0.281498	-0.00365948
Simpson	AL	C3D8	-0.032	0.02	40	-1.594	0.119	0.924453	-0.0295825
Simpson	AL	C6D1	-0.017	0.02	40	-0.826	0.413	0.38405	-0.00652885
Simpson	AL	C6D8	-0.057	0.02	40	-2.812	0.008	2.09691	-0.119524
ACE	PRF	C3D2	2.643	5.577	66	0.474	0.637	0.195861	0.517659
ACE	PRF	C3D4	3.244	5.577	66	0.582	0.563	0.249492	0.809351
ACE	PRF	C3D8	-2.5	5.577	66	-0.448	0.655	0.183759	-0.459397
ACE	PRF	C6D2	8.478	5.577	66	1.52	0.133	0.876148	7.42799
ACE	PRF	C6D4	2.891	5.577	66	0.518	0.606	0.217527	0.628872
ACE	PRF	C6D8	6.681	5.577	66	1.198	0.235	0.628932	4.2019
Chao1	PRF	C3D2	1.536	5.677	66	0.271	0.788	0.103474	0.158936
Chao1	PRF	C3D4	2.358	5.677	66	0.415	0.679	0.16813	0.396451
Chao1	PRF	C3D8	-3.352	5.677	66	-0.59	0.557	0.254145	-0.851893
Chao1	PRF	C6D2	7.58	5.677	66	1.335	0.186	0.730487	5.53709
Chao1	PRF	C6D4	1.463	5.677	66	0.258	0.797	0.0985417	0.144166
Chao1	PRF	C6D8	5.386	5.677	66	0.949	0.346	0.460924	2.48254
Fisher	PRF	C3D2	1.136	1.296	66	0.876	0.384	0.415669	0.4722
Fisher	PRF	C3D4	0.652	1.296	66	0.503	0.617	0.209715	0.136734
Fisher	PRF	C3D8	-0.974	1.296	66	-0.751	0.455	0.341989	-0.333097
Fisher	PRF	C6D2	2.521	1.296	66	1.945	0.056	1.25181	3.15582
Fisher	PRF	C6D4	1.037	1.296	66	0.8	0.426	0.37059	0.384302
Fisher	PRF	C6D8	1.62	1.296	66	1.249	0.216	0.665546	1.07818
ICE	PRF	C3D2	3.949	5.203	66	0.759	0.451	0.345823	1.36566
ICE	PRF	C3D4	3.064	5.203	66	0.589	0.558	0.253366	0.776313
ICE	PRF	C3D8	-2.892	5.203	66	-0.556	0.58	0.236572	-0.684166
ICE	PRF	C6D2	9.472	5.203	66	1.82	0.073	1.13668	10.7666
ICE	PRF	C6D4	3.801	5.203	66	0.731	0.468	0.329754	1.2534
ICE	PRF	C6D8	6.528	5.203	66	1.255	0.214	0.669586	4.37106
InvSimp	PRF	C3D2	-1.639	2.76	66	-0.594	0.555	0.255707	-0.419104
InvSimp	PRF	C3D4	2.151	2.76	66	0.779	0.439	0.357535	0.769059
InvSimp	PRF	C3D8	-4.899	2.76	66	-1.775	0.081	1.09151	-5.34733
InvSimp	PRF	C6D2	-3.516	2.76	66	-1.274	0.207	0.68403	-2.40505
InvSimp	PRF	C6D4	-1.561	2.76	66	-0.565	0.574	0.241088	-0.376339
InvSimp	PRF	C6D8	-0.903	2.76	66	-0.327	0.745	0.127844	-0.115443
Observed	PRF	C3D2	4.583	4.923	66	0.931	0.355	0.449772	2.0613
Observed	PRF	C3D4	2.75	4.923	66	0.559	0.578	0.238072	0.654698
Observed	PRF	C3D8	-3.5	4.923	66	-0.711	0.48	0.318759	-1.11566
Observed	PRF	C6D2	9.75	4.923	66	1.981	0.052	1.284	12.519
Observed	PRF	C6D4	4.083	4.923	66	0.829	0.41	0.387216	1.581
Observed	PRF	C6D8	6.083	4.923	66	1.236	0.221	0.655608	3.98806
PD	PRF	C3D2	0.654	0.486	66	1.345	0.183	0.737549	0.482357
PD	PRF	C3D4	1.082	0.486	66	2.225	0.029	1.5376	1.66369
PD	PRF	C3D8	-0.613	0.486	66	-1.261	0.212	0.673664	-0.412956
PD	PRF	C6D2	1.285	0.486	66	2.643	0.01	2	2.57
PD	PRF	C6D4	1.219	0.486	66	2.508	0.015	1.82391	2.22334
PD	PRF	C6D8	0.166	0.486	66	0.341	0.734	0.134304	0.0222945
Shannon	PRF	C3D2	-0.022	0.144	66	-0.153	0.879	0.0560111	-0.00123225
Shannon	PRF	C3D4	0.03	0.144	66	0.208	0.836	0.0777937	0.00233381
Shannon	PRF	C3D8	-0.285	0.144	66	-1.971	0.053	1.27572	-0.363581
Shannon	PRF	C6D2	-0.106	0.144	66	-0.734	0.466	0.331614	-0.0351511
Shannon	PRF	C6D4	-0.119	0.144	66	-0.825	0.413	0.38405	-0.0457019
Shannon	PRF	C6D8	-0.123	0.144	66	-0.853	0.397	0.401209	-0.0493488
Simpson	PRF	C3D2	-0.011	0.024	66	-0.435	0.665	0.177178	-0.00194896
Simpson	PRF	C3D4	0	0.024	66	-0.018	0.985	0.00656377	0
Simpson	PRF	C3D8	-0.038	0.024	66	-1.585	0.118	0.928118	-0.0352685
Simpson	PRF	C6D2	-0.03	0.024	66	-1.253	0.215	0.667562	-0.0200268
Simpson	PRF	C6D4	-0.033	0.024	66	-1.364	0.177	0.752027	-0.0248169
Simpson	PRF	C6D8	-0.031	0.024	66	-1.284	0.204	0.69037	-0.0214015
